# Supplementary material for: Differential gene expression analysis in blood of first episode psychosis patients
Source: Schizophr Res. 2019 Jul;209:88–97. doi: 10.1016/j.schres.2019.05.011 (PMC6677921; doi:10.1016/j.schres.2019.05.011)
Supplement: Supplementary Table 1 — Clinical Demographics. [file mmc1.xls]

## Sheet: no_latex_Table_2_SczCat_Clinica
	Schizophrenia	Other Psychosis
n	68	63
Sex = MALE (%)	45 (66.2)	31 (49.2)
Age (mean (sd))	26.59 (7.67)	30.03 (9.22)
Ethnicity (%)
Asian	6 ( 8.8)	6 ( 9.5)
Black	33 (48.5)	22 (34.9)
Other	5 ( 7.4)	5 ( 7.9)
White	24 (35.3)	30 (47.6)
BMI (mean (sd))	26.73 (6.19)	24.06 (4.72)
Tobacco (%)
no	17 (25.0)	13 (20.6)
yes	46 (67.6)	42 (66.7)
NA	5 ( 7.4)	8 (12.7)
Medication (%)
Amisulpride	0 ( 0.0)	1 ( 1.6)
Antipsychotic free	9 ( 13.2)	9 (14.3)
Aripiprazole	9 ( 13.2)	3 ( 4.8)
Haloperidol	2 ( 2.9)	4 ( 6.3)
Olanzapine	22 ( 32.4)	24 (38.1)
Quetiapine	4 ( 5.9)	2 ( 3.2)
Risperidone	14 ( 20.6)	13 (20.6)
Sulpiride	1 ( 1.5)	0 ( 0.0)
Trifluoperazine	1 ( 1.5)	0 ( 0.0)
NA	6 ( 8.8)	7 (11.1)
dsmiv (%)
Delusional Disorder	2 ( 2.9)	5 ( 7.9)
Major Depressive Episode	0 ( 0.0)	2 ( 3.2)
Major Depressive episode with Psychotic features	1 ( 1.5)	10 (15.9)
Manic episode with psychosis	4 ( 5.9)	16 (25.4)
No criteria Met	0 ( 0.0)	3 ( 4.8)
Psychotic Disorder NOS	3 ( 4.4)	10 (15.9)
Schizoaffective Disorder Bipolar	0 ( 0.0)	7 (11.1)
Schizoaffective Disorder Depressed	1 ( 1.5)	8 (12.7)
Schizophrenia	32 ( 47.1)	0 ( 0.0)
Schizophreniform Disorder	25 ( 36.8)	2 ( 3.2)
icd10 (%)
Bipolar Affective Disorder	0 ( 0.0)	2 ( 3.2)
Delusional Disorder	1 ( 1.5)	4 ( 6.3)
Depressive Episode Severe with Psychotic Sxs	0 ( 0.0)	6 ( 9.5)
Mania with Psychosis	0 ( 0.0)	16 (25.4)
Mild Depressive Episode	0 ( 0.0)	2 ( 3.2)
Moderate Depressive Episode	0 ( 0.0)	2 ( 3.2)
No criteria Met	1 ( 1.5)	17 (27.0)
Schizoaffective Disorder Depressive Type	0 ( 0.0)	4 ( 6.3)
Schizoaffective Disorder Manic Type	0 ( 0.0)	5 ( 7.9)
Schizophrenia	66 ( 97.1)	0 ( 0.0)
Unspecified Non Organic Psychosis	0 ( 0.0)	5 ( 7.9)
PanssScore (mean (sd))	66.94 (18.00)	61.21 (16.26)
PanssPositive (mean (sd))	16.70 (6.88)	15.49 (6.00)
PanssNegative (mean (sd))	17.20 (6.90)	14.76 (6.08)
PanssPsycho (mean (sd))	32.41 (9.41)	31.34 (8.72)
