# Supplementary material for: Differential gene expression analysis in blood of first episode psychosis patients
Source: Schizophr Res. 2019 Jul;209:88–97. doi: 10.1016/j.schres.2019.05.011 (PMC6677921; doi:10.1016/j.schres.2019.05.011)
Supplement: Supplementary Table 2 — Full differential expression results. [file mmc2.xls]

## Sheet: FEP vs HC
TargetID	logFC	adj.P.Val	LogFC_Cutoff	DEFINITION
SUMO3	0.11	4.36e-05	up-regulated	Homo sapiens SMT3 suppressor of mif two 3 homolog 3 (S. cerevisiae) (SUMO3), mRNA.
CAMP	0.66	4.36e-05	up-regulated	Homo sapiens cathelicidin antimicrobial peptide (CAMP), mRNA.
DEFA1B	0.97	0.000133	up-regulated	Homo sapiens defensin, alpha 1B (DEFA1B), mRNA.
HNRNPUL2	-0.19	0.000133	down-regulated	Homo sapiens heterogeneous nuclear ribonucleoprotein U-like 2 (HNRNPUL2), mRNA.
RBM14	-0.13	0.000133	down-regulated	Homo sapiens RNA binding motif protein 14 (RBM14), mRNA.
DEFA1	0.87	0.000133	up-regulated	Homo sapiens defensin, alpha 1 (DEFA1), mRNA.
DEFA3	0.95	0.000133	up-regulated	Homo sapiens defensin, alpha 3, neutrophil-specific (DEFA3), mRNA.
IDH1	0.14	0.000133	up-regulated	Homo sapiens isocitrate dehydrogenase 1 (NADP+), soluble (IDH1), mRNA.
TMEM170B	0.3	0.000133	up-regulated	Homo sapiens transmembrane protein 170B (TMEM170B), mRNA.
LDHA	0.11	0.000157	up-regulated	Homo sapiens lactate dehydrogenase A (LDHA), transcript variant 2, mRNA.
LCN2	0.61	0.000157	up-regulated	Homo sapiens lipocalin 2 (LCN2), mRNA.
TMEM69	-0.11	0.000185	down-regulated	Homo sapiens transmembrane protein 69 (TMEM69), mRNA.
C9ORF72	0.24	0.000185	up-regulated	Homo sapiens chromosome 9 open reading frame 72 (C9orf72), transcript variant 1, mRNA.
LYPLAL1	0.18	0.000185	up-regulated	Homo sapiens lysophospholipase-like 1 (LYPLAL1), mRNA.
TFRC	0.18	0.000185	up-regulated	Homo sapiens transferrin receptor (p90, CD71) (TFRC), mRNA.
S100A8	0.37	0.000185	up-regulated	Homo sapiens S100 calcium binding protein A8 (S100A8), mRNA.
PCMT1	0.14	0.000191	up-regulated	Homo sapiens protein-L-isoaspartate (D-aspartate) O-methyltransferase (PCMT1), mRNA.
BNIP2	0.18	0.000207	up-regulated	Homo sapiens BCL2/adenovirus E1B 19kDa interacting protein 2 (BNIP2), mRNA.
SLC30A9	0.18	0.000209	up-regulated	Homo sapiens solute carrier family 30 (zinc transporter), member 9 (SLC30A9), mRNA.
GABPB2	-0.09	0.00021	no-sig-change	Homo sapiens GA binding protein transcription factor, beta subunit 2 (GABPB2), mRNA.
SLC44A1	0.18	0.000237	up-regulated	Homo sapiens solute carrier family 44, member 1 (SLC44A1), mRNA.
TCEB1	0.14	0.000248	up-regulated	Homo sapiens transcription elongation factor B (SIII), polypeptide 1 (15kDa, elongin C) (TCEB1), mRNA.
VAMP7	0.15	0.000248	up-regulated	Homo sapiens vesicle-associated membrane protein 7 (VAMP7), mRNA.
GLRX	0.24	0.000254	up-regulated	Homo sapiens glutaredoxin (thioltransferase) (GLRX), mRNA.
CLNS1A	0.18	0.000254	up-regulated	Homo sapiens chloride channel, nucleotide-sensitive, 1A (CLNS1A), mRNA.
FAM96A	0.25	0.000254	up-regulated	Homo sapiens family with sequence similarity 96, member A (FAM96A), transcript variant 1, mRNA.
H2AFZ	0.1	0.000254	up-regulated	Homo sapiens H2A histone family, member Z (H2AFZ), mRNA.
SCAP	-0.14	0.000254	down-regulated	Homo sapiens SREBF chaperone (SCAP), mRNA.
FAM110A	-0.16	0.000254	down-regulated	Homo sapiens family with sequence similarity 110, member A (FAM110A), transcript variant 3, mRNA.
RBM10	-0.11	0.000254	down-regulated	Homo sapiens RNA binding motif protein 10 (RBM10), transcript variant 2, mRNA.
SENP7	0.27	0.000254	up-regulated	Homo sapiens SUMO1/sentrin specific peptidase 7 (SENP7), transcript variant 2, mRNA.
COX7A2L	0.19	0.000254	up-regulated	Homo sapiens cytochrome c oxidase subunit VIIa polypeptide 2 like (COX7A2L), nuclear gene encoding mitochondrial protein, mRNA.
C14ORF100	0.15	0.000255	up-regulated	Homo sapiens chromosome 14 open reading frame 100 (C14orf100), mRNA.
TAF7	0.2	0.000255	up-regulated	Homo sapiens TAF7 RNA polymerase II, TATA box binding protein (TBP)-associated factor, 55kDa (TAF7), mRNA.
PSMC2	0.14	0.000255	up-regulated	Homo sapiens proteasome (prosome, macropain) 26S subunit, ATPase, 2 (PSMC2), mRNA.
S100A12	0.32	0.000255	up-regulated	Homo sapiens S100 calcium binding protein A12 (S100A12), mRNA.
PARL	0.1	0.000257	up-regulated	Homo sapiens presenilin associated, rhomboid-like (PARL), nuclear gene encoding mitochondrial protein, transcript variant 2, mRNA.
MED28	0.13	0.000265	up-regulated	Homo sapiens mediator complex subunit 28 (MED28), mRNA.
ARL6IP5	0.13	0.000276	up-regulated	Homo sapiens ADP-ribosylation-like factor 6 interacting protein 5 (ARL6IP5), mRNA.
ZNF296	-0.16	0.000279	down-regulated	Homo sapiens zinc finger protein 296 (ZNF296), mRNA.
TMBIM4	0.08	0.000301	no-sig-change	Homo sapiens transmembrane BAX inhibitor motif containing 4 (TMBIM4), mRNA.
HBXIP	0.1	0.000301	up-regulated	Homo sapiens hepatitis B virus x interacting protein (HBXIP), mRNA.
PNPT1	-0.11	0.000305	down-regulated	Homo sapiens polyribonucleotide nucleotidyltransferase 1 (PNPT1), mRNA.
IFNGR1	0.16	0.000305	up-regulated	Homo sapiens interferon gamma receptor 1 (IFNGR1), mRNA.
RASGRP2	-0.12	0.000305	down-regulated	Homo sapiens RAS guanyl releasing protein 2 (calcium and DAG-regulated) (RASGRP2), transcript variant 1, mRNA.
SRP9	0.2	0.000306	up-regulated	Homo sapiens signal recognition particle 9kDa (SRP9), mRNA.
PRDX3	0.13	0.000306	up-regulated	Homo sapiens peroxiredoxin 3 (PRDX3), nuclear gene encoding mitochondrial protein, transcript variant 1, mRNA.
ATG3	0.15	0.000308	up-regulated	Homo sapiens ATG3 autophagy related 3 homolog (S. cerevisiae) (ATG3), mRNA.
DENND4B	-0.12	0.000308	down-regulated	Homo sapiens DENN/MADD domain containing 4B (DENND4B), mRNA.
CRLS1	0.21	0.000308	up-regulated	Homo sapiens cardiolipin synthase 1 (CRLS1), mRNA.
LILRB3	-0.08	0.000315	no-sig-change	Homo sapiens leukocyte immunoglobulin-like receptor, subfamily B (with TM and ITIM domains), member 3 (LILRB3), transcript variant 2, mRNA.
CCPG1	0.17	0.000315	up-regulated	Homo sapiens cell cycle progression 1 (CCPG1), transcript variant 2, mRNA.
CLDND1	0.19	0.000315	up-regulated	Homo sapiens claudin domain containing 1 (CLDND1), transcript variant 1, mRNA.
ANXA3	0.36	0.000325	up-regulated	Homo sapiens annexin A3 (ANXA3), mRNA.
ZC3H5	-0.11	0.000332	down-regulated	PREDICTED: Homo sapiens zinc finger CCCH-type containing 5 (ZC3H5), mRNA.
TM2D1	0.12	0.000332	up-regulated	Homo sapiens TM2 domain containing 1 (TM2D1), mRNA.
CPNE3	0.1	0.000332	up-regulated	Homo sapiens copine III (CPNE3), mRNA.
MAP2K1IP1	0.21	0.000332	up-regulated	Homo sapiens mitogen-activated protein kinase kinase 1 interacting protein 1 (MAP2K1IP1), mRNA.
ATXN2	-0.09	0.000332	no-sig-change	Homo sapiens ataxin 2 (ATXN2), mRNA.
CXXC1	-0.12	0.000332	down-regulated	Homo sapiens CXXC finger 1 (PHD domain) (CXXC1), mRNA.
COX7A2	0.22	0.000332	up-regulated	Homo sapiens cytochrome c oxidase subunit VIIa polypeptide 2 (liver) (COX7A2), mRNA.
FAM45A	0.13	0.000341	up-regulated	Homo sapiens family with sequence similarity 45, member A (FAM45A), mRNA.
SUPT5H	-0.14	0.000347	down-regulated	Homo sapiens suppressor of Ty 5 homolog (S. cerevisiae) (SUPT5H), mRNA.
ATP5C1	0.24	0.000365	up-regulated	Homo sapiens ATP synthase, H+ transporting, mitochondrial F1 complex, gamma polypeptide 1 (ATP5C1), nuclear gene encoding mitochondrial protein, transcript variant 2, mRNA.
CDC40	0.12	0.000373	up-regulated	Homo sapiens cell division cycle 40 homolog (S. cerevisiae) (CDC40), mRNA.
VBP1	0.22	0.000373	up-regulated	Homo sapiens von Hippel-Lindau binding protein 1 (VBP1), mRNA.
GANAB	-0.12	0.000374	down-regulated	Homo sapiens glucosidase, alpha; neutral AB (GANAB), transcript variant 2, mRNA.
PHF15	-0.14	0.000381	down-regulated	Homo sapiens PHD finger protein 15 (PHF15), mRNA.
PHF5A	0.2	0.000381	up-regulated	Homo sapiens PHD finger protein 5A (PHF5A), mRNA.
GNG10	0.31	0.000387	up-regulated	Homo sapiens guanine nucleotide binding protein (G protein), gamma 10 (GNG10), mRNA.
KIAA1267	-0.1	0.000387	down-regulated	Homo sapiens KIAA1267 (KIAA1267), mRNA.
PSMD10	0.16	0.000387	up-regulated	Homo sapiens proteasome (prosome, macropain) 26S subunit, non-ATPase, 10 (PSMD10), transcript variant 1, mRNA.
HEXB	0.1	0.000387	up-regulated	Homo sapiens hexosaminidase B (beta polypeptide) (HEXB), mRNA.
CLSTN1	-0.16	0.000387	down-regulated	Homo sapiens calsyntenin 1 (CLSTN1), transcript variant 1, mRNA.
YPEL5	0.14	0.000387	up-regulated	Homo sapiens yippee-like 5 (Drosophila) (YPEL5), mRNA.
WDR61	0.13	0.000387	up-regulated	Homo sapiens WD repeat domain 61 (WDR61), mRNA.
COX17	0.13	0.000387	up-regulated	Homo sapiens COX17 cytochrome c oxidase assembly homolog (S. cerevisiae) (COX17), nuclear gene encoding mitochondrial protein, mRNA.
POM121C	-0.13	0.000387	down-regulated	Homo sapiens POM121 membrane glycoprotein C (POM121C), mRNA.
TSSC4	-0.11	0.000387	down-regulated	Homo sapiens tumor suppressing subtransferable candidate 4 (TSSC4), mRNA.
UQCRQ	0.28	0.000387	up-regulated	Homo sapiens ubiquinol-cytochrome c reductase, complex III subunit VII, 9.5kDa (UQCRQ), nuclear gene encoding mitochondrial protein, mRNA.
UBQLN4	-0.12	0.000387	down-regulated	Homo sapiens ubiquilin 4 (UBQLN4), mRNA.
PHF20L1	0.17	0.000387	up-regulated	Homo sapiens PHD finger protein 20-like 1 (PHF20L1), transcript variant 1, mRNA.
RANGAP1	-0.12	0.000387	down-regulated	Homo sapiens Ran GTPase activating protein 1 (RANGAP1), mRNA.
OSBPL7	-0.13	0.000387	down-regulated	Homo sapiens oxysterol binding protein-like 7 (OSBPL7), transcript variant 1, mRNA.
KLHDC2	0.16	0.000406	up-regulated	Homo sapiens kelch domain containing 2 (KLHDC2), mRNA.
CD24	0.29	0.000406	up-regulated	Homo sapiens CD24 molecule (CD24), mRNA.
TANK	0.13	0.000406	up-regulated	Homo sapiens TRAF family member-associated NFKB activator (TANK), transcript variant 1, mRNA.
WDR23	-0.12	0.000406	down-regulated	Homo sapiens WD repeat domain 23 (WDR23), transcript variant 1, mRNA.
LYST	0.14	0.000406	up-regulated	Homo sapiens lysosomal trafficking regulator (LYST), mRNA.
FBXL5	0.13	0.00041	up-regulated	Homo sapiens F-box and leucine-rich repeat protein 5 (FBXL5), transcript variant 1, mRNA.
FBXO46	-0.16	0.00041	down-regulated	PREDICTED: Homo sapiens F-box protein 46, transcript variant 5 (FBXO46), mRNA.
PRKD2	-0.15	0.00041	down-regulated	Homo sapiens protein kinase D2 (PRKD2), mRNA.
PIGY	0.17	0.000411	up-regulated	Homo sapiens phosphatidylinositol glycan anchor biosynthesis, class Y (PIGY), transcript variant 2, mRNA.
VAMP2	-0.12	0.00042	down-regulated	Homo sapiens vesicle-associated membrane protein 2 (synaptobrevin 2) (VAMP2), mRNA.
ENY2	0.21	0.000423	up-regulated	Homo sapiens enhancer of yellow 2 homolog (Drosophila) (ENY2), mRNA.
TBK1	0.16	0.000423	up-regulated	Homo sapiens TANK-binding kinase 1 (TBK1), mRNA.
NUMA1	-0.13	0.000423	down-regulated	Homo sapiens nuclear mitotic apparatus protein 1 (NUMA1), mRNA.
ST3GAL1	-0.14	0.00043	down-regulated	Homo sapiens ST3 beta-galactoside alpha-2,3-sialyltransferase 1 (ST3GAL1), transcript variant 1, mRNA.
ORMDL1	0.15	0.00043	up-regulated	Homo sapiens ORM1-like 1 (S. cerevisiae) (ORMDL1), mRNA.
EDC4	-0.1	0.00043	down-regulated	Homo sapiens enhancer of mRNA decapping 4 (EDC4), mRNA.
ASNSD1	0.2	0.000436	up-regulated	Homo sapiens asparagine synthetase domain containing 1 (ASNSD1), mRNA.
CYB5R4	0.14	0.000452	up-regulated	Homo sapiens cytochrome b5 reductase 4 (CYB5R4), mRNA.
TXNDC17	0.2	0.000463	up-regulated	Homo sapiens thioredoxin domain containing 17 (TXNDC17), mRNA.
SIK3	-0.11	0.00048	down-regulated	Homo sapiens SIK family kinase 3 (SIK3), mRNA.
SRGN	0.13	0.000484	up-regulated	Homo sapiens serglycin (SRGN), mRNA.
TMX1	0.25	0.000484	up-regulated	Homo sapiens thioredoxin-related transmembrane protein 1 (TMX1), mRNA.
CD97	-0.16	0.000484	down-regulated	Homo sapiens CD97 molecule (CD97), transcript variant 1, mRNA.
TXN	0.18	0.000484	up-regulated	Homo sapiens thioredoxin (TXN), mRNA.
TLN1	-0.21	0.000497	down-regulated	Homo sapiens talin 1 (TLN1), mRNA.
RNF7	0.15	0.000497	up-regulated	Homo sapiens ring finger protein 7 (RNF7), transcript variant 3, mRNA.
STIP1	-0.14	0.000503	down-regulated	Homo sapiens stress-induced-phosphoprotein 1 (Hsp70/Hsp90-organizing protein) (STIP1), mRNA.
ITPKB	-0.13	0.000512	down-regulated	Homo sapiens inositol 1,4,5-trisphosphate 3-kinase B (ITPKB), mRNA.
RAB35	-0.11	0.000516	down-regulated	Homo sapiens RAB35, member RAS oncogene family (RAB35), mRNA.
COMMD3	0.17	0.000516	up-regulated	Homo sapiens COMM domain containing 3 (COMMD3), mRNA.
KIAA1600	0.19	0.000516	up-regulated	Homo sapiens KIAA1600 (KIAA1600), mRNA.
GPS1	-0.09	0.000516	no-sig-change	Homo sapiens G protein pathway suppressor 1 (GPS1), transcript variant 2, mRNA.
UBL3	0.18	0.000516	up-regulated	Homo sapiens ubiquitin-like 3 (UBL3), mRNA.
RAB11FIP1	-0.14	0.000516	down-regulated	Homo sapiens RAB11 family interacting protein 1 (class I) (RAB11FIP1), transcript variant 3, mRNA.
MTMR6	0.18	0.000516	up-regulated	Homo sapiens myotubularin related protein 6 (MTMR6), mRNA.
OSBPL8	0.23	0.000516	up-regulated	Homo sapiens oxysterol binding protein-like 8 (OSBPL8), transcript variant 2, mRNA.
RASAL3	-0.12	0.000516	down-regulated	Homo sapiens RAS protein activator like 3 (RASAL3), mRNA.
MARCH7	0.16	0.000521	up-regulated	Homo sapiens membrane-associated ring finger (C3HC4) 7 (MARCH7), mRNA.
WASF2	-0.18	0.000521	down-regulated	Homo sapiens WAS protein family, member 2 (WASF2), mRNA.
PHRF1	-0.12	0.000521	down-regulated	Homo sapiens PHD and ring finger domains 1 (PHRF1), mRNA.
CNIH4	0.27	0.000523	up-regulated	Homo sapiens cornichon homolog 4 (Drosophila) (CNIH4), mRNA.
SLC35A1	0.19	0.000523	up-regulated	Homo sapiens solute carrier family 35 (CMP-sialic acid transporter), member A1 (SLC35A1), mRNA.
COPS5	0.14	0.000523	up-regulated	Homo sapiens COP9 constitutive photomorphogenic homolog subunit 5 (Arabidopsis) (COPS5), mRNA.
TMED7	0.16	0.000523	up-regulated	Homo sapiens transmembrane emp24 protein transport domain containing 7 (TMED7), mRNA.
KBTBD11	0.16	0.000525	up-regulated	Homo sapiens kelch repeat and BTB (POZ) domain containing 11 (KBTBD11), mRNA.
MRPL3	0.21	0.000531	up-regulated	Homo sapiens mitochondrial ribosomal protein L3 (MRPL3), nuclear gene encoding mitochondrial protein, mRNA.
MRPL33	0.12	0.000533	up-regulated	Homo sapiens mitochondrial ribosomal protein L33 (MRPL33), nuclear gene encoding mitochondrial protein, transcript variant 2, mRNA.
PDCD7	-0.08	0.00054	no-sig-change	Homo sapiens programmed cell death 7 (PDCD7), mRNA.
ICAM2	-0.1	0.00054	down-regulated	Homo sapiens intercellular adhesion molecule 2 (ICAM2), transcript variant 1, mRNA.
PPP3CB	0.1	0.00054	up-regulated	Homo sapiens protein phosphatase 3 (formerly 2B), catalytic subunit, beta isoform (PPP3CB), mRNA.
HGS	-0.1	0.000542	down-regulated	Homo sapiens hepatocyte growth factor-regulated tyrosine kinase substrate (HGS), mRNA.
HDAC2	0.1	0.000542	up-regulated	Homo sapiens histone deacetylase 2 (HDAC2), mRNA.
AGL	0.24	0.000542	up-regulated	Homo sapiens amylo-1, 6-glucosidase, 4-alpha-glucanotransferase (AGL), transcript variant 5, mRNA.
MEF2D	-0.11	0.000542	down-regulated	Homo sapiens myocyte enhancer factor 2D (MEF2D), mRNA.
ORC6L	-0.1	0.000542	down-regulated	Homo sapiens origin recognition complex, subunit 6 like (yeast) (ORC6L), mRNA.
TOMM20	0.11	0.000542	up-regulated	Homo sapiens translocase of outer mitochondrial membrane 20 homolog (yeast) (TOMM20), nuclear gene encoding mitochondrial protein, mRNA.
LY96	0.44	0.000542	up-regulated	Homo sapiens lymphocyte antigen 96 (LY96), mRNA.
CNOT8	0.12	0.000542	up-regulated	Homo sapiens CCR4-NOT transcription complex, subunit 8 (CNOT8), mRNA.
C21ORF55	-0.1	0.000542	down-regulated	Homo sapiens chromosome 21 open reading frame 55 (C21orf55), mRNA.
MYL6	0.13	0.000542	up-regulated	Homo sapiens myosin, light chain 6, alkali, smooth muscle and non-muscle (MYL6), transcript variant 1, mRNA.
RPSA	0.16	0.000542	up-regulated	Homo sapiens ribosomal protein SA (RPSA), transcript variant 1, mRNA.
RCBTB2	0.15	0.000542	up-regulated	Homo sapiens regulator of chromosome condensation (RCC1) and BTB (POZ) domain containing protein 2 (RCBTB2), mRNA.
AHSA1	-0.09	0.000543	no-sig-change	Homo sapiens AHA1, activator of heat shock 90kDa protein ATPase homolog 1 (yeast) (AHSA1), mRNA.
AGTPBP1	0.11	0.000551	up-regulated	Homo sapiens ATP/GTP binding protein 1 (AGTPBP1), mRNA.
UBLCP1	0.12	0.000554	up-regulated	Homo sapiens ubiquitin-like domain containing CTD phosphatase 1 (UBLCP1), mRNA.
MRPL32	0.2	0.000562	up-regulated	Homo sapiens mitochondrial ribosomal protein L32 (MRPL32), nuclear gene encoding mitochondrial protein, mRNA.
TMEM14B	0.16	0.000568	up-regulated	Homo sapiens transmembrane protein 14B (TMEM14B), mRNA.
SPG7	-0.11	0.000568	down-regulated	Homo sapiens spastic paraplegia 7 (pure and complicated autosomal recessive) (SPG7), nuclear gene encoding mitochondrial protein, transcript variant 1, mRNA.
AZIN1	0.15	0.00057	up-regulated	Homo sapiens antizyme inhibitor 1 (AZIN1), transcript variant 1, mRNA.
SF3B14	0.21	0.000579	up-regulated	Homo sapiens splicing factor 3B, 14 kDa subunit (SF3B14), mRNA.
XRCC6	-0.13	0.00058	down-regulated	Homo sapiens X-ray repair complementing defective repair in Chinese hamster cells 6 (XRCC6), mRNA.
ATP5H	0.08	0.00058	no-sig-change	Homo sapiens ATP synthase, H+ transporting, mitochondrial F0 complex, subunit d (ATP5H), nuclear gene encoding mitochondrial protein, transcript variant 2, mRNA.
TPK1	0.12	0.000583	up-regulated	Homo sapiens thiamin pyrophosphokinase 1 (TPK1), transcript variant 2, mRNA.
FYN	-0.1	0.000583	down-regulated	Homo sapiens FYN oncogene related to SRC, FGR, YES (FYN), transcript variant 2, mRNA.
PDPR	-0.21	0.000587	down-regulated	PREDICTED: Homo sapiens pyruvate dehydrogenase phosphatase regulatory subunit (PDPR), mRNA.
STK17B	0.17	0.000587	up-regulated	Homo sapiens serine/threonine kinase 17b (STK17B), mRNA.
CKLF	0.15	0.000587	up-regulated	Homo sapiens chemokine-like factor (CKLF), transcript variant 5, mRNA.
ANGEL2	0.13	0.000589	up-regulated	Homo sapiens angel homolog 2 (Drosophila) (ANGEL2), mRNA.
TRIM28	-0.14	0.000606	down-regulated	Homo sapiens tripartite motif-containing 28 (TRIM28), mRNA.
SUMO1P3	0.1	0.000616	up-regulated	Homo sapiens SUMO1 pseudogene 3 (SUMO1P3), non-coding RNA.
NECAP1	0.1	0.000621	up-regulated	Homo sapiens NECAP endocytosis associated 1 (NECAP1), mRNA.
GGPS1	0.1	0.000621	up-regulated	Homo sapiens geranylgeranyl diphosphate synthase 1 (GGPS1), transcript variant 2, mRNA.
HIGD1A	0.19	0.000621	up-regulated	Homo sapiens HIG1 hypoxia inducible domain family, member 1A (HIGD1A), transcript variant 1, mRNA.
UBE2E1	0.12	0.000623	up-regulated	Homo sapiens ubiquitin-conjugating enzyme E2E 1 (UBC4/5 homolog, yeast) (UBE2E1), transcript variant 2, mRNA.
C2ORF25	0.09	0.000632	no-sig-change	Homo sapiens chromosome 2 open reading frame 25 (C2orf25), mRNA.
AKAP13	-0.12	0.000633	down-regulated	Homo sapiens A kinase (PRKA) anchor protein 13 (AKAP13), transcript variant 2, mRNA.
AP1G2	-0.11	0.000636	down-regulated	Homo sapiens adaptor-related protein complex 1, gamma 2 subunit (AP1G2), mRNA.
MED25	-0.22	0.000636	down-regulated	Homo sapiens mediator complex subunit 25 (MED25), mRNA.
ANKIB1	0.16	0.000638	up-regulated	Homo sapiens ankyrin repeat and IBR domain containing 1 (ANKIB1), mRNA.
SRP19	0.15	0.000638	up-regulated	Homo sapiens signal recognition particle 19kDa (SRP19), mRNA.
DUSP12	0.12	0.000638	up-regulated	Homo sapiens dual specificity phosphatase 12 (DUSP12), mRNA.
GP9	-0.33	0.000638	down-regulated	Homo sapiens glycoprotein IX (platelet) (GP9), mRNA.
DPM1	0.2	0.000638	up-regulated	Homo sapiens dolichyl-phosphate mannosyltransferase polypeptide 1, catalytic subunit (DPM1), mRNA.
VPS29	0.18	0.000638	up-regulated	Homo sapiens vacuolar protein sorting 29 homolog (S. cerevisiae) (VPS29), transcript variant 1, mRNA.
PRF1	-0.27	0.000638	down-regulated	Homo sapiens perforin 1 (pore forming protein) (PRF1), transcript variant 1, mRNA.
FUCA1	0.15	0.000638	up-regulated	Homo sapiens fucosidase, alpha-L- 1, tissue (FUCA1), mRNA.
MRLC2	0.1	0.000638	up-regulated	Homo sapiens myosin regulatory light chain MRLC2 (MRLC2), mRNA.
LBA1	-0.18	0.000638	down-regulated	Homo sapiens lupus brain antigen 1 (LBA1), mRNA.
PBX2	-0.12	0.000638	down-regulated	Homo sapiens pre-B-cell leukemia homeobox 2 (PBX2), mRNA.
DPY30	0.19	0.000638	up-regulated	Homo sapiens dpy-30 homolog (C. elegans) (DPY30), mRNA.
SRP72	0.12	0.000638	up-regulated	Homo sapiens signal recognition particle 72kDa (SRP72), mRNA.
C14ORF138	0.18	0.000638	up-regulated	Homo sapiens chromosome 14 open reading frame 138 (C14orf138), transcript variant 1, mRNA.
YY1AP1	-0.15	0.000638	down-regulated	Homo sapiens YY1 associated protein 1 (YY1AP1), transcript variant 2, mRNA.
UBE2N	0.15	0.000638	up-regulated	Homo sapiens ubiquitin-conjugating enzyme E2N (UBC13 homolog, yeast) (UBE2N), mRNA.
CLCN7	-0.13	0.000638	down-regulated	Homo sapiens chloride channel 7 (CLCN7), mRNA.
RSL24D1	0.44	0.000638	up-regulated	Homo sapiens ribosomal L24 domain containing 1 (RSL24D1), mRNA.
DSE	0.15	0.000646	up-regulated	Homo sapiens dermatan sulfate epimerase (DSE), transcript variant 1, mRNA.
RAB5A	0.11	0.000646	up-regulated	Homo sapiens RAB5A, member RAS oncogene family (RAB5A), mRNA.
RWDD1	0.22	0.000651	up-regulated	Homo sapiens RWD domain containing 1 (RWDD1), transcript variant 3, mRNA.
PPM1B	0.15	0.000651	up-regulated	Homo sapiens protein phosphatase 1B (formerly 2C), magnesium-dependent, beta isoform (PPM1B), transcript variant 2, mRNA.
UBA52	-0.11	0.000658	down-regulated	Homo sapiens ubiquitin A-52 residue ribosomal protein fusion product 1 (UBA52), transcript variant 1, mRNA.
TMED10P	0.1	0.000659	up-regulated	Homo sapiens transmembrane emp24-like trafficking protein 10 (yeast) pseudogene (TMED10P), non-coding RNA.
EFHA1	0.16	0.000659	up-regulated	Homo sapiens EF-hand domain family, member A1 (EFHA1), mRNA.
RHOT1	0.13	0.000659	up-regulated	Homo sapiens ras homolog gene family, member T1 (RHOT1), transcript variant 2, mRNA.
IRF2BP2	0.12	0.000659	up-regulated	Homo sapiens interferon regulatory factor 2 binding protein 2 (IRF2BP2), transcript variant 1, mRNA.
CDK5RAP3	-0.1	0.000659	down-regulated	Homo sapiens CDK5 regulatory subunit associated protein 3 (CDK5RAP3), mRNA.
ACADM	0.2	0.000666	up-regulated	Homo sapiens acyl-Coenzyme A dehydrogenase, C-4 to C-12 straight chain (ACADM), nuclear gene encoding mitochondrial protein, mRNA.
PACS1	-0.17	0.000668	down-regulated	Homo sapiens phosphofurin acidic cluster sorting protein 1 (PACS1), mRNA.
C20ORF55	-0.16	0.000668	down-regulated	Homo sapiens chromosome 20 open reading frame 55 (C20orf55), transcript variant 1, mRNA.
RXRB	-0.08	0.000682	no-sig-change	Homo sapiens retinoid X receptor, beta (RXRB), mRNA.
SERP1	0.16	0.000682	up-regulated	Homo sapiens stress-associated endoplasmic reticulum protein 1 (SERP1), mRNA.
KLHL5	0.1	0.000682	up-regulated	Homo sapiens kelch-like 5 (Drosophila) (KLHL5), transcript variant 3, mRNA.
USP7	-0.17	0.000686	down-regulated	Homo sapiens ubiquitin specific peptidase 7 (herpes virus-associated) (USP7), mRNA.
ATP5O	0.14	0.000706	up-regulated	Homo sapiens ATP synthase, H+ transporting, mitochondrial F1 complex, O subunit (ATP5O), nuclear gene encoding mitochondrial protein, mRNA.
PPP1R2	0.16	0.000709	up-regulated	Homo sapiens protein phosphatase 1, regulatory (inhibitor) subunit 2 (PPP1R2), mRNA.
MDH1	0.1	0.000709	up-regulated	Homo sapiens malate dehydrogenase 1, NAD (soluble) (MDH1), mRNA.
SS18L2	0.14	0.000709	up-regulated	Homo sapiens synovial sarcoma translocation gene on chromosome 18-like 2 (SS18L2), mRNA.
GCN1L1	-0.12	0.000716	down-regulated	Homo sapiens GCN1 general control of amino-acid synthesis 1-like 1 (yeast) (GCN1L1), mRNA.
SPSB3	-0.08	0.000716	no-sig-change	Homo sapiens splA/ryanodine receptor domain and SOCS box containing 3 (SPSB3), mRNA.
SRRM2	-0.11	0.000716	down-regulated	Homo sapiens serine/arginine repetitive matrix 2 (SRRM2), mRNA.
DIAPH1	-0.16	0.000716	down-regulated	Homo sapiens diaphanous homolog 1 (Drosophila) (DIAPH1), transcript variant 1, mRNA.
DNAJB6	-0.11	0.000718	down-regulated	Homo sapiens DnaJ (Hsp40) homolog, subfamily B, member 6 (DNAJB6), transcript variant 1, mRNA.
RPLP0	0.16	0.000718	up-regulated	Homo sapiens ribosomal protein, large, P0 (RPLP0), transcript variant 1, mRNA.
NIF3L1	0.12	0.000718	up-regulated	Homo sapiens NIF3 NGG1 interacting factor 3-like 1 (S. pombe) (NIF3L1), mRNA.
PSMB7	0.13	0.000718	up-regulated	Homo sapiens proteasome (prosome, macropain) subunit, beta type, 7 (PSMB7), mRNA.
PSMA3	0.18	0.000718	up-regulated	Homo sapiens proteasome (prosome, macropain) subunit, alpha type, 3 (PSMA3), transcript variant 2, mRNA.
ZFR	0.13	0.000718	up-regulated	Homo sapiens zinc finger RNA binding protein (ZFR), mRNA.
CD7	-0.14	0.000721	down-regulated	Homo sapiens CD7 molecule (CD7), mRNA.
CORO7	-0.12	0.000721	down-regulated	Homo sapiens coronin 7 (CORO7), mRNA.
ABCF1	-0.11	0.000722	down-regulated	Homo sapiens ATP-binding cassette, sub-family F (GCN20), member 1 (ABCF1), transcript variant 1, mRNA.
POLDIP3	-0.14	0.000727	down-regulated	Homo sapiens polymerase (DNA-directed), delta interacting protein 3 (POLDIP3), transcript variant 2, mRNA.
FOXN2	0.18	0.000735	up-regulated	Homo sapiens forkhead box N2 (FOXN2), mRNA.
SMARCA4	-0.13	0.000736	down-regulated	Homo sapiens SWI/SNF related, matrix associated, actin dependent regulator of chromatin, subfamily a, member 4 (SMARCA4), mRNA.
SEPT5	-0.29	0.000745	down-regulated	Homo sapiens septin 5 (SEPT5), mRNA.
UBA1	-0.17	0.000768	down-regulated	Homo sapiens ubiquitin-like modifier activating enzyme 1 (UBA1), transcript variant 1, mRNA.
FAR1	0.19	0.000768	up-regulated	Homo sapiens fatty acyl CoA reductase 1 (FAR1), mRNA.
DDX24	-0.12	0.000774	down-regulated	Homo sapiens DEAD (Asp-Glu-Ala-Asp) box polypeptide 24 (DDX24), mRNA.
EIF4E3	0.13	0.000775	up-regulated	Homo sapiens eukaryotic translation initiation factor 4E family member 3 (EIF4E3), mRNA.
RALY	-0.11	0.000775	down-regulated	Homo sapiens RNA binding protein, autoantigenic (hnRNP-associated with lethal yellow homolog (mouse)) (RALY), transcript variant 2, mRNA.
TMEM59	0.1	0.000783	up-regulated	Homo sapiens transmembrane protein 59 (TMEM59), mRNA.
RAB3GAP2	0.14	0.000785	up-regulated	Homo sapiens RAB3 GTPase activating protein subunit 2 (non-catalytic) (RAB3GAP2), mRNA.
RNF31	-0.12	0.000802	down-regulated	Homo sapiens ring finger protein 31 (RNF31), mRNA.
KIAA1370	0.15	0.000802	up-regulated	Homo sapiens KIAA1370 (KIAA1370), mRNA.
SDHB	0.06	0.000802	no-sig-change	Homo sapiens succinate dehydrogenase complex, subunit B, iron sulfur (Ip) (SDHB), nuclear gene encoding mitochondrial protein, mRNA.
SLMAP	0.14	0.000802	up-regulated	Homo sapiens sarcolemma associated protein (SLMAP), mRNA.
STRAP	0.09	0.000802	no-sig-change	Homo sapiens serine/threonine kinase receptor associated protein (STRAP), mRNA.
FARSLB	-0.08	0.000804	no-sig-change	Homo sapiens phenylalanine-tRNA synthetase-like, beta subunit (FARSLB), mRNA.
JUND	-0.1	0.000804	down-regulated	Homo sapiens jun D proto-oncogene (JUND), mRNA.
OXR1	0.25	0.000804	up-regulated	Homo sapiens oxidation resistance 1 (OXR1), mRNA.
RCOR3	0.18	0.000805	up-regulated	Homo sapiens REST corepressor 3 (RCOR3), mRNA.
NRGN	-0.3	0.000809	down-regulated	Homo sapiens neurogranin (protein kinase C substrate, RC3) (NRGN), mRNA.
NCOR2	-0.14	0.000809	down-regulated	Homo sapiens nuclear receptor co-repressor 2 (NCOR2), transcript variant 1, mRNA.
PIK3CD	-0.13	0.00081	down-regulated	Homo sapiens phosphoinositide-3-kinase, catalytic, delta polypeptide (PIK3CD), mRNA.
HEXDC	-0.12	0.000811	down-regulated	Homo sapiens hexosaminidase (glycosyl hydrolase family 20, catalytic domain) containing (HEXDC), mRNA.
FAM49B	0.11	0.000826	up-regulated	Homo sapiens family with sequence similarity 49, member B (FAM49B), mRNA.
MGC16703	-0.08	0.000826	no-sig-change	Homo sapiens alpha tubulin-like (MGC16703), mRNA.
UBE1	-0.16	0.000826	down-regulated	Homo sapiens ubiquitin-activating enzyme E1 (UBE1), transcript variant 1, mRNA.
SFRS2	0.08	0.000848	no-sig-change	Homo sapiens splicing factor, arginine/serine-rich 2 (SFRS2), mRNA.
RASA1	0.14	0.00085	up-regulated	Homo sapiens RAS p21 protein activator (GTPase activating protein) 1 (RASA1), transcript variant 1, mRNA.
ZNHIT3	0.24	0.000855	up-regulated	Homo sapiens zinc finger, HIT type 3 (ZNHIT3), mRNA.
CCNK	-0.1	0.000855	down-regulated	Homo sapiens cyclin K (CCNK), transcript variant 2, mRNA.
C8ORF59	0.23	0.000857	up-regulated	Homo sapiens chromosome 8 open reading frame 59 (C8orf59), transcript variant 3, mRNA.
TXLNA	-0.09	0.000857	no-sig-change	Homo sapiens taxilin alpha (TXLNA), mRNA.
NUDC	-0.09	0.000864	no-sig-change	Homo sapiens nuclear distribution gene C homolog (A. nidulans) (NUDC), mRNA.
ATP5L	0.15	0.000864	up-regulated	Homo sapiens ATP synthase, H+ transporting, mitochondrial F0 complex, subunit G (ATP5L), nuclear gene encoding mitochondrial protein, mRNA.
SP3	0.19	0.000864	up-regulated	Homo sapiens Sp3 transcription factor (SP3), transcript variant 2, mRNA.
GAPT	0.18	0.000871	up-regulated	Homo sapiens GRB2-binding adaptor protein, transmembrane (GAPT), mRNA.
CD302	0.17	0.000876	up-regulated	Homo sapiens CD302 molecule (CD302), mRNA.
DYNC1H1	-0.13	0.000876	down-regulated	Homo sapiens dynein, cytoplasmic 1, heavy chain 1 (DYNC1H1), mRNA.
STAG3L2	-0.14	0.00088	down-regulated	Homo sapiens stromal antigen 3-like 2 (STAG3L2), mRNA.
DCTN1	-0.14	0.00088	down-regulated	Homo sapiens dynactin 1 (p150, glued homolog, Drosophila) (DCTN1), transcript variant 2, mRNA.
HSPB1	-0.15	0.00088	down-regulated	Homo sapiens heat shock 27kDa protein 1 (HSPB1), mRNA.
SERPINB1	0.13	0.00088	up-regulated	Homo sapiens serpin peptidase inhibitor, clade B (ovalbumin), member 1 (SERPINB1), mRNA.
MOBKL2A	-0.17	0.00088	down-regulated	Homo sapiens MOB1, Mps One Binder kinase activator-like 2A (yeast) (MOBKL2A), mRNA.
CLPTM1	-0.12	0.00088	down-regulated	Homo sapiens cleft lip and palate associated transmembrane protein 1 (CLPTM1), mRNA.
NIN	0.13	0.000884	up-regulated	Homo sapiens ninein (GSK3B interacting protein) (NIN), transcript variant 2, mRNA.
RPL7	0.38	0.000902	up-regulated	Homo sapiens ribosomal protein L7 (RPL7), mRNA.
NDUFA4	0.32	0.000924	up-regulated	Homo sapiens NADH dehydrogenase (ubiquinone) 1 alpha subcomplex, 4, 9kDa (NDUFA4), nuclear gene encoding mitochondrial protein, mRNA.
EMD	-0.09	0.000924	no-sig-change	Homo sapiens emerin (Emery-Dreifuss muscular dystrophy) (EMD), mRNA.
C21ORF58	-0.12	0.000924	down-regulated	Homo sapiens chromosome 21 open reading frame 58 (C21orf58), mRNA.
PCNP	0.2	0.000927	up-regulated	Homo sapiens PEST proteolytic signal containing nuclear protein (PCNP), mRNA.
PSIP1	0.17	0.000927	up-regulated	Homo sapiens PC4 and SFRS1 interacting protein 1 (PSIP1), transcript variant 2, mRNA.
TMCO1	0.2	0.000933	up-regulated	Homo sapiens transmembrane and coiled-coil domains 1 (TMCO1), mRNA.
WDR13	-0.11	0.000938	down-regulated	Homo sapiens WD repeat domain 13 (WDR13), mRNA.
SRP14P1	0.15	0.000948	up-regulated	Homo sapiens signal recognition particle 14kDa (homologous Alu RNA binding protein) pseudogene 1 (SRP14P1), non-coding RNA.
RHEB	0.13	0.000956	up-regulated	Homo sapiens Ras homolog enriched in brain (RHEB), mRNA.
SCAMP1	0.15	0.000962	up-regulated	Homo sapiens secretory carrier membrane protein 1 (SCAMP1), mRNA.
STAG3L3	-0.13	0.000963	down-regulated	Homo sapiens stromal antigen 3-like 3 (STAG3L3), mRNA.
ATP5J	0.19	0.000963	up-regulated	Homo sapiens ATP synthase, H+ transporting, mitochondrial F0 complex, subunit F6 (ATP5J), nuclear gene encoding mitochondrial protein, transcript variant 3, mRNA.
SPPL2A	0.1	0.000968	up-regulated	Homo sapiens signal peptide peptidase-like 2A (SPPL2A), mRNA.
UQCRH	0.15	0.000971	up-regulated	Homo sapiens ubiquinol-cytochrome c reductase hinge protein (UQCRH), mRNA.
MGC26356	-0.08	0.000974	no-sig-change	PREDICTED: Homo sapiens misc_RNA (MGC26356), miscRNA.
FKTN	-0.09	0.00098	no-sig-change	Homo sapiens fukutin (FKTN), transcript variant 2, mRNA.
RPL24	0.14	0.000995	up-regulated	Homo sapiens ribosomal protein L24 (RPL24), mRNA.
HINT1	0.36	0.001	up-regulated	Homo sapiens histidine triad nucleotide binding protein 1 (HINT1), mRNA.
TMEM126B	0.22	0.001	up-regulated	Homo sapiens transmembrane protein 126B (TMEM126B), mRNA.
PRDX1	0.08	0.001	no-sig-change	Homo sapiens peroxiredoxin 1 (PRDX1), transcript variant 2, mRNA.
TRIM41	-0.13	0.00101	down-regulated	Homo sapiens tripartite motif-containing 41 (TRIM41), transcript variant 2, mRNA.
TMED5	0.19	0.00101	up-regulated	Homo sapiens transmembrane emp24 protein transport domain containing 5 (TMED5), mRNA.
TAGLN2	-0.15	0.00101	down-regulated	Homo sapiens transgelin 2 (TAGLN2), mRNA.
ESYT1	-0.12	0.00101	down-regulated	Homo sapiens extended synaptotagmin-like protein 1 (ESYT1), mRNA.
RPS9	0.14	0.00101	up-regulated	Homo sapiens ribosomal protein S9 (RPS9), mRNA.
STAG2	0.17	0.00101	up-regulated	Homo sapiens stromal antigen 2 (STAG2), transcript variant 2, mRNA.
INTS3	-0.13	0.00101	down-regulated	Homo sapiens integrator complex subunit 3 (INTS3), mRNA.
EXOSC10	-0.1	0.00102	down-regulated	Homo sapiens exosome component 10 (EXOSC10), transcript variant 1, mRNA.
PAPD4	0.1	0.00102	up-regulated	Homo sapiens PAP associated domain containing 4 (PAPD4), mRNA.
PUF60	-0.1	0.00102	down-regulated	Homo sapiens poly-U binding splicing factor 60KDa (PUF60), transcript variant 2, mRNA.
PSMA1	0.08	0.00102	no-sig-change	Homo sapiens proteasome (prosome, macropain) subunit, alpha type, 1 (PSMA1), transcript variant 1, mRNA.
PHKA2	-0.11	0.00104	down-regulated	Homo sapiens phosphorylase kinase, alpha 2 (liver) (PHKA2), mRNA.
ACSL4	0.17	0.00104	up-regulated	Homo sapiens acyl-CoA synthetase long-chain family member 4 (ACSL4), transcript variant 1, mRNA.
LYRM5	0.15	0.00104	up-regulated	Homo sapiens LYR motif containing 5 (LYRM5), mRNA.
CARD11	-0.12	0.00105	down-regulated	Homo sapiens caspase recruitment domain family, member 11 (CARD11), mRNA.
GMFG	0.13	0.00105	up-regulated	Homo sapiens glia maturation factor, gamma (GMFG), mRNA.
CTNS	-0.1	0.00105	down-regulated	Homo sapiens cystinosis, nephropathic (CTNS), transcript variant 2, mRNA.
MRPL51	0.09	0.00107	no-sig-change	Homo sapiens mitochondrial ribosomal protein L51 (MRPL51), nuclear gene encoding mitochondrial protein, mRNA.
ANKRD12	0.2	0.00107	up-regulated	Homo sapiens ankyrin repeat domain 12 (ANKRD12), transcript variant 1, mRNA.
GPR137	-0.11	0.00108	down-regulated	Homo sapiens G protein-coupled receptor 137 (GPR137), mRNA.
KPNA6	-0.12	0.00108	down-regulated	Homo sapiens karyopherin alpha 6 (importin alpha 7) (KPNA6), mRNA.
GGA1	-0.09	0.00108	no-sig-change	Homo sapiens golgi associated, gamma adaptin ear containing, ARF binding protein 1 (GGA1), transcript variant 3, mRNA.
CAPZA2	0.22	0.00108	up-regulated	Homo sapiens capping protein (actin filament) muscle Z-line, alpha 2 (CAPZA2), mRNA.
GNA13	0.1	0.00108	up-regulated	Homo sapiens guanine nucleotide binding protein (G protein), alpha 13 (GNA13), mRNA.
SLC40A1	0.13	0.00109	up-regulated	Homo sapiens solute carrier family 40 (iron-regulated transporter), member 1 (SLC40A1), mRNA.
SRP14	0.15	0.0011	up-regulated	Homo sapiens signal recognition particle 14kDa (homologous Alu RNA binding protein) (SRP14), mRNA.
FAM160B1	0.17	0.0011	up-regulated	Homo sapiens family with sequence similarity 160, member B1 (FAM160B1), transcript variant 1, mRNA.
SLC35A4	-0.12	0.0011	down-regulated	Homo sapiens solute carrier family 35, member A4 (SLC35A4), mRNA.
TNRC6B	-0.11	0.00111	down-regulated	Homo sapiens trinucleotide repeat containing 6B (TNRC6B), transcript variant 2, mRNA.
DPF2	-0.11	0.00111	down-regulated	Homo sapiens D4, zinc and double PHD fingers family 2 (DPF2), mRNA.
KAT2A	-0.09	0.00112	no-sig-change	Homo sapiens K(lysine) acetyltransferase 2A (KAT2A), mRNA.
STK19	-0.08	0.00112	no-sig-change	Homo sapiens serine/threonine kinase 19 (STK19), transcript variant 1, mRNA.
BRD2	-0.07	0.00114	no-sig-change	Homo sapiens bromodomain containing 2 (BRD2), mRNA.
TCTA	-0.17	0.00114	down-regulated	Homo sapiens T-cell leukemia translocation altered gene (TCTA), mRNA.
SNRPB2	0.1	0.00114	up-regulated	Homo sapiens small nuclear ribonucleoprotein polypeptide B'' (SNRPB2), transcript variant 2, mRNA.
CTGLF7	-0.09	0.00114	no-sig-change	PREDICTED: Homo sapiens centaurin, gamma-like family, member 7 (CTGLF7), mRNA.
S100A9	0.1	0.00114	up-regulated	Homo sapiens S100 calcium binding protein A9 (calgranulin B) (S100A9), mRNA.
CLDN14	-0.11	0.00115	down-regulated	Homo sapiens claudin 14 (CLDN14), transcript variant 2, mRNA.
FEM1C	0.16	0.00115	up-regulated	Homo sapiens fem-1 homolog c (C. elegans) (FEM1C), mRNA.
PMS2L4	-0.1	0.00117	down-regulated	Homo sapiens postmeiotic segregation increased 2-like 4 pseudogene (PMS2L4), non-coding RNA.
KLF9	0.18	0.00117	up-regulated	Homo sapiens Kruppel-like factor 9 (KLF9), mRNA.
SEC31A	-0.11	0.00117	down-regulated	Homo sapiens SEC31 homolog A (S. cerevisiae) (SEC31A), transcript variant 1, mRNA.
GALC	0.1	0.00117	up-regulated	Homo sapiens galactosylceramidase (GALC), transcript variant 1, mRNA.
IL18	-0.09	0.00117	no-sig-change	Homo sapiens interleukin 18 (interferon-gamma-inducing factor) (IL18), mRNA.
COX7C	0.35	0.00117	up-regulated	Homo sapiens cytochrome c oxidase subunit VIIc (COX7C), nuclear gene encoding mitochondrial protein, mRNA.
PNRC2	0.16	0.00117	up-regulated	Homo sapiens proline-rich nuclear receptor coactivator 2 (PNRC2), mRNA.
FLJ12078	-0.13	0.00117	down-regulated	PREDICTED: Homo sapiens hypothetical protein FLJ12078 (FLJ12078), misc RNA.
TSPAN33	-0.2	0.00118	down-regulated	Homo sapiens tetraspanin 33 (TSPAN33), mRNA.
RPS15A	0.36	0.00118	up-regulated	Homo sapiens ribosomal protein S15a (RPS15A), transcript variant 1, mRNA.
DNM2	-0.12	0.00119	down-regulated	Homo sapiens dynamin 2 (DNM2), transcript variant 2, mRNA.
ACN9	0.14	0.0012	up-regulated	Homo sapiens ACN9 homolog (S. cerevisiae) (ACN9), mRNA.
ZRANB2	0.2	0.0012	up-regulated	Homo sapiens zinc finger, RAN-binding domain containing 2 (ZRANB2), transcript variant 2, mRNA.
ROCK2	-0.09	0.0012	no-sig-change	Homo sapiens Rho-associated, coiled-coil containing protein kinase 2 (ROCK2), mRNA.
GLO1	0.12	0.00126	up-regulated	Homo sapiens glyoxalase I (GLO1), mRNA.
PSMA6	0.24	0.00126	up-regulated	Homo sapiens proteasome (prosome, macropain) subunit, alpha type, 6 (PSMA6), mRNA.
HMGN4	0.13	0.00126	up-regulated	Homo sapiens high mobility group nucleosomal binding domain 4 (HMGN4), mRNA.
AATF	-0.11	0.00126	down-regulated	Homo sapiens apoptosis antagonizing transcription factor (AATF), mRNA.
RRP7B	-0.09	0.00126	no-sig-change	Homo sapiens ribosomal RNA processing 7 homolog B (S. cerevisiae) (RRP7B), non-coding RNA.
DDX56	-0.1	0.00127	down-regulated	Homo sapiens DEAD (Asp-Glu-Ala-Asp) box polypeptide 56 (DDX56), mRNA.
UBL5	0.15	0.00127	up-regulated	Homo sapiens ubiquitin-like 5 (UBL5), transcript variant 2, mRNA.
TRPV2	-0.1	0.00127	down-regulated	Homo sapiens transient receptor potential cation channel, subfamily V, member 2 (TRPV2), mRNA.
SIPA1	-0.11	0.00127	down-regulated	Homo sapiens signal-induced proliferation-associated gene 1 (SIPA1), transcript variant 2, mRNA.
CHD1	0.11	0.00128	up-regulated	Homo sapiens chromodomain helicase DNA binding protein 1 (CHD1), mRNA.
TBCA	0.14	0.00128	up-regulated	Homo sapiens tubulin folding cofactor A (TBCA), mRNA.
FBXO33	0.11	0.00128	up-regulated	Homo sapiens F-box protein 33 (FBXO33), mRNA.
SSR2	0.09	0.00128	no-sig-change	Homo sapiens signal sequence receptor, beta (translocon-associated protein beta) (SSR2), mRNA.
GAK	-0.09	0.00128	no-sig-change	Homo sapiens cyclin G associated kinase (GAK), mRNA. XM_943600 XM_943603
SMARCD1	-0.08	0.00128	no-sig-change	Homo sapiens SWI/SNF related, matrix associated, actin dependent regulator of chromatin, subfamily d, member 1 (SMARCD1), transcript variant 1, mRNA.
EIF4G1	-0.11	0.00129	down-regulated	Homo sapiens eukaryotic translation initiation factor 4 gamma, 1 (EIF4G1), transcript variant 1, mRNA.
ACADVL	-0.09	0.00129	no-sig-change	Homo sapiens acyl-Coenzyme A dehydrogenase, very long chain (ACADVL), nuclear gene encoding mitochondrial protein, transcript variant 2, mRNA.
SEC16A	-0.12	0.00129	down-regulated	Homo sapiens SEC16 homolog A (S. cerevisiae) (SEC16A), mRNA.
PPP1CB	0.18	0.00129	up-regulated	Homo sapiens protein phosphatase 1, catalytic subunit, beta isoform (PPP1CB), transcript variant 3, mRNA.
TRIM33	0.1	0.00129	up-regulated	Homo sapiens tripartite motif-containing 33 (TRIM33), transcript variant a, mRNA.
LSM1	0.16	0.00129	up-regulated	Homo sapiens LSM1 homolog, U6 small nuclear RNA associated (S. cerevisiae) (LSM1), mRNA.
RHOC	-0.14	0.0013	down-regulated	Homo sapiens ras homolog gene family, member C (RHOC), transcript variant 1, mRNA.
ARL8B	0.1	0.00131	up-regulated	Homo sapiens ADP-ribosylation factor-like 8B (ARL8B), mRNA.
ZNF674	-0.09	0.00131	no-sig-change	Homo sapiens zinc finger family member 674 (ZNF674), mRNA.
RPL15	0.12	0.00131	up-regulated	Homo sapiens ribosomal protein L15 (RPL15), mRNA.
POLE4	0.13	0.00131	up-regulated	Homo sapiens polymerase (DNA-directed), epsilon 4 (p12 subunit) (POLE4), mRNA.
LAT	-0.11	0.00132	down-regulated	Homo sapiens linker for activation of T cells (LAT), transcript variant 2, mRNA.
SLC44A4	-0.09	0.00132	no-sig-change	Homo sapiens solute carrier family 44, member 4 (SLC44A4), transcript variant 2, mRNA.
MITD1	0.12	0.00133	up-regulated	Homo sapiens MIT, microtubule interacting and transport, domain containing 1 (MITD1), mRNA.
PLOD3	-0.11	0.00133	down-regulated	Homo sapiens procollagen-lysine, 2-oxoglutarate 5-dioxygenase 3 (PLOD3), mRNA.
MCM3AP	-0.08	0.00136	no-sig-change	Homo sapiens minichromosome maintenance complex component 3 associated protein (MCM3AP), mRNA.
STX7	0.13	0.00136	up-regulated	Homo sapiens syntaxin 7 (STX7), mRNA.
NCK1	0.12	0.00136	up-regulated	Homo sapiens NCK adaptor protein 1 (NCK1), mRNA.
DCP2	0.15	0.00136	up-regulated	Homo sapiens DCP2 decapping enzyme homolog (S. cerevisiae) (DCP2), mRNA.
KLHL12	0.08	0.00137	no-sig-change	Homo sapiens kelch-like 12 (Drosophila) (KLHL12), mRNA.
MGST3	0.13	0.00137	up-regulated	Homo sapiens microsomal glutathione S-transferase 3 (MGST3), mRNA.
KLF2	-0.08	0.00137	no-sig-change	Homo sapiens Kruppel-like factor 2 (lung) (KLF2), mRNA.
DMAP1	-0.08	0.00137	no-sig-change	Homo sapiens DNA methyltransferase 1 associated protein 1 (DMAP1), transcript variant 2, mRNA.
C2ORF64	0.12	0.00137	up-regulated	Homo sapiens chromosome 2 open reading frame 64 (C2orf64), mRNA.
ACTR10	0.1	0.00137	up-regulated	Homo sapiens actin-related protein 10 homolog (S. cerevisiae) (ACTR10), mRNA.
OSBPL9	0.08	0.00138	no-sig-change	Homo sapiens oxysterol binding protein-like 9 (OSBPL9), transcript variant 3, mRNA.
C20ORF52	0.13	0.00138	up-regulated	Homo sapiens chromosome 20 open reading frame 52 (C20orf52), mRNA.
C17ORF61	0.13	0.00138	up-regulated	Homo sapiens chromosome 17 open reading frame 61 (C17orf61), mRNA.
ZBED5	0.15	0.00138	up-regulated	Homo sapiens zinc finger, BED-type containing 5 (ZBED5), mRNA.
SP2	-0.16	0.00139	down-regulated	Homo sapiens Sp2 transcription factor (SP2), mRNA.
MRPL11	0.13	0.00139	up-regulated	Homo sapiens mitochondrial ribosomal protein L11 (MRPL11), nuclear gene encoding mitochondrial protein, transcript variant 1, mRNA.
PFAAP5	0.17	0.00139	up-regulated	Homo sapiens phosphonoformate immuno-associated protein 5 (PFAAP5), mRNA.
PDCD10	0.29	0.00144	up-regulated	Homo sapiens programmed cell death 10 (PDCD10), transcript variant 2, mRNA.
DEGS1	0.09	0.00144	no-sig-change	Homo sapiens degenerative spermatocyte homolog 1, lipid desaturase (Drosophila) (DEGS1), transcript variant 1, mRNA.
CRBN	0.19	0.00145	up-regulated	Homo sapiens cereblon (CRBN), mRNA.
DDX59	0.11	0.00145	up-regulated	Homo sapiens DEAD (Asp-Glu-Ala-Asp) box polypeptide 59 (DDX59), transcript variant 1, mRNA.
ARS2	-0.08	0.00146	no-sig-change	Homo sapiens arsenate resistance protein 2 (ARS2), transcript variant 1, mRNA.
MTDH	0.11	0.00147	up-regulated	Homo sapiens metadherin (MTDH), mRNA.
DEK	0.17	0.00148	up-regulated	Homo sapiens DEK oncogene (DNA binding) (DEK), mRNA.
CCDC92	-0.1	0.00148	down-regulated	Homo sapiens coiled-coil domain containing 92 (CCDC92), mRNA.
RBX1	0.25	0.00148	up-regulated	Homo sapiens ring-box 1 (RBX1), mRNA.
ILF3	-0.1	0.00149	down-regulated	Homo sapiens interleukin enhancer binding factor 3, 90kDa (ILF3), transcript variant 1, mRNA.
XPNPEP3	-0.07	0.00149	no-sig-change	Homo sapiens X-prolyl aminopeptidase (aminopeptidase P) 3, putative (XPNPEP3), mRNA.
SEC24C	-0.08	0.00149	no-sig-change	Homo sapiens SEC24 family, member C (S. cerevisiae) (SEC24C), transcript variant 2, mRNA.
NAT5	0.11	0.00149	up-regulated	Homo sapiens N-acetyltransferase 5 (GCN5-related, putative) (NAT5), transcript variant 3, mRNA.
MRPL23	0.09	0.00149	no-sig-change	Homo sapiens mitochondrial ribosomal protein L23 (MRPL23), nuclear gene encoding mitochondrial protein, mRNA.
SERTAD1	-0.14	0.00149	down-regulated	Homo sapiens SERTA domain containing 1 (SERTAD1), mRNA.
GON4L	-0.09	0.00149	no-sig-change	Homo sapiens gon-4-like (C. elegans) (GON4L), transcript variant 1, mRNA.
LAMP2	0.1	0.00149	up-regulated	Homo sapiens lysosomal-associated membrane protein 2 (LAMP2), transcript variant LAMP2B, mRNA.
PPP1CC	0.1	0.0015	up-regulated	Homo sapiens protein phosphatase 1, catalytic subunit, gamma isoform (PPP1CC), mRNA.
ATP5F1	0.1	0.00151	up-regulated	Homo sapiens ATP synthase, H+ transporting, mitochondrial F0 complex, subunit B1 (ATP5F1), nuclear gene encoding mitochondrial protein, mRNA.
PIAS4	-0.11	0.00151	down-regulated	Homo sapiens protein inhibitor of activated STAT, 4 (PIAS4), mRNA.
SLC44A2	-0.11	0.00153	down-regulated	Homo sapiens solute carrier family 44, member 2 (SLC44A2), mRNA.
SEMA4D	-0.1	0.00155	down-regulated	Homo sapiens sema domain, immunoglobulin domain (Ig), transmembrane domain (TM) and short cytoplasmic domain, (semaphorin) 4D (SEMA4D), mRNA.
FBXO11	0.09	0.00155	no-sig-change	Homo sapiens F-box protein 11 (FBXO11), transcript variant 1, mRNA.
DBI	0.24	0.00155	up-regulated	Homo sapiens diazepam binding inhibitor (GABA receptor modulator, acyl-Coenzyme A binding protein) (DBI), transcript variant 2, mRNA.
PSME3	-0.09	0.00156	no-sig-change	Homo sapiens proteasome (prosome, macropain) activator subunit 3 (PA28 gamma; Ki) (PSME3), transcript variant 1, mRNA.
RPS6KB1	0.16	0.00156	up-regulated	Homo sapiens ribosomal protein S6 kinase, 70kDa, polypeptide 1 (RPS6KB1), mRNA.
RNF40	-0.17	0.00156	down-regulated	Homo sapiens ring finger protein 40 (RNF40), mRNA.
GOLGA7	0.07	0.00157	no-sig-change	Homo sapiens golgi autoantigen, golgin subfamily a, 7 (GOLGA7), transcript variant 2, mRNA.
FOXJ2	-0.11	0.00159	down-regulated	Homo sapiens forkhead box J2 (FOXJ2), mRNA.
ATP5EP2	0.11	0.00159	up-regulated	Homo sapiens ATP synthase, H+ transporting, mitochondrial F1 complex, epsilon subunit pseudogene 2 (ATP5EP2), transcript variant 6, non-coding RNA.
NSL1	0.11	0.00159	up-regulated	Homo sapiens NSL1, MIND kinetochore complex component, homolog (S. cerevisiae) (NSL1), transcript variant 2, mRNA.
NME1-NME2	0.1	0.00159	up-regulated	Homo sapiens NME1-NME2 readthrough (NME1-NME2), mRNA.
PAIP2	0.11	0.0016	up-regulated	Homo sapiens poly(A) binding protein interacting protein 2 (PAIP2), transcript variant 1, mRNA.
GATAD2A	-0.1	0.0016	down-regulated	Homo sapiens GATA zinc finger domain containing 2A (GATAD2A), mRNA.
EVI2A	0.36	0.0016	up-regulated	Homo sapiens ecotropic viral integration site 2A (EVI2A), transcript variant 2, mRNA.
DNAJC4	-0.09	0.0016	no-sig-change	Homo sapiens DnaJ (Hsp40) homolog, subfamily C, member 4 (DNAJC4), mRNA.
PNPLA6	-0.11	0.00161	down-regulated	Homo sapiens patatin-like phospholipase domain containing 6 (PNPLA6), mRNA.
PCSK7	-0.09	0.00161	no-sig-change	Homo sapiens proprotein convertase subtilisin/kexin type 7 (PCSK7), mRNA.
CHMP5	0.25	0.00161	up-regulated	Homo sapiens chromatin modifying protein 5 (CHMP5), mRNA.
TMEM167B	0.11	0.00161	up-regulated	Homo sapiens transmembrane protein 167B (TMEM167B), mRNA.
FAM53B	-0.11	0.00161	down-regulated	Homo sapiens family with sequence similarity 53, member B (FAM53B), mRNA.
GCA	0.13	0.00161	up-regulated	Homo sapiens grancalcin, EF-hand calcium binding protein (GCA), mRNA.
RPL27A	0.1	0.00161	up-regulated	Homo sapiens ribosomal protein L27a (RPL27A), mRNA.
ZMPSTE24	0.1	0.00161	up-regulated	Homo sapiens zinc metallopeptidase (STE24 homolog, S. cerevisiae) (ZMPSTE24), mRNA.
AP1S2	0.21	0.00162	up-regulated	Homo sapiens adaptor-related protein complex 1, sigma 2 subunit (AP1S2), mRNA.
NAG18	-0.1	0.00162	down-regulated	Homo sapiens NAG18 protein (NAG18) on chromosome 19.
OBFC2A	0.13	0.00162	up-regulated	Homo sapiens oligonucleotide/oligosaccharide-binding fold containing 2A (OBFC2A), mRNA.
EFR3A	0.15	0.00162	up-regulated	Homo sapiens EFR3 homolog A (S. cerevisiae) (EFR3A), mRNA.
PDCD6	0.07	0.00163	no-sig-change	Homo sapiens programmed cell death 6 (PDCD6), mRNA.
KIAA1310	-0.08	0.00165	no-sig-change	Homo sapiens KIAA1310 (KIAA1310), transcript variant 1, mRNA.
REEP5	0.13	0.00166	up-regulated	Homo sapiens receptor accessory protein 5 (REEP5), mRNA.
MSH3	-0.09	0.00166	no-sig-change	Homo sapiens mutS homolog 3 (E. coli) (MSH3), mRNA.
GGNBP2	0.07	0.00166	no-sig-change	Homo sapiens gametogenetin binding protein 2 (GGNBP2), mRNA.
RGS18	0.22	0.00167	up-regulated	Homo sapiens regulator of G-protein signaling 18 (RGS18), mRNA.
COX5A	0.07	0.00171	no-sig-change	Homo sapiens cytochrome c oxidase subunit Va (COX5A), nuclear gene encoding mitochondrial protein, mRNA.
CCDC53	0.12	0.00171	up-regulated	Homo sapiens coiled-coil domain containing 53 (CCDC53), mRNA.
ADD3	0.12	0.00171	up-regulated	Homo sapiens adducin 3 (gamma) (ADD3), transcript variant 3, mRNA.
MRPS22	0.12	0.00171	up-regulated	Homo sapiens mitochondrial ribosomal protein S22 (MRPS22), nuclear gene encoding mitochondrial protein, mRNA.
POLR2A	-0.15	0.00171	down-regulated	Homo sapiens polymerase (RNA) II (DNA directed) polypeptide A, 220kDa (POLR2A), mRNA.
COQ10B	0.11	0.00171	up-regulated	Homo sapiens coenzyme Q10 homolog B (S. cerevisiae) (COQ10B), mRNA.
OSTC	0.15	0.00171	up-regulated	Homo sapiens oligosaccharyltransferase complex subunit (OSTC), mRNA.
RBM6	-0.11	0.00173	down-regulated	Homo sapiens RNA binding motif protein 6 (RBM6), mRNA.
BTAF1	0.15	0.00173	up-regulated	Homo sapiens BTAF1 RNA polymerase II, B-TFIID transcription factor-associated, 170kDa (Mot1 homolog, S. cerevisiae) (BTAF1), mRNA.
RPS3	0.1	0.00173	up-regulated	Homo sapiens ribosomal protein S3 (RPS3), mRNA.
SAFB2	-0.08	0.00173	no-sig-change	Homo sapiens scaffold attachment factor B2 (SAFB2), mRNA.
SNRPG	0.24	0.00174	up-regulated	Homo sapiens small nuclear ribonucleoprotein polypeptide G (SNRPG), mRNA.
PAF1	-0.11	0.00174	down-regulated	Homo sapiens Paf1, RNA polymerase II associated factor, homolog (S. cerevisiae) (PAF1), mRNA.
CCDC97	-0.09	0.00175	no-sig-change	Homo sapiens coiled-coil domain containing 97 (CCDC97), mRNA.
ZGPAT	-0.08	0.00176	no-sig-change	Homo sapiens zinc finger, CCCH-type with G patch domain (ZGPAT), transcript variant 1, mRNA.
ATPBD1B	-0.09	0.00176	no-sig-change	Homo sapiens ATP binding domain 1 family, member B (ATPBD1B), mRNA.
NSMAF	0.08	0.00176	no-sig-change	Homo sapiens neutral sphingomyelinase (N-SMase) activation associated factor (NSMAF), mRNA.
USP15	0.18	0.00179	up-regulated	Homo sapiens ubiquitin specific peptidase 15 (USP15), mRNA.
MBNL1	0.17	0.00182	up-regulated	Homo sapiens muscleblind-like (Drosophila) (MBNL1), transcript variant 6, mRNA.
PSMA4	0.21	0.00182	up-regulated	Homo sapiens proteasome (prosome, macropain) subunit, alpha type, 4 (PSMA4), mRNA.
SBK1	-0.13	0.00183	down-regulated	Homo sapiens SH3-binding domain kinase 1 (SBK1), mRNA.
TMC6	-0.1	0.00184	down-regulated	Homo sapiens transmembrane channel-like 6 (TMC6), mRNA.
CBFB	0.13	0.00186	up-regulated	Homo sapiens core-binding factor, beta subunit (CBFB), transcript variant 2, mRNA.
SH3BGRL	0.09	0.00186	no-sig-change	Homo sapiens SH3 domain binding glutamic acid-rich protein like (SH3BGRL), mRNA.
ZCCHC9	0.09	0.00186	no-sig-change	Homo sapiens zinc finger, CCHC domain containing 9 (ZCCHC9), mRNA.
PPCS	0.09	0.00189	no-sig-change	Homo sapiens phosphopantothenoylcysteine synthetase (PPCS), transcript variant 1, mRNA.
TMEM109	-0.08	0.0019	no-sig-change	Homo sapiens transmembrane protein 109 (TMEM109), mRNA.
VPS36	0.15	0.0019	up-regulated	Homo sapiens vacuolar protein sorting 36 homolog (S. cerevisiae) (VPS36), mRNA.
RPL17	0.36	0.0019	up-regulated	Homo sapiens ribosomal protein L17 (RPL17), transcript variant 2, mRNA.
PTOV1	-0.1	0.0019	down-regulated	Homo sapiens prostate tumor overexpressed 1 (PTOV1), mRNA.
PSD4	-0.12	0.0019	down-regulated	Homo sapiens pleckstrin and Sec7 domain containing 4 (PSD4), mRNA.
XAB2	-0.1	0.0019	down-regulated	Homo sapiens XPA binding protein 2 (XAB2), mRNA.
UQCRFS1	0.06	0.0019	no-sig-change	Homo sapiens ubiquinol-cytochrome c reductase, Rieske iron-sulfur polypeptide 1 (UQCRFS1), mRNA.
CREB1	-0.08	0.0019	no-sig-change	Homo sapiens cAMP responsive element binding protein 1 (CREB1), transcript variant A, mRNA.
COX6C	0.22	0.0019	up-regulated	Homo sapiens cytochrome c oxidase subunit VIc (COX6C), mRNA.
RPL9	0.4	0.00192	up-regulated	Homo sapiens ribosomal protein L9 (RPL9), transcript variant 2, mRNA.
CAB39	0.1	0.00194	up-regulated	Homo sapiens calcium binding protein 39 (CAB39), mRNA.
PIK4CA	-0.1	0.00195	down-regulated	Homo sapiens phosphatidylinositol 4-kinase, catalytic, alpha polypeptide (PIK4CA), transcript variant 1, mRNA.
ZNF430	-0.09	0.00195	no-sig-change	Homo sapiens zinc finger protein 430 (ZNF430), mRNA.
CMPK1	0.18	0.00197	up-regulated	Homo sapiens cytidine monophosphate (UMP-CMP) kinase 1, cytosolic (CMPK1), mRNA.
IRF3	-0.24	0.00197	down-regulated	Homo sapiens interferon regulatory factor 3 (IRF3), mRNA.
RN7SL1	-0.08	0.00197	no-sig-change	Homo sapiens RNA, 7SL, cytoplasmic 1 (RN7SL1), small cytoplasmic RNA.
ZSWIM6	0.12	0.00199	up-regulated	PREDICTED: Homo sapiens zinc finger, SWIM-type containing 6 (ZSWIM6), mRNA.
RPL35	0.18	0.00199	up-regulated	Homo sapiens ribosomal protein L35 (RPL35), mRNA.
POLR3GL	0.1	0.00199	up-regulated	Homo sapiens polymerase (RNA) III (DNA directed) polypeptide G (32kD)-like (POLR3GL), mRNA.
CCR6	-0.08	0.002	no-sig-change	Homo sapiens chemokine (C-C motif) receptor 6 (CCR6), transcript variant 2, mRNA.
TBCD	-0.14	0.002	down-regulated	Homo sapiens tubulin folding cofactor D (TBCD), mRNA.
MLL4	-0.12	0.00202	down-regulated	Homo sapiens myeloid/lymphoid or mixed-lineage leukemia 4 (MLL4), mRNA.
IRX1	-0.29	0.00202	down-regulated	Homo sapiens iroquois homeobox 1 (IRX1), mRNA.
PABPC4	-0.08	0.00202	no-sig-change	Homo sapiens poly(A) binding protein, cytoplasmic 4 (inducible form) (PABPC4), mRNA.
FRAP1	-0.09	0.00202	no-sig-change	Homo sapiens FK506 binding protein 12-rapamycin associated protein 1 (FRAP1), mRNA.
ERH	0.17	0.00203	up-regulated	Homo sapiens enhancer of rudimentary homolog (Drosophila) (ERH), mRNA.
MMADHC	0.08	0.00204	no-sig-change	Homo sapiens methylmalonic aciduria (cobalamin deficiency) cblD type, with homocystinuria (MMADHC), nuclear gene encoding mitochondrial protein, mRNA.
FAM116A	0.13	0.00208	up-regulated	PREDICTED: Homo sapiens family with sequence similarity 116, member A (FAM116A), mRNA.
SH2D3C	-0.13	0.00208	down-regulated	Homo sapiens SH2 domain containing 3C (SH2D3C), transcript variant 2, mRNA.
ARPC3	0.08	0.00208	no-sig-change	Homo sapiens actin related protein 2/3 complex, subunit 3, 21kDa (ARPC3), mRNA.
ATP11B	0.12	0.0021	up-regulated	Homo sapiens ATPase, class VI, type 11B (ATP11B), mRNA.
INPPL1	-0.12	0.0021	down-regulated	Homo sapiens inositol polyphosphate phosphatase-like 1 (INPPL1), mRNA.
FAM60A	0.13	0.00212	up-regulated	Homo sapiens family with sequence similarity 60, member A (FAM60A), transcript variant 1, mRNA.
SSR1	0.09	0.00215	no-sig-change	Homo sapiens signal sequence receptor, alpha (translocon-associated protein alpha) (SSR1), mRNA.
SEC11C	0.19	0.00218	up-regulated	Homo sapiens SEC11 homolog C (S. cerevisiae) (SEC11C), mRNA.
UBE2A	0.08	0.00218	no-sig-change	Homo sapiens ubiquitin-conjugating enzyme E2A (RAD6 homolog) (UBE2A), transcript variant 2, mRNA.
UBE2L3	-0.12	0.00219	down-regulated	Homo sapiens ubiquitin-conjugating enzyme E2L 3 (UBE2L3), transcript variant 2, mRNA.
RSBN1	0.14	0.00221	up-regulated	Homo sapiens round spermatid basic protein 1 (RSBN1), mRNA.
PTEN	0.1	0.00224	up-regulated	Homo sapiens phosphatase and tensin homolog (PTEN), mRNA.
LACTB	0.11	0.00224	up-regulated	Homo sapiens lactamase, beta (LACTB), nuclear gene encoding mitochondrial protein, transcript variant 1, mRNA.
ANXA2P2	-0.09	0.00225	no-sig-change	Homo sapiens annexin A2 pseudogene 2 (ANXA2P2), non-coding RNA.
PPA1	0.13	0.00226	up-regulated	Homo sapiens pyrophosphatase (inorganic) 1 (PPA1), mRNA.
CSNK2A1	-0.24	0.00226	down-regulated	Homo sapiens casein kinase 2, alpha 1 polypeptide (CSNK2A1), transcript variant 2, mRNA.
STK10	-0.12	0.00227	down-regulated	Homo sapiens serine/threonine kinase 10 (STK10), mRNA.
RPS27	0.23	0.00227	up-regulated	Homo sapiens ribosomal protein S27 (metallopanstimulin 1) (RPS27), mRNA.
DHPS	-0.07	0.00227	no-sig-change	Homo sapiens deoxyhypusine synthase (DHPS), transcript variant 2, mRNA.
ECH1	-0.08	0.00227	no-sig-change	Homo sapiens enoyl Coenzyme A hydratase 1, peroxisomal (ECH1), mRNA.
SMARCC2	-0.14	0.00227	down-regulated	Homo sapiens SWI/SNF related, matrix associated, actin dependent regulator of chromatin, subfamily c, member 2 (SMARCC2), transcript variant 2, mRNA.
SIDT2	-0.15	0.00227	down-regulated	Homo sapiens SID1 transmembrane family, member 2 (SIDT2), mRNA.
ZNF493	-0.11	0.00227	down-regulated	Homo sapiens zinc finger protein 493 (ZNF493), transcript variant 3, mRNA.
COX6A1	0.1	0.00228	up-regulated	Homo sapiens cytochrome c oxidase subunit VIa polypeptide 1 (COX6A1), nuclear gene encoding mitochondrial protein, mRNA.
CGGBP1	0.15	0.00229	up-regulated	Homo sapiens CGG triplet repeat binding protein 1 (CGGBP1), transcript variant 1, mRNA.
GTF2E2	0.06	0.00229	no-sig-change	Homo sapiens general transcription factor IIE, polypeptide 2, beta 34kDa (GTF2E2), mRNA.
SEC11A	0.12	0.00229	up-regulated	Homo sapiens SEC11 homolog A (S. cerevisiae) (SEC11A), mRNA.
CTBP1	-0.08	0.00231	no-sig-change	Homo sapiens C-terminal binding protein 1 (CTBP1), transcript variant 2, mRNA.
RPS24	0.27	0.00232	up-regulated	Homo sapiens ribosomal protein S24 (RPS24), transcript variant 1, mRNA.
HMG20B	-0.08	0.00232	no-sig-change	Homo sapiens high-mobility group 20B (HMG20B), mRNA.
FAM38A	-0.11	0.00232	down-regulated	Homo sapiens family with sequence similarity 38, member A (FAM38A), mRNA.
LFNG	-0.07	0.00233	no-sig-change	Homo sapiens LFNG O-fucosylpeptide 3-beta-N-acetylglucosaminyltransferase (LFNG), transcript variant 1, mRNA.
ITGAL	-0.11	0.00233	down-regulated	Homo sapiens integrin, alpha L (antigen CD11A (p180), lymphocyte function-associated antigen 1; alpha polypeptide) (ITGAL), mRNA.
GJC1	-0.07	0.00233	no-sig-change	Homo sapiens gap junction protein, gamma 1, 45kDa (GJC1), transcript variant 1, mRNA.
BAT3	-0.17	0.00235	down-regulated	Homo sapiens HLA-B associated transcript 3 (BAT3), transcript variant 3, mRNA.
C14ORF156	0.24	0.00236	up-regulated	Homo sapiens chromosome 14 open reading frame 156 (C14orf156), mRNA.
TDG	0.1	0.00236	up-regulated	Homo sapiens thymine-DNA glycosylase (TDG), mRNA.
CASC3	-0.13	0.00237	down-regulated	Homo sapiens cancer susceptibility candidate 3 (CASC3), mRNA.
CDKN1A	-0.19	0.00237	down-regulated	Homo sapiens cyclin-dependent kinase inhibitor 1A (p21, Cip1) (CDKN1A), transcript variant 1, mRNA.
AKR1D1	-0.09	0.00239	no-sig-change	Homo sapiens aldo-keto reductase family 1, member D1 (delta 4-3-ketosteroid-5-beta-reductase) (AKR1D1), mRNA.
LPAR5	-0.12	0.00243	down-regulated	Homo sapiens lysophosphatidic acid receptor 5 (LPAR5), mRNA.
SCAMP3	-0.09	0.00243	no-sig-change	Homo sapiens secretory carrier membrane protein 3 (SCAMP3), transcript variant 1, mRNA.
GMFB	0.17	0.00243	up-regulated	Homo sapiens glia maturation factor, beta (GMFB), mRNA.
NAE1	0.12	0.00243	up-regulated	Homo sapiens NEDD8 activating enzyme E1 subunit 1 (NAE1), transcript variant 3, mRNA.
FAM115A	-0.07	0.00243	no-sig-change	Homo sapiens family with sequence similarity 115, member A (FAM115A), mRNA.
RPL31	0.36	0.00243	up-regulated	Homo sapiens ribosomal protein L31 (RPL31), transcript variant 1, mRNA.
PRICKLE4	0.13	0.00243	up-regulated	Homo sapiens prickle homolog 4 (Drosophila) (PRICKLE4), mRNA.
CLIC1	0.09	0.00244	no-sig-change	Homo sapiens chloride intracellular channel 1 (CLIC1), mRNA.
FBXL11	-0.08	0.00245	no-sig-change	Homo sapiens F-box and leucine-rich repeat protein 11 (FBXL11), mRNA.
GPR65	0.18	0.00246	up-regulated	Homo sapiens G protein-coupled receptor 65 (GPR65), mRNA.
FAM177A1	-0.09	0.00246	no-sig-change	Homo sapiens family with sequence similarity 177, member A1 (FAM177A1), transcript variant 1, mRNA.
PRPF3	-0.07	0.0025	no-sig-change	Homo sapiens PRP3 pre-mRNA processing factor 3 homolog (S. cerevisiae) (PRPF3), mRNA.
LPP	-0.09	0.00252	no-sig-change	Homo sapiens LIM domain containing preferred translocation partner in lipoma (LPP), mRNA.
IFRD1	0.16	0.00252	up-regulated	Homo sapiens interferon-related developmental regulator 1 (IFRD1), transcript variant 1, mRNA.
FKBP8	-0.28	0.00254	down-regulated	Homo sapiens FK506 binding protein 8, 38kDa (FKBP8), mRNA.
C12ORF47	0.1	0.00254	up-regulated	PREDICTED: Homo sapiens chromosome 12 open reading frame 47 (C12orf47), misc RNA.
PRKAA1	0.09	0.00254	no-sig-change	Homo sapiens protein kinase, AMP-activated, alpha 1 catalytic subunit (PRKAA1), transcript variant 2, mRNA.
SPOP	-0.08	0.00254	no-sig-change	Homo sapiens speckle-type POZ protein (SPOP), transcript variant 5, mRNA.
USP5	-0.1	0.00254	down-regulated	Homo sapiens ubiquitin specific peptidase 5 (isopeptidase T) (USP5), transcript variant 2, mRNA.
CD48	0.14	0.00254	up-regulated	Homo sapiens CD48 molecule (CD48), mRNA.
U2AF2	-0.08	0.00254	no-sig-change	Homo sapiens U2 small nuclear RNA auxiliary factor 2 (U2AF2), transcript variant 1, mRNA.
MCM5	-0.11	0.00254	down-regulated	Homo sapiens minichromosome maintenance complex component 5 (MCM5), mRNA.
DERA	0.08	0.00254	no-sig-change	Homo sapiens 2-deoxyribose-5-phosphate aldolase homolog (C. elegans) (DERA), mRNA.
THOC7	0.11	0.00254	up-regulated	Homo sapiens THO complex 7 homolog (Drosophila) (THOC7), mRNA.
CHMP1B	0.1	0.00254	up-regulated	Homo sapiens chromatin modifying protein 1B (CHMP1B), mRNA.
PITPNM1	-0.08	0.00254	no-sig-change	Homo sapiens phosphatidylinositol transfer protein, membrane-associated 1 (PITPNM1), mRNA.
SARS	-0.08	0.00254	no-sig-change	Homo sapiens seryl-tRNA synthetase (SARS), mRNA.
TMEM123	0.19	0.00254	up-regulated	Homo sapiens transmembrane protein 123 (TMEM123), mRNA.
L3MBTL2	-0.09	0.00254	no-sig-change	Homo sapiens l(3)mbt-like 2 (Drosophila) (L3MBTL2), mRNA.
EXOSC3	0.09	0.00254	no-sig-change	Homo sapiens exosome component 3 (EXOSC3), transcript variant 1, mRNA.
HSP90AB1	-0.1	0.00258	down-regulated	Homo sapiens heat shock protein 90kDa alpha (cytosolic), class B member 1 (HSP90AB1), mRNA.
ITPK1	-0.15	0.00259	down-regulated	Homo sapiens inositol 1,3,4-triphosphate 5/6 kinase (ITPK1), mRNA.
FBXO18	-0.1	0.00259	down-regulated	Homo sapiens F-box protein, helicase, 18 (FBXO18), transcript variant 2, mRNA.
SF3B1	0.11	0.0026	up-regulated	Homo sapiens splicing factor 3b, subunit 1, 155kDa (SF3B1), transcript variant 1, mRNA.
TMEM14D	0.15	0.00261	up-regulated	PREDICTED: Homo sapiens transmembrane protein 14D (TMEM14D), mRNA.
TM2D3	0.08	0.00265	no-sig-change	Homo sapiens TM2 domain containing 3 (TM2D3), transcript variant 1, mRNA.
ELMO2	-0.08	0.00266	no-sig-change	Homo sapiens engulfment and cell motility 2 (ELMO2), transcript variant 1, mRNA.
UBN1	-0.15	0.00266	down-regulated	Homo sapiens ubinuclein 1 (UBN1), transcript variant 2, mRNA.
ELP3	-0.08	0.00266	no-sig-change	Homo sapiens elongation protein 3 homolog (S. cerevisiae) (ELP3), mRNA.
PRDM1	0.13	0.00266	up-regulated	Homo sapiens PR domain containing 1, with ZNF domain (PRDM1), transcript variant 1, mRNA.
SF3B4	-0.1	0.00266	down-regulated	Homo sapiens splicing factor 3b, subunit 4, 49kDa (SF3B4), mRNA.
PTPN7	-0.14	0.00266	down-regulated	Homo sapiens protein tyrosine phosphatase, non-receptor type 7 (PTPN7), transcript variant 2, mRNA.
C5ORF5	0.08	0.00266	no-sig-change	Homo sapiens chromosome 5 open reading frame 5 (C5orf5), mRNA.
SLC35A2	-0.09	0.00266	no-sig-change	Homo sapiens solute carrier family 35 (UDP-galactose transporter), member A2 (SLC35A2), transcript variant 2, mRNA.
CTSH	0.11	0.00267	up-regulated	Homo sapiens cathepsin H (CTSH), transcript variant 1, mRNA.
VPS37B	-0.11	0.00276	down-regulated	Homo sapiens vacuolar protein sorting 37 homolog B (S. cerevisiae) (VPS37B), mRNA.
MLEC	-0.08	0.00276	no-sig-change	Homo sapiens malectin (MLEC), mRNA.
AKNA	-0.11	0.00277	down-regulated	Homo sapiens AT-hook transcription factor (AKNA), mRNA.
WDR6	-0.1	0.00277	down-regulated	Homo sapiens WD repeat domain 6 (WDR6), mRNA.
GYG1	0.1	0.00277	up-regulated	Homo sapiens glycogenin 1 (GYG1), mRNA.
TAF15	-0.14	0.00279	down-regulated	Homo sapiens TAF15 RNA polymerase II, TATA box binding protein (TBP)-associated factor, 68kDa (TAF15), transcript variant 1, mRNA.
RAB10	0.1	0.00279	up-regulated	Homo sapiens RAB10, member RAS oncogene family (RAB10), mRNA.
SDHD	0.1	0.00281	up-regulated	Homo sapiens succinate dehydrogenase complex, subunit D, integral membrane protein (SDHD), nuclear gene encoding mitochondrial protein, mRNA.
ZDHHC5	-0.08	0.00281	no-sig-change	Homo sapiens zinc finger, DHHC-type containing 5 (ZDHHC5), mRNA.
MARS	-0.07	0.00281	no-sig-change	Homo sapiens methionyl-tRNA synthetase (MARS), mRNA.
WBP11	-0.08	0.00282	no-sig-change	Homo sapiens WW domain binding protein 11 (WBP11), mRNA.
SMG7	-0.1	0.00282	down-regulated	Homo sapiens Smg-7 homolog, nonsense mediated mRNA decay factor (C. elegans) (SMG7), transcript variant 1, mRNA.
VAV1	-0.12	0.00283	down-regulated	Homo sapiens vav 1 guanine nucleotide exchange factor (VAV1), mRNA.
CD47	0.12	0.00284	up-regulated	Homo sapiens CD47 molecule (CD47), transcript variant 2, mRNA.
TRIM56	-0.09	0.00284	no-sig-change	Homo sapiens tripartite motif-containing 56 (TRIM56), mRNA.
UBE2J1	0.13	0.00285	up-regulated	Homo sapiens ubiquitin-conjugating enzyme E2, J1 (UBC6 homolog, yeast) (UBE2J1), mRNA.
MYO9B	-0.11	0.00285	down-regulated	Homo sapiens myosin IXB (MYO9B), mRNA.
UBA7	-0.09	0.00287	no-sig-change	Homo sapiens ubiquitin-like modifier activating enzyme 7 (UBA7), mRNA.
FYB	0.07	0.00287	no-sig-change	Homo sapiens FYN binding protein (FYB-120/130) (FYB), transcript variant 1, mRNA.
AKAP11	0.17	0.00288	up-regulated	Homo sapiens A kinase (PRKA) anchor protein 11 (AKAP11), mRNA.
RPS18	0.19	0.00288	up-regulated	Homo sapiens ribosomal protein S18 (RPS18), mRNA.
PCNA	0.1	0.00289	up-regulated	Homo sapiens proliferating cell nuclear antigen (PCNA), transcript variant 2, mRNA.
MLLT6	-0.1	0.00289	down-regulated	Homo sapiens myeloid/lymphoid or mixed-lineage leukemia (trithorax homolog, Drosophila); translocated to, 6 (MLLT6), mRNA.
TP53INP1	0.09	0.00289	no-sig-change	Homo sapiens tumor protein p53 inducible nuclear protein 1 (TP53INP1), mRNA.
CLIC3	-0.25	0.00289	down-regulated	Homo sapiens chloride intracellular channel 3 (CLIC3), mRNA.
ARHGAP1	-0.1	0.00289	down-regulated	Homo sapiens Rho GTPase activating protein 1 (ARHGAP1), mRNA.
CMIP	-0.13	0.00293	down-regulated	Homo sapiens c-Maf-inducing protein (CMIP), transcript variant Tc-mip, mRNA.
CASP1	0.12	0.00295	up-regulated	Homo sapiens caspase 1, apoptosis-related cysteine peptidase (interleukin 1, beta, convertase) (CASP1), transcript variant delta, mRNA.
EML3	-0.1	0.00296	down-regulated	Homo sapiens echinoderm microtubule associated protein like 3 (EML3), mRNA.
ABI1	0.09	0.00296	no-sig-change	Homo sapiens abl-interactor 1 (ABI1), transcript variant 3, mRNA.
RRAGC	-0.09	0.00297	no-sig-change	Homo sapiens Ras-related GTP binding C (RRAGC), mRNA.
SEC61B	0.07	0.00297	no-sig-change	Homo sapiens Sec61 beta subunit (SEC61B), mRNA.
CCDC72	0.28	0.00297	up-regulated	Homo sapiens coiled-coil domain containing 72 (CCDC72), mRNA.
SEMA4B	-0.12	0.00297	down-regulated	Homo sapiens sema domain, immunoglobulin domain (Ig), transmembrane domain (TM) and short cytoplasmic domain, (semaphorin) 4B (SEMA4B), transcript variant 2, mRNA.
VDAC3	0.05	0.00297	no-sig-change	Homo sapiens voltage-dependent anion channel 3 (VDAC3), mRNA.
TMEM131	-0.09	0.00298	no-sig-change	Homo sapiens transmembrane protein 131 (TMEM131), mRNA.
VCL	-0.13	0.00298	down-regulated	Homo sapiens vinculin (VCL), transcript variant 1, mRNA.
RAN	0.08	0.00298	no-sig-change	Homo sapiens RAN, member RAS oncogene family (RAN), mRNA.
UBE3A	0.11	0.00299	up-regulated	Homo sapiens ubiquitin protein ligase E3A (UBE3A), transcript variant 2, mRNA.
PTBP1	-0.08	0.00301	no-sig-change	Homo sapiens polypyrimidine tract binding protein 1 (PTBP1), transcript variant 4, mRNA.
CMTM6	0.1	0.00303	up-regulated	Homo sapiens CKLF-like MARVEL transmembrane domain containing 6 (CMTM6), mRNA.
TAX1BP1	0.15	0.00303	up-regulated	Homo sapiens Tax1 (human T-cell leukemia virus type I) binding protein 1 (TAX1BP1), transcript variant 2, mRNA.
RABGAP1	-0.09	0.00303	no-sig-change	Homo sapiens RAB GTPase activating protein 1 (RABGAP1), mRNA.
SLC4A7	0.2	0.00304	up-regulated	Homo sapiens solute carrier family 4, sodium bicarbonate cotransporter, member 7 (SLC4A7), mRNA.
UQCRHL	0.12	0.00304	up-regulated	Homo sapiens ubiquinol-cytochrome c reductase hinge protein-like (UQCRHL), mRNA.
DNAJA2	0.09	0.00306	no-sig-change	Homo sapiens DnaJ (Hsp40) homolog, subfamily A, member 2 (DNAJA2), mRNA.
ZNF142	-0.08	0.00306	no-sig-change	Homo sapiens zinc finger protein 142 (ZNF142), transcript variant 2, mRNA.
CLINT1	0.11	0.00308	up-regulated	Homo sapiens clathrin interactor 1 (CLINT1), mRNA.
KRCC1	0.14	0.00309	up-regulated	Homo sapiens lysine-rich coiled-coil 1 (KRCC1), mRNA.
RPL26	0.33	0.00309	up-regulated	Homo sapiens ribosomal protein L26 (RPL26), mRNA.
MARCKSL1	-0.11	0.0031	down-regulated	Homo sapiens MARCKS-like 1 (MARCKSL1), mRNA.
XPC	-0.09	0.0031	no-sig-change	Homo sapiens xeroderma pigmentosum, complementation group C (XPC), mRNA.
ROMO1	0.13	0.0031	up-regulated	Homo sapiens reactive oxygen species modulator 1 (ROMO1), nuclear gene encoding mitochondrial protein, mRNA.
UNC50	0.07	0.00311	no-sig-change	Homo sapiens unc-50 homolog (C. elegans) (UNC50), mRNA.
PCMTD1	0.17	0.00311	up-regulated	Homo sapiens protein-L-isoaspartate (D-aspartate) O-methyltransferase domain containing 1 (PCMTD1), mRNA.
MYADM	-0.16	0.00311	down-regulated	Homo sapiens myeloid-associated differentiation marker (MYADM), transcript variant 4, mRNA.
ACTRT1	-0.3	0.00312	down-regulated	Homo sapiens actin-related protein T1 (ACTRT1), mRNA.
CABIN1	-0.11	0.00314	down-regulated	Homo sapiens calcineurin binding protein 1 (CABIN1), mRNA.
ATP5I	0.11	0.00314	up-regulated	Homo sapiens ATP synthase, H+ transporting, mitochondrial F0 complex, subunit E (ATP5I), nuclear gene encoding mitochondrial protein, mRNA.
MBD6	-0.12	0.00315	down-regulated	Homo sapiens methyl-CpG binding domain protein 6 (MBD6), mRNA.
WSB2	0.12	0.00315	up-regulated	Homo sapiens WD repeat and SOCS box-containing 2 (WSB2), mRNA.
ARF3	-0.13	0.00315	down-regulated	Homo sapiens ADP-ribosylation factor 3 (ARF3), mRNA.
KIAA0101	-0.06	0.00315	no-sig-change	Homo sapiens KIAA0101 (KIAA0101), transcript variant 2, mRNA.
KIAA0913	-0.09	0.00315	no-sig-change	Homo sapiens KIAA0913 (KIAA0913), mRNA.
SNRPD2	0.14	0.00317	up-regulated	Homo sapiens small nuclear ribonucleoprotein D2 polypeptide 16.5kDa (SNRPD2), transcript variant 1, mRNA.
MAP3K7	0.08	0.00317	no-sig-change	Homo sapiens mitogen-activated protein kinase kinase kinase 7 (MAP3K7), transcript variant B, mRNA.
USP16	0.12	0.00317	up-regulated	Homo sapiens ubiquitin specific peptidase 16 (USP16), transcript variant 1, mRNA.
MTMR11	0.14	0.00319	up-regulated	Homo sapiens myotubularin related protein 11 (MTMR11), mRNA.
FAM153B	-0.19	0.00319	down-regulated	Homo sapiens family with sequence similarity 153, member B (FAM153B), mRNA.
RPL39	0.25	0.00319	up-regulated	Homo sapiens ribosomal protein L39 (RPL39), mRNA.
FGD3	-0.09	0.00319	no-sig-change	Homo sapiens FYVE, RhoGEF and PH domain containing 3 (FGD3), transcript variant 2, mRNA.
C7ORF23	0.16	0.0032	up-regulated	Homo sapiens chromosome 7 open reading frame 23 (C7orf23), mRNA.
HPRT1	0.11	0.00323	up-regulated	Homo sapiens hypoxanthine phosphoribosyltransferase 1 (Lesch-Nyhan syndrome) (HPRT1), mRNA.
VWCE	-0.39	0.00325	down-regulated	Homo sapiens von Willebrand factor C and EGF domains (VWCE), mRNA.
MTIF3	0.11	0.00326	up-regulated	Homo sapiens mitochondrial translational initiation factor 3 (MTIF3), nuclear gene encoding mitochondrial protein, mRNA.
TUBGCP6	-0.09	0.00329	no-sig-change	Homo sapiens tubulin, gamma complex associated protein 6 (TUBGCP6), mRNA.
EHD1	-0.1	0.00329	down-regulated	Homo sapiens EH-domain containing 1 (EHD1), mRNA.
EMP3	-0.08	0.00331	no-sig-change	Homo sapiens epithelial membrane protein 3 (EMP3), mRNA.
BAZ2B	0.15	0.00332	up-regulated	Homo sapiens bromodomain adjacent to zinc finger domain, 2B (BAZ2B), mRNA.
NDUFS5	0.15	0.00332	up-regulated	Homo sapiens NADH dehydrogenase (ubiquinone) Fe-S protein 5, 15kDa (NADH-coenzyme Q reductase) (NDUFS5), mRNA.
TOMM7	0.2	0.00333	up-regulated	Homo sapiens translocase of outer mitochondrial membrane 7 homolog (yeast) (TOMM7), nuclear gene encoding mitochondrial protein, mRNA.
C18ORF25	0.12	0.00334	up-regulated	Homo sapiens chromosome 18 open reading frame 25 (C18orf25), transcript variant 2, mRNA.
GHITM	0.06	0.00337	no-sig-change	Homo sapiens growth hormone inducible transmembrane protein (GHITM), mRNA.
TMEM50B	0.14	0.00338	up-regulated	Homo sapiens transmembrane protein 50B (TMEM50B), mRNA.
TRAPPC6B	0.09	0.00344	no-sig-change	Homo sapiens trafficking protein particle complex 6B (TRAPPC6B), transcript variant 1, mRNA.
RPS17	0.25	0.00345	up-regulated	Homo sapiens ribosomal protein S17 (RPS17), mRNA.
ITGAE	0.1	0.00351	up-regulated	Homo sapiens integrin, alpha E (antigen CD103, human mucosal lymphocyte antigen 1; alpha polypeptide) (ITGAE), mRNA.
ATP6V1G1	0.15	0.00351	up-regulated	Homo sapiens ATPase, H+ transporting, lysosomal 13kDa, V1 subunit G1 (ATP6V1G1), mRNA.
HCFC1	-0.13	0.00351	down-regulated	Homo sapiens host cell factor C1 (VP16-accessory protein) (HCFC1), mRNA.
C14ORF106	0.12	0.00351	up-regulated	Homo sapiens chromosome 14 open reading frame 106 (C14orf106), mRNA.
FBRS	-0.11	0.00351	down-regulated	Homo sapiens fibrosin (FBRS), mRNA.
SMEK2	0.11	0.00352	up-regulated	Homo sapiens SMEK homolog 2, suppressor of mek1 (Dictyostelium) (SMEK2), mRNA.
RPL23	0.33	0.00352	up-regulated	Homo sapiens ribosomal protein L23 (RPL23), mRNA.
RPS6P1	0.18	0.00356	up-regulated	PREDICTED: Homo sapiens misc_RNA (RPS6P1), miscRNA.
DHX34	-0.13	0.00358	down-regulated	Homo sapiens DEAH (Asp-Glu-Ala-His) box polypeptide 34 (DHX34), mRNA.
CNBP	0.09	0.0036	no-sig-change	Homo sapiens CCHC-type zinc finger, nucleic acid binding protein (CNBP), mRNA.
RPL13A	0.13	0.0036	up-regulated	Homo sapiens ribosomal protein L13a (RPL13A), mRNA.
IL27RA	-0.08	0.00361	no-sig-change	Homo sapiens interleukin 27 receptor, alpha (IL27RA), mRNA.
RANBP3	-0.07	0.00362	no-sig-change	Homo sapiens RAN binding protein 3 (RANBP3), transcript variant RANBP3-b, mRNA.
HMGN2	0.06	0.00362	no-sig-change	Homo sapiens high-mobility group nucleosomal binding domain 2 (HMGN2), mRNA.
MRPS21	0.15	0.00362	up-regulated	Homo sapiens mitochondrial ribosomal protein S21 (MRPS21), nuclear gene encoding mitochondrial protein, transcript variant 2, mRNA.
ITGA5	-0.12	0.00363	down-regulated	Homo sapiens integrin, alpha 5 (fibronectin receptor, alpha polypeptide) (ITGA5), mRNA.
BIRC2	0.15	0.00366	up-regulated	Homo sapiens baculoviral IAP repeat-containing 2 (BIRC2), mRNA.
PPP2R4	-0.09	0.00366	no-sig-change	Homo sapiens protein phosphatase 2A activator, regulatory subunit 4 (PPP2R4), transcript variant 3, mRNA.
KIAA1012	0.09	0.00372	no-sig-change	Homo sapiens KIAA1012 (KIAA1012), mRNA.
CTDSP1	-0.09	0.00373	no-sig-change	Homo sapiens CTD (carboxy-terminal domain, RNA polymerase II, polypeptide A) small phosphatase 1 (CTDSP1), transcript variant 1, mRNA.
ARHGAP30	-0.09	0.00373	no-sig-change	Homo sapiens Rho GTPase activating protein 30 (ARHGAP30), transcript variant 1, mRNA.
ZYG11B	-0.11	0.00373	down-regulated	Homo sapiens zyg-11 homolog B (C. elegans) (ZYG11B), mRNA.
SUZ12	0.12	0.00373	up-regulated	Homo sapiens suppressor of zeste 12 homolog (Drosophila) (SUZ12), mRNA.
UBXN6	-0.24	0.00373	down-regulated	Homo sapiens UBX domain protein 6 (UBXN6), mRNA.
TPP1	-0.13	0.00373	down-regulated	Homo sapiens tripeptidyl peptidase I (TPP1), mRNA.
TRIM38	-0.12	0.00378	down-regulated	Homo sapiens tripartite motif-containing 38 (TRIM38), mRNA.
CYBASC3	-0.1	0.00379	down-regulated	Homo sapiens cytochrome b, ascorbate dependent 3 (CYBASC3), mRNA.
RPL5	0.11	0.00379	up-regulated	Homo sapiens ribosomal protein L5 (RPL5), mRNA.
MGAT2	0.09	0.00379	no-sig-change	Homo sapiens mannosyl (alpha-1,6-)-glycoprotein beta-1,2-N-acetylglucosaminyltransferase (MGAT2), mRNA.
TMED2	0.11	0.00382	up-regulated	Homo sapiens transmembrane emp24 domain trafficking protein 2 (TMED2), mRNA.
RPS10	0.14	0.00382	up-regulated	Homo sapiens ribosomal protein S10 (RPS10), mRNA.
TRIM26	-0.11	0.00382	down-regulated	Homo sapiens tripartite motif-containing 26 (TRIM26), mRNA.
CENTB2	0.11	0.00382	up-regulated	Homo sapiens centaurin, beta 2 (CENTB2), mRNA.
IMAA	-0.08	0.00383	no-sig-change	Homo sapiens SLC7A5 pseudogene (IMAA), non-coding RNA.
SNX14	0.13	0.00383	up-regulated	Homo sapiens sorting nexin 14 (SNX14), transcript variant 2, mRNA.
ARAF	-0.15	0.00383	down-regulated	Homo sapiens v-raf murine sarcoma 3611 viral oncogene homolog (ARAF), mRNA.
MCM3	-0.08	0.00383	no-sig-change	Homo sapiens minichromosome maintenance complex component 3 (MCM3), mRNA.
IKBKG	-0.09	0.00383	no-sig-change	Homo sapiens inhibitor of kappa light polypeptide gene enhancer in B-cells, kinase gamma (IKBKG), transcript variant 2, mRNA.
RAB8B	0.13	0.00388	up-regulated	Homo sapiens RAB8B, member RAS oncogene family (RAB8B), mRNA.
PRKCSH	-0.09	0.00388	no-sig-change	Homo sapiens protein kinase C substrate 80K-H (PRKCSH), transcript variant 2, mRNA.
PUM1	-0.1	0.00388	down-regulated	Homo sapiens pumilio homolog 1 (Drosophila) (PUM1), transcript variant 1, mRNA.
MBNL3	-0.27	0.00388	down-regulated	Homo sapiens muscleblind-like 3 (Drosophila) (MBNL3), transcript variant R, mRNA.
CUL4A	0.12	0.00388	up-regulated	Homo sapiens cullin 4A (CUL4A), transcript variant 2, mRNA.
SFRS2IP	0.11	0.00388	up-regulated	Homo sapiens splicing factor, arginine/serine-rich 2, interacting protein (SFRS2IP), mRNA.
COQ5	0.12	0.0039	up-regulated	Homo sapiens coenzyme Q5 homolog, methyltransferase (S. cerevisiae) (COQ5), mRNA.
MS4A6A	0.15	0.00391	up-regulated	Homo sapiens membrane-spanning 4-domains, subfamily A, member 6A (MS4A6A), transcript variant 3, mRNA.
CARM1	-0.21	0.00391	down-regulated	Homo sapiens coactivator-associated arginine methyltransferase 1 (CARM1), mRNA.
NDUFA1	0.11	0.00393	up-regulated	Homo sapiens NADH dehydrogenase (ubiquinone) 1 alpha subcomplex, 1, 7.5kDa (NDUFA1), nuclear gene encoding mitochondrial protein, mRNA.
MATR3	0.14	0.00393	up-regulated	Homo sapiens matrin 3 (MATR3), transcript variant 1, mRNA.
PPP2R2B	-0.1	0.00395	down-regulated	Homo sapiens protein phosphatase 2 (formerly 2A), regulatory subunit B, beta isoform (PPP2R2B), transcript variant 5, mRNA.
RPS3A	0.33	0.00395	up-regulated	Homo sapiens ribosomal protein S3A (RPS3A), mRNA.
ZFAND5	0.09	0.00395	no-sig-change	Homo sapiens zinc finger, AN1-type domain 5 (ZFAND5), mRNA.
CLEC16A	-0.08	0.00395	no-sig-change	Homo sapiens C-type lectin domain family 16, member A (CLEC16A), mRNA.
DTX2	-0.11	0.00401	down-regulated	Homo sapiens deltex homolog 2 (Drosophila) (DTX2), mRNA.
PQLC3	0.11	0.00402	up-regulated	Homo sapiens PQ loop repeat containing 3 (PQLC3), mRNA.
TSC22D1	-0.17	0.00402	down-regulated	Homo sapiens TSC22 domain family, member 1 (TSC22D1), transcript variant 2, mRNA.
PILRB	-0.11	0.00402	down-regulated	Homo sapiens paired immunoglobin-like type 2 receptor beta (PILRB), transcript variant 1, mRNA.
SCYL2	0.08	0.00402	no-sig-change	Homo sapiens SCY1-like 2 (S. cerevisiae) (SCYL2), mRNA.
NDUFB3	0.16	0.00402	up-regulated	Homo sapiens NADH dehydrogenase (ubiquinone) 1 beta subcomplex, 3, 12kDa (NDUFB3), mRNA.
SPCS1	0.06	0.00402	no-sig-change	Homo sapiens signal peptidase complex subunit 1 homolog (S. cerevisiae) (SPCS1), mRNA.
GABARAPL2	0.08	0.00402	no-sig-change	Homo sapiens GABA(A) receptor-associated protein-like 2 (GABARAPL2), mRNA.
C17ORF95	0.09	0.00402	no-sig-change	Homo sapiens chromosome 17 open reading frame 95 (C17orf95), mRNA.
SAMD9	0.15	0.00403	up-regulated	Homo sapiens sterile alpha motif domain containing 9 (SAMD9), mRNA.
ANKRD30B	-0.11	0.00403	down-regulated	Homo sapiens ankyrin repeat domain 30B (ANKRD30B), mRNA.
NDUFB5	0.11	0.00403	up-regulated	Homo sapiens NADH dehydrogenase (ubiquinone) 1 beta subcomplex, 5, 16kDa (NDUFB5), nuclear gene encoding mitochondrial protein, mRNA.
GUSB	-0.07	0.00403	no-sig-change	Homo sapiens glucuronidase, beta (GUSB), mRNA.
RPS6	0.13	0.00403	up-regulated	Homo sapiens ribosomal protein S6 (RPS6), mRNA.
ARHGEF2	-0.09	0.00403	no-sig-change	Homo sapiens rho/rac guanine nucleotide exchange factor (GEF) 2 (ARHGEF2), mRNA.
ARL5A	0.1	0.00407	up-regulated	Homo sapiens ADP-ribosylation factor-like 5A (ARL5A), transcript variant 3, mRNA.
LRRC33	-0.11	0.00408	down-regulated	Homo sapiens leucine rich repeat containing 33 (LRRC33), mRNA.
RRBP1	-0.11	0.00408	down-regulated	Homo sapiens ribosome binding protein 1 homolog 180kDa (dog) (RRBP1), transcript variant 1, mRNA.
SMAD4	0.09	0.00408	no-sig-change	Homo sapiens SMAD family member 4 (SMAD4), mRNA.
GNAI3	0.13	0.00408	up-regulated	Homo sapiens guanine nucleotide binding protein (G protein), alpha inhibiting activity polypeptide 3 (GNAI3), mRNA.
CD37	-0.11	0.00408	down-regulated	Homo sapiens CD37 antigen (CD37), mRNA.
NUAK2	-0.13	0.00408	down-regulated	Homo sapiens NUAK family, SNF1-like kinase, 2 (NUAK2), mRNA.
NDUFB7	0.12	0.00408	up-regulated	Homo sapiens NADH dehydrogenase (ubiquinone) 1 beta subcomplex, 7, 18kDa (NDUFB7), nuclear gene encoding mitochondrial protein, mRNA.
CXCR4	0.11	0.00408	up-regulated	Homo sapiens chemokine (C-X-C motif) receptor 4 (CXCR4), transcript variant 1, mRNA.
LEMD3	0.16	0.00409	up-regulated	Homo sapiens LEM domain containing 3 (LEMD3), mRNA.
TRAM1	0.11	0.00411	up-regulated	Homo sapiens translocation associated membrane protein 1 (TRAM1), mRNA.
WTAP	0.09	0.00412	no-sig-change	Homo sapiens Wilms tumor 1 associated protein (WTAP), transcript variant 1, mRNA.
MYST1	-0.09	0.00412	no-sig-change	Homo sapiens MYST histone acetyltransferase 1 (MYST1), transcript variant 1, mRNA.
TARDBP	-0.17	0.00412	down-regulated	Homo sapiens TAR DNA binding protein (TARDBP), mRNA.
MSN	-0.13	0.00413	down-regulated	Homo sapiens moesin (MSN), mRNA.
LYL1	-0.18	0.00415	down-regulated	Homo sapiens lymphoblastic leukemia derived sequence 1 (LYL1), mRNA.
ZC3H3	-0.09	0.00416	no-sig-change	Homo sapiens zinc finger CCCH-type containing 3 (ZC3H3), mRNA.
CLK2	-0.26	0.00416	down-regulated	PREDICTED: Homo sapiens CDC-like kinase 2, transcript variant 4 (CLK2), mRNA.
HIF1A	0.11	0.00416	up-regulated	Homo sapiens hypoxia-inducible factor 1, alpha subunit (basic helix-loop-helix transcription factor) (HIF1A), transcript variant 2, mRNA.
PPM1G	-0.07	0.00418	no-sig-change	Homo sapiens protein phosphatase 1G (formerly 2C), magnesium-dependent, gamma isoform (PPM1G), transcript variant 2, mRNA.
ITIH5	-0.09	0.00418	no-sig-change	Homo sapiens inter-alpha (globulin) inhibitor H5 (ITIH5), transcript variant 3, mRNA.
TUBB1	-0.21	0.00418	down-regulated	Homo sapiens tubulin, beta 1 (TUBB1), mRNA.
DCAKD	-0.09	0.00418	no-sig-change	Homo sapiens dephospho-CoA kinase domain containing (DCAKD), mRNA.
LILRB1	-0.09	0.00418	no-sig-change	Homo sapiens leukocyte immunoglobulin-like receptor, subfamily B (with TM and ITIM domains), member 1 (LILRB1), transcript variant 2, mRNA.
NCKAP1L	-0.08	0.00418	no-sig-change	Homo sapiens NCK-associated protein 1-like (NCKAP1L), mRNA.
RFNG	-0.09	0.00422	no-sig-change	PREDICTED: Homo sapiens radical fringe homolog (Drosophila) (RFNG), mRNA.
METAP2	0.1	0.00422	up-regulated	Homo sapiens methionyl aminopeptidase 2 (METAP2), mRNA.
CKAP5	-0.1	0.00422	down-regulated	Homo sapiens cytoskeleton associated protein 5 (CKAP5), transcript variant 1, mRNA.
C1ORF59	0.11	0.00424	up-regulated	Homo sapiens chromosome 1 open reading frame 59 (C1orf59), mRNA.
RPLP2	-0.08	0.00424	no-sig-change	Homo sapiens ribosomal protein, large, P2 (RPLP2), mRNA.
ADRM1	-0.07	0.00427	no-sig-change	Homo sapiens adhesion regulating molecule 1 (ADRM1), transcript variant 2, mRNA.
NOMO2	-0.11	0.00429	down-regulated	Homo sapiens NODAL modulator 2 (NOMO2), transcript variant 2, mRNA.
ARHGAP17	-0.09	0.00432	no-sig-change	Homo sapiens Rho GTPase activating protein 17 (ARHGAP17), transcript variant 2, mRNA.
RPA3	0.11	0.00433	up-regulated	Homo sapiens replication protein A3, 14kDa (RPA3), mRNA.
PNPLA7	-0.16	0.00433	down-regulated	Homo sapiens patatin-like phospholipase domain containing 7 (PNPLA7), mRNA.
CCT2	0.1	0.00433	up-regulated	Homo sapiens chaperonin containing TCP1, subunit 2 (beta) (CCT2), mRNA.
ARHGAP9	-0.1	0.00433	down-regulated	Homo sapiens Rho GTPase activating protein 9 (ARHGAP9), transcript variant 2, mRNA.
PMPCB	0.08	0.00433	no-sig-change	Homo sapiens peptidase (mitochondrial processing) beta (PMPCB), nuclear gene encoding mitochondrial protein, mRNA.
MYH9	-0.15	0.00434	down-regulated	Homo sapiens myosin, heavy chain 9, non-muscle (MYH9), mRNA.
WDFY1	0.12	0.00438	up-regulated	Homo sapiens WD repeat and FYVE domain containing 1 (WDFY1), mRNA.
RPL7L1	-0.1	0.00439	down-regulated	Homo sapiens ribosomal protein L7-like 1 (RPL7L1), mRNA.
VPS26A	0.12	0.00439	up-regulated	Homo sapiens vacuolar protein sorting 26 homolog A (S. pombe) (VPS26A), transcript variant 2, mRNA.
PXN	-0.12	0.00441	down-regulated	Homo sapiens paxillin (PXN), mRNA.
TMEM140	-0.15	0.00442	down-regulated	Homo sapiens transmembrane protein 140 (TMEM140), mRNA.
C9ORF164	-0.13	0.00445	down-regulated	Homo sapiens chromosome 9 open reading frame 164 (C9orf164), mRNA.
RPL35A	0.16	0.00446	up-regulated	Homo sapiens ribosomal protein L35a (RPL35A), mRNA.
ADRA2C	-0.31	0.00446	down-regulated	PREDICTED: Homo sapiens adrenergic, alpha-2C-, receptor (ADRA2C), mRNA.
RAPGEF1	-0.1	0.00446	down-regulated	Homo sapiens Rap guanine nucleotide exchange factor (GEF) 1 (RAPGEF1), transcript variant 2, mRNA.
CXXC5	-0.13	0.00449	down-regulated	Homo sapiens CXXC finger 5 (CXXC5), mRNA.
CTSB	-0.13	0.0045	down-regulated	Homo sapiens cathepsin B (CTSB), transcript variant 1, mRNA.
CSF1R	-0.13	0.00451	down-regulated	Homo sapiens colony stimulating factor 1 receptor, formerly McDonough feline sarcoma viral (v-fms) oncogene homolog (CSF1R), mRNA.
EIF3B	-0.08	0.00451	no-sig-change	Homo sapiens eukaryotic translation initiation factor 3, subunit B (EIF3B), transcript variant 2, mRNA.
RPL13	0.14	0.00452	up-regulated	Homo sapiens ribosomal protein L13 (RPL13), transcript variant 2, mRNA.
EXOC7	-0.07	0.00452	no-sig-change	Homo sapiens exocyst complex component 7 (EXOC7), transcript variant 1, mRNA.
SLC6A10P	-0.32	0.00453	down-regulated	Homo sapiens solute carrier family 6 (neurotransmitter transporter, creatine), member 10 (pseudogene) (SLC6A10P) on chromosome 16.
SNHG5	0.28	0.00454	up-regulated	Homo sapiens small nucleolar RNA host gene (non-protein coding) 5 (SNHG5) on chromosome 6.
DDR1	-0.27	0.00454	down-regulated	Homo sapiens discoidin domain receptor tyrosine kinase 1 (DDR1), transcript variant 1, mRNA.
MRFAP1L1	0.11	0.00454	up-regulated	Homo sapiens Morf4 family associated protein 1-like 1 (MRFAP1L1), transcript variant 2, mRNA.
SKP1A	0.07	0.00455	no-sig-change	Homo sapiens S-phase kinase-associated protein 1A (p19A) (SKP1A), transcript variant 1, mRNA.
CLK1	0.16	0.00456	up-regulated	Homo sapiens CDC-like kinase 1 (CLK1), mRNA.
ZNF689	-0.08	0.00458	no-sig-change	Homo sapiens zinc finger protein 689 (ZNF689), mRNA.
C7ORF47	0.07	0.00458	no-sig-change	Homo sapiens chromosome 7 open reading frame 47 (C7orf47), mRNA.
RPS13	0.1	0.00459	up-regulated	Homo sapiens ribosomal protein S13 (RPS13), mRNA.
G3BP2	0.08	0.00459	no-sig-change	Homo sapiens GTPase activating protein (SH3 domain) binding protein 2 (G3BP2), transcript variant 3, mRNA.
WBP1	-0.11	0.00461	down-regulated	Homo sapiens WW domain binding protein 1 (WBP1), mRNA.
UCHL5IP	-0.07	0.00461	no-sig-change	Homo sapiens UCHL5 interacting protein (UCHL5IP), transcript variant 1, mRNA.
CREG1	0.14	0.00461	up-regulated	Homo sapiens cellular repressor of E1A-stimulated genes 1 (CREG1), mRNA.
ITFG2	-0.08	0.00461	no-sig-change	Homo sapiens integrin alpha FG-GAP repeat containing 2 (ITFG2), mRNA.
GMIP	-0.12	0.00462	down-regulated	Homo sapiens GEM interacting protein (GMIP), mRNA.
BRP44L	0.09	0.00462	no-sig-change	Homo sapiens brain protein 44-like (BRP44L), mRNA.
NISCH	-0.07	0.00463	no-sig-change	Homo sapiens nischarin (NISCH), mRNA.
MEGF10	-0.37	0.00463	down-regulated	Homo sapiens multiple EGF-like-domains 10 (MEGF10), mRNA.
ARHGEF18	-0.07	0.00464	no-sig-change	Homo sapiens rho/rac guanine nucleotide exchange factor (GEF) 18 (ARHGEF18), mRNA.
POFUT1	-0.08	0.00467	no-sig-change	Homo sapiens protein O-fucosyltransferase 1 (POFUT1), transcript variant 1, mRNA.
BRPF1	-0.07	0.00467	no-sig-change	Homo sapiens bromodomain and PHD finger containing, 1 (BRPF1), transcript variant 2, mRNA.
SETDB1	-0.08	0.00468	no-sig-change	Homo sapiens SET domain, bifurcated 1 (SETDB1), mRNA.
RPUSD3	-0.07	0.00468	no-sig-change	Homo sapiens RNA pseudouridylate synthase domain containing 3 (RPUSD3), mRNA.
NUB1	-0.1	0.00468	down-regulated	Homo sapiens negative regulator of ubiquitin-like proteins 1 (NUB1), mRNA.
RDH14	0.13	0.00469	up-regulated	Homo sapiens retinol dehydrogenase 14 (all-trans/9-cis/11-cis) (RDH14), mRNA.
PDE4C	-0.08	0.00472	no-sig-change	Homo sapiens phosphodiesterase 4C, cAMP-specific (phosphodiesterase E1 dunce homolog, Drosophila) (PDE4C), mRNA.
HLA-DRB6	-0.11	0.00473	down-regulated	Homo sapiens major histocompatibility complex, class II, DR beta 6 (pseudogene) (HLA-DRB6), non-coding RNA.
PVRIG	-0.12	0.00473	down-regulated	Homo sapiens poliovirus receptor related immunoglobulin domain containing (PVRIG), mRNA.
MORF4L1	0.08	0.00474	no-sig-change	Homo sapiens mortality factor 4 like 1 (MORF4L1), transcript variant 2, mRNA.
C20ORF4	-0.08	0.00479	no-sig-change	Homo sapiens chromosome 20 open reading frame 4 (C20orf4), mRNA.
TTC31	-0.07	0.00482	no-sig-change	Homo sapiens tetratricopeptide repeat domain 31 (TTC31), mRNA.
PELI1	0.12	0.00483	up-regulated	Homo sapiens pellino homolog 1 (Drosophila) (PELI1), mRNA.
PRPF8	-0.14	0.00483	down-regulated	Homo sapiens PRP8 pre-mRNA processing factor 8 homolog (S. cerevisiae) (PRPF8), mRNA.
RAP2C	0.13	0.00485	up-regulated	Homo sapiens RAP2C, member of RAS oncogene family (RAP2C), mRNA.
TIMM23	0.06	0.00486	no-sig-change	Homo sapiens translocase of inner mitochondrial membrane 23 homolog (yeast) (TIMM23), nuclear gene encoding mitochondrial protein, mRNA.
TNFAIP8	0.13	0.00487	up-regulated	Homo sapiens tumor necrosis factor, alpha-induced protein 8 (TNFAIP8), transcript variant 2, mRNA.
FAU	0.14	0.00487	up-regulated	Homo sapiens Finkel-Biskis-Reilly murine sarcoma virus (FBR-MuSV) ubiquitously expressed (FAU), mRNA.
C7ORF26	-0.07	0.00488	no-sig-change	Homo sapiens chromosome 7 open reading frame 26 (C7orf26), mRNA.
SNAPC2	-0.16	0.00491	down-regulated	Homo sapiens small nuclear RNA activating complex, polypeptide 2, 45kDa (SNAPC2), mRNA.
SASH3	-0.08	0.00491	no-sig-change	Homo sapiens SAM and SH3 domain containing 3 (SASH3), mRNA.
COQ6	-0.17	0.00491	down-regulated	Homo sapiens coenzyme Q6 homolog, monooxygenase (S. cerevisiae) (COQ6), transcript variant 1, mRNA.
TOP3A	-0.13	0.00493	down-regulated	Homo sapiens topoisomerase (DNA) III alpha (TOP3A), mRNA.
KIAA0922	-0.08	0.00493	no-sig-change	Homo sapiens KIAA0922 (KIAA0922), mRNA.
ATP2B4	-0.09	0.00497	no-sig-change	Homo sapiens ATPase, Ca++ transporting, plasma membrane 4 (ATP2B4), transcript variant 1, mRNA.
ERGIC1	-0.13	0.00497	down-regulated	Homo sapiens endoplasmic reticulum-golgi intermediate compartment (ERGIC) 1 (ERGIC1), transcript variant 1, mRNA.
MARCH2	-0.18	0.00498	down-regulated	Homo sapiens membrane-associated ring finger (C3HC4) 2 (MARCH2), transcript variant 3, mRNA.
STK40	-0.11	0.00499	down-regulated	Homo sapiens serine/threonine kinase 40 (STK40), mRNA.
SLC38A2	0.14	0.005	up-regulated	Homo sapiens solute carrier family 38, member 2 (SLC38A2), mRNA.
MKNK2	-0.11	0.005	down-regulated	Homo sapiens MAP kinase interacting serine/threonine kinase 2 (MKNK2), transcript variant 1, mRNA.
COPS8	0.1	0.005	up-regulated	Homo sapiens COP9 constitutive photomorphogenic homolog subunit 8 (Arabidopsis) (COPS8), transcript variant 2, mRNA.
FAM63A	-0.1	0.00501	down-regulated	Homo sapiens family with sequence similarity 63, member A (FAM63A), transcript variant 1, mRNA.
FAM65A	-0.1	0.00504	down-regulated	Homo sapiens family with sequence similarity 65, member A (FAM65A), mRNA.
TMEM188	0.1	0.00504	up-regulated	Homo sapiens transmembrane protein 188 (TMEM188), mRNA.
FCGR3A	-0.37	0.00504	down-regulated	Homo sapiens Fc fragment of IgG, low affinity IIIa, receptor (CD16a) (FCGR3A), transcript variant 1, mRNA.
SEC14L1	-0.16	0.00505	down-regulated	Homo sapiens SEC14-like 1 (S. cerevisiae) (SEC14L1), transcript variant 1, mRNA.
SIAH1	0.08	0.00507	no-sig-change	Homo sapiens seven in absentia homolog 1 (Drosophila) (SIAH1), transcript variant 2, mRNA.
CENTD2	-0.12	0.00515	down-regulated	Homo sapiens centaurin, delta 2 (CENTD2), transcript variant 3, mRNA.
CTSA	-0.13	0.00518	down-regulated	Homo sapiens cathepsin A (CTSA), transcript variant 1, mRNA.
DYNLT1	0.11	0.00519	up-regulated	Homo sapiens dynein, light chain, Tctex-type 1 (DYNLT1), mRNA.
FNTA	0.07	0.00522	no-sig-change	Homo sapiens farnesyltransferase, CAAX box, alpha (FNTA), transcript variant 3, mRNA.
FLJ31306	0.11	0.00529	up-regulated	PREDICTED: Homo sapiens hypothetical protein FLJ31306 (FLJ31306), mRNA.
PRR14	-0.08	0.00529	no-sig-change	Homo sapiens proline rich 14 (PRR14), mRNA.
EIF2C2	-0.15	0.0053	down-regulated	Homo sapiens eukaryotic translation initiation factor 2C, 2 (EIF2C2), mRNA.
FZD7	-0.24	0.0053	down-regulated	Homo sapiens frizzled homolog 7 (Drosophila) (FZD7), mRNA.
RUNX3	-0.11	0.00532	down-regulated	Homo sapiens runt-related transcription factor 3 (RUNX3), transcript variant 2, mRNA.
C9ORF69	-0.07	0.00537	no-sig-change	Homo sapiens chromosome 9 open reading frame 69 (C9orf69), mRNA.
NSA2	0.13	0.00539	up-regulated	Homo sapiens NSA2 ribosome biogenesis homolog (S. cerevisiae) (NSA2), mRNA.
DHX29	0.08	0.0054	no-sig-change	Homo sapiens DEAH (Asp-Glu-Ala-His) box polypeptide 29 (DHX29), mRNA.
PTGS1	-0.2	0.00542	down-regulated	Homo sapiens prostaglandin-endoperoxide synthase 1 (prostaglandin G/H synthase and cyclooxygenase) (PTGS1), transcript variant 2, mRNA.
C8ORF76	0.07	0.00543	no-sig-change	Homo sapiens chromosome 8 open reading frame 76 (C8orf76), mRNA.
AP1M1	-0.09	0.00545	no-sig-change	Homo sapiens adaptor-related protein complex 1, mu 1 subunit (AP1M1), mRNA.
UBE2E3	0.08	0.00546	no-sig-change	Homo sapiens ubiquitin-conjugating enzyme E2E 3 (UBC4/5 homolog, yeast) (UBE2E3), transcript variant 1, mRNA.
ZNF410	0.06	0.00546	no-sig-change	Homo sapiens zinc finger protein 410 (ZNF410), mRNA.
C19ORF31	-0.08	0.00546	no-sig-change	Homo sapiens chromosome 19 open reading frame 31 (C19orf31), mRNA.
PSMB1	0.09	0.00546	no-sig-change	Homo sapiens proteasome (prosome, macropain) subunit, beta type, 1 (PSMB1), mRNA.
CDAN1	-0.08	0.00546	no-sig-change	Homo sapiens congenital dyserythropoietic anemia, type I (CDAN1), mRNA.
USP4	-0.11	0.00546	down-regulated	Homo sapiens ubiquitin specific peptidase 4 (proto-oncogene) (USP4), transcript variant 1, mRNA.
CPSF1	-0.11	0.00546	down-regulated	Homo sapiens cleavage and polyadenylation specific factor 1, 160kDa (CPSF1), mRNA.
PLA2G4B	-0.09	0.00546	no-sig-change	Homo sapiens phospholipase A2, group IVB (cytosolic) (PLA2G4B), mRNA.
PARK7	0.14	0.0055	up-regulated	Homo sapiens Parkinson disease (autosomal recessive, early onset) 7 (PARK7), mRNA.
LRCH4	-0.1	0.0055	down-regulated	Homo sapiens leucine-rich repeats and calponin homology (CH) domain containing 4 (LRCH4), mRNA.
SLC16A12	-0.07	0.0055	no-sig-change	Homo sapiens solute carrier family 16, member 12 (monocarboxylic acid transporter 12) (SLC16A12), mRNA.
IKBKB	-0.07	0.00553	no-sig-change	Homo sapiens inhibitor of kappa light polypeptide gene enhancer in B-cells, kinase beta (IKBKB), mRNA.
TIAF1	-0.09	0.00553	no-sig-change	Homo sapiens TGFB1-induced anti-apoptotic factor 1 (TIAF1), mRNA.
ZNF700	0.09	0.00554	no-sig-change	Homo sapiens zinc finger protein 700 (ZNF700), mRNA.
PLEKHM2	-0.07	0.00555	no-sig-change	Homo sapiens pleckstrin homology domain containing, family M (with RUN domain) member 2 (PLEKHM2), mRNA.
IGBP1	0.08	0.00555	no-sig-change	Homo sapiens immunoglobulin (CD79A) binding protein 1 (IGBP1), mRNA.
RPL27	0.2	0.00561	up-regulated	Homo sapiens ribosomal protein L27 (RPL27), mRNA.
HMGB1L1	0.17	0.00564	up-regulated	Homo sapiens high-mobility group box 1-like 1 (HMGB1L1), mRNA.
CHD4	-0.2	0.00564	down-regulated	Homo sapiens chromodomain helicase DNA binding protein 4 (CHD4), mRNA.
SF3A2	-0.11	0.00567	down-regulated	Homo sapiens splicing factor 3a, subunit 2, 66kDa (SF3A2), mRNA.
ZC3H4	-0.09	0.00571	no-sig-change	Homo sapiens zinc finger CCCH-type containing 4 (ZC3H4), mRNA.
TATDN2	-0.08	0.00571	no-sig-change	Homo sapiens TatD DNase domain containing 2 (TATDN2), mRNA.
GLG1	-0.1	0.00572	down-regulated	Homo sapiens golgi apparatus protein 1 (GLG1), mRNA.
ZAP70	-0.11	0.00573	down-regulated	Homo sapiens zeta-chain (TCR) associated protein kinase 70kDa (ZAP70), transcript variant 1, mRNA.
MMS19L	-0.06	0.00575	no-sig-change	Homo sapiens MMS19-like (MET18 homolog, S. cerevisiae) (MMS19L), mRNA.
SMNDC1	0.09	0.00577	no-sig-change	Homo sapiens survival motor neuron domain containing 1 (SMNDC1), mRNA.
UBE2Q2	0.13	0.0058	up-regulated	Homo sapiens ubiquitin-conjugating enzyme E2Q family member 2 (UBE2Q2), mRNA.
ARL6IP1	0.09	0.00582	no-sig-change	Homo sapiens ADP-ribosylation factor-like 6 interacting protein 1 (ARL6IP1), mRNA.
ALDOC	-0.11	0.00583	down-regulated	Homo sapiens aldolase C, fructose-bisphosphate (ALDOC), mRNA.
RPS29	0.13	0.00586	up-regulated	Homo sapiens ribosomal protein S29 (RPS29), transcript variant 1, mRNA.
CRTAP	0.1	0.00587	up-regulated	Homo sapiens cartilage associated protein (CRTAP), mRNA.
CLEC12A	0.31	0.00589	up-regulated	Homo sapiens C-type lectin domain family 12, member A (CLEC12A), transcript variant 2, mRNA.
DHX16	-0.06	0.00589	no-sig-change	Homo sapiens DEAH (Asp-Glu-Ala-His) box polypeptide 16 (DHX16), mRNA.
C2ORF24	-0.16	0.00589	down-regulated	Homo sapiens chromosome 2 open reading frame 24 (C2orf24), mRNA.
RDH11	-0.06	0.00589	no-sig-change	Homo sapiens retinol dehydrogenase 11 (all-trans/9-cis/11-cis) (RDH11), mRNA.
MAP4K1	-0.09	0.00589	no-sig-change	Homo sapiens mitogen-activated protein kinase kinase kinase kinase 1 (MAP4K1), transcript variant 1, mRNA.
THUMPD1	0.13	0.0059	up-regulated	Homo sapiens THUMP domain containing 1 (THUMPD1), mRNA.
C16ORF61	0.15	0.0059	up-regulated	Homo sapiens chromosome 16 open reading frame 61 (C16orf61), mRNA.
ANKRD10	0.09	0.00591	no-sig-change	Homo sapiens ankyrin repeat domain 10 (ANKRD10), mRNA.
TMBIM6	-0.08	0.00592	no-sig-change	Homo sapiens transmembrane BAX inhibitor motif containing 6 (TMBIM6), transcript variant 1, mRNA.
HDAC6	-0.23	0.00594	down-regulated	Homo sapiens histone deacetylase 6 (HDAC6), mRNA.
COX5B	0.06	0.00594	no-sig-change	Homo sapiens cytochrome c oxidase subunit Vb (COX5B), mRNA.
EEF1B2	0.2	0.00594	up-regulated	Homo sapiens eukaryotic translation elongation factor 1 beta 2 (EEF1B2), transcript variant 3, mRNA.
NDUFV2	0.07	0.00601	no-sig-change	Homo sapiens NADH dehydrogenase (ubiquinone) flavoprotein 2, 24kDa (NDUFV2), mRNA.
NOP58	0.13	0.00602	up-regulated	Homo sapiens NOP58 ribonucleoprotein homolog (yeast) (NOP58), mRNA.
C7ORF41	-0.13	0.00609	down-regulated	Homo sapiens chromosome 7 open reading frame 41 (C7orf41), mRNA.
SNX10	0.12	0.00609	up-regulated	Homo sapiens sorting nexin 10 (SNX10), mRNA.
TGFBR3	-0.17	0.00609	down-regulated	Homo sapiens transforming growth factor, beta receptor III (TGFBR3), mRNA.
BTBD2	-0.08	0.0061	no-sig-change	Homo sapiens BTB (POZ) domain containing 2 (BTBD2), mRNA.
CREBBP	-0.12	0.00611	down-regulated	Homo sapiens CREB binding protein (CREBBP), transcript variant 2, mRNA.
BCAP31	-0.08	0.00618	no-sig-change	Homo sapiens B-cell receptor-associated protein 31 (BCAP31), mRNA.
ATP6V0C	-0.14	0.00619	down-regulated	PREDICTED: Homo sapiens ATPase, H+ transporting, lysosomal 16kDa, V0 subunit c (ATP6V0C), mRNA.
RPL30	0.14	0.0062	up-regulated	Homo sapiens ribosomal protein L30 (RPL30), mRNA.
SF3B2	-0.09	0.0062	no-sig-change	Homo sapiens splicing factor 3b, subunit 2, 145kDa (SF3B2), mRNA.
ERAL1	-0.09	0.0062	no-sig-change	Homo sapiens Era G-protein-like 1 (E. coli) (ERAL1), mRNA.
ETFA	0.08	0.00621	no-sig-change	Homo sapiens electron-transfer-flavoprotein, alpha polypeptide (glutaric aciduria II) (ETFA), nuclear gene encoding mitochondrial protein, mRNA.
PNKP	-0.08	0.00621	no-sig-change	Homo sapiens polynucleotide kinase 3'-phosphatase (PNKP), mRNA.
KCTD13	-0.08	0.00624	no-sig-change	Homo sapiens potassium channel tetramerisation domain containing 13 (KCTD13), mRNA.
DUSP11	0.07	0.00625	no-sig-change	Homo sapiens dual specificity phosphatase 11 (RNA/RNP complex 1-interacting) (DUSP11), mRNA.
GNAS	-0.1	0.00625	down-regulated	Homo sapiens GNAS complex locus (GNAS), transcript variant 4, mRNA.
CECR5	0.07	0.00627	no-sig-change	Homo sapiens cat eye syndrome chromosome region, candidate 5 (CECR5), transcript variant 2, mRNA.
NME1	0.12	0.00634	up-regulated	Homo sapiens non-metastatic cells 1, protein (NM23A) expressed in (NME1), transcript variant 2, mRNA.
USO1	0.09	0.00635	no-sig-change	Homo sapiens USO1 homolog, vesicle docking protein (yeast) (USO1), mRNA.
PPIL3	0.15	0.00639	up-regulated	Homo sapiens peptidylprolyl isomerase (cyclophilin)-like 3 (PPIL3), transcript variant PPIL3b, mRNA.
AARS	-0.09	0.00641	no-sig-change	Homo sapiens alanyl-tRNA synthetase (AARS), mRNA.
CSK	-0.1	0.00641	down-regulated	Homo sapiens c-src tyrosine kinase (CSK), mRNA.
PEPD	0.06	0.00651	no-sig-change	Homo sapiens peptidase D (PEPD), mRNA.
LSM5	0.13	0.00651	up-regulated	Homo sapiens LSM5 homolog, U6 small nuclear RNA associated (S. cerevisiae) (LSM5), mRNA.
CHCHD7	0.08	0.00654	no-sig-change	Homo sapiens coiled-coil-helix-coiled-coil-helix domain containing 7 (CHCHD7), transcript variant 6, mRNA.
FLJ20699	-0.17	0.00654	down-regulated	Homo sapiens hypothetical protein FLJ20699 (FLJ20699), mRNA.
FAM89B	-0.1	0.00654	down-regulated	Homo sapiens family with sequence similarity 89, member B (FAM89B), transcript variant 3, mRNA.
ELF4	-0.09	0.00658	no-sig-change	Homo sapiens E74-like factor 4 (ets domain transcription factor) (ELF4), mRNA.
AIF1	0.1	0.00658	up-regulated	Homo sapiens allograft inflammatory factor 1 (AIF1), transcript variant 1, mRNA.
RAPGEF6	-0.09	0.00658	no-sig-change	Homo sapiens Rap guanine nucleotide exchange factor (GEF) 6 (RAPGEF6), mRNA.
RNASE2	0.28	0.00661	up-regulated	Homo sapiens ribonuclease, RNase A family, 2 (liver, eosinophil-derived neurotoxin) (RNASE2), mRNA.
DNA2	-0.29	0.00661	down-regulated	Homo sapiens DNA replication helicase 2 homolog (yeast) (DNA2), mRNA.
CHD8	-0.11	0.00661	down-regulated	Homo sapiens chromodomain helicase DNA binding protein 8 (CHD8), mRNA.
SEC61A1	-0.07	0.00664	no-sig-change	Homo sapiens Sec61 alpha 1 subunit (S. cerevisiae) (SEC61A1), mRNA.
EPN1	-0.09	0.00664	no-sig-change	Homo sapiens epsin 1 (EPN1), mRNA.
NCBP2	0.08	0.00664	no-sig-change	Homo sapiens nuclear cap binding protein subunit 2, 20kDa (NCBP2), transcript variant 1, mRNA.
PLEKHA2	-0.07	0.00664	no-sig-change	Homo sapiens pleckstrin homology domain containing, family A (phosphoinositide binding specific) member 2 (PLEKHA2), mRNA.
PITPNC1	-0.07	0.00665	no-sig-change	Homo sapiens phosphatidylinositol transfer protein, cytoplasmic 1 (PITPNC1), transcript variant 2, mRNA.
MAP4K2	-0.07	0.00669	no-sig-change	Homo sapiens mitogen-activated protein kinase kinase kinase kinase 2 (MAP4K2), mRNA.
DPYD	0.11	0.0067	up-regulated	Homo sapiens dihydropyrimidine dehydrogenase (DPYD), transcript variant 1, mRNA.
ZDHHC8	-0.06	0.00671	no-sig-change	Homo sapiens zinc finger, DHHC-type containing 8 (ZDHHC8), mRNA.
ACAP2	0.11	0.00672	up-regulated	Homo sapiens ArfGAP with coiled-coil, ankyrin repeat and PH domains 2 (ACAP2), mRNA.
GGA2	-0.09	0.00672	no-sig-change	Homo sapiens golgi associated, gamma adaptin ear containing, ARF binding protein 2 (GGA2), mRNA.
TUBA1A	-0.07	0.00674	no-sig-change	Homo sapiens tubulin, alpha 1a (TUBA1A), mRNA.
BNIP3L	0.21	0.00676	up-regulated	Homo sapiens BCL2/adenovirus E1B 19kDa interacting protein 3-like (BNIP3L), mRNA.
LRP10	-0.11	0.00676	down-regulated	Homo sapiens low density lipoprotein receptor-related protein 10 (LRP10), mRNA.
GOLGA3	-0.07	0.00678	no-sig-change	Homo sapiens golgi autoantigen, golgin subfamily a, 3 (GOLGA3), mRNA.
NDUFB2	0.14	0.00679	up-regulated	Homo sapiens NADH dehydrogenase (ubiquinone) 1 beta subcomplex, 2, 8kDa (NDUFB2), nuclear gene encoding mitochondrial protein, mRNA.
TIMM22	-0.08	0.00679	no-sig-change	Homo sapiens translocase of inner mitochondrial membrane 22 homolog (yeast) (TIMM22), nuclear gene encoding mitochondrial protein, mRNA.
RFX7	0.14	0.00682	up-regulated	Homo sapiens regulatory factor X, 7 (RFX7), mRNA.
FEZ2	0.09	0.00683	no-sig-change	Homo sapiens fasciculation and elongation protein zeta 2 (zygin II) (FEZ2), transcript variant 1, mRNA.
DENR	-0.12	0.00683	down-regulated	Homo sapiens density-regulated protein (DENR), mRNA.
LTV1	0.08	0.00685	no-sig-change	Homo sapiens LTV1 homolog (S. cerevisiae) (LTV1), mRNA.
CD79A	-0.16	0.00687	down-regulated	Homo sapiens CD79a molecule, immunoglobulin-associated alpha (CD79A), transcript variant 2, mRNA.
LAIR1	-0.07	0.00687	no-sig-change	Homo sapiens leukocyte-associated immunoglobulin-like receptor 1 (LAIR1), transcript variant b, mRNA.
FOXO4	-0.16	0.00691	down-regulated	Homo sapiens forkhead box O4 (FOXO4), mRNA.
TMEM218	0.08	0.00691	no-sig-change	Homo sapiens transmembrane protein 218 (TMEM218), mRNA.
NDUFAB1	0.09	0.00692	no-sig-change	Homo sapiens NADH dehydrogenase (ubiquinone) 1, alpha/beta subcomplex, 1, 8kDa (NDUFAB1), mRNA.
CD36	0.22	0.00692	up-regulated	Homo sapiens CD36 molecule (thrombospondin receptor) (CD36), transcript variant 3, mRNA.
CNOT4	-0.07	0.00693	no-sig-change	Homo sapiens CCR4-NOT transcription complex, subunit 4 (CNOT4), transcript variant 1, mRNA.
HNRPH3	0.1	0.00695	up-regulated	Homo sapiens heterogeneous nuclear ribonucleoprotein H3 (2H9) (HNRPH3), transcript variant 2H9, mRNA.
PRNP	0.1	0.00699	up-regulated	Homo sapiens prion protein (PRNP), transcript variant 3, mRNA.
IGF2R	-0.14	0.00704	down-regulated	Homo sapiens insulin-like growth factor 2 receptor (IGF2R), mRNA.
SKIV2L	-0.08	0.00706	no-sig-change	Homo sapiens superkiller viralicidic activity 2-like (S. cerevisiae) (SKIV2L), mRNA.
SND1	-0.1	0.00709	down-regulated	Homo sapiens staphylococcal nuclease and tudor domain containing 1 (SND1), mRNA.
KIAA0240	-0.08	0.00713	no-sig-change	Homo sapiens KIAA0240 (KIAA0240), mRNA.
C1ORF144	-0.06	0.00715	no-sig-change	Homo sapiens chromosome 1 open reading frame 144 (C1orf144), mRNA.
PRR5	-0.13	0.00716	down-regulated	Homo sapiens proline rich 5 (renal) (PRR5), transcript variant 5, mRNA.
F2R	-0.08	0.00717	no-sig-change	Homo sapiens coagulation factor II (thrombin) receptor (F2R), mRNA.
CAPN1	-0.11	0.00717	down-regulated	Homo sapiens calpain 1, (mu/I) large subunit (CAPN1), mRNA.
KDELR1	-0.09	0.00719	no-sig-change	Homo sapiens KDEL (Lys-Asp-Glu-Leu) endoplasmic reticulum protein retention receptor 1 (KDELR1), mRNA.
TIMP1	-0.12	0.0072	down-regulated	Homo sapiens TIMP metallopeptidase inhibitor 1 (TIMP1), mRNA.
PI4KAP2	-0.1	0.00721	down-regulated	Homo sapiens phosphatidylinositol 4-kinase, catalytic, alpha polypeptide pseudogene 2 (PI4KAP2), mRNA.
FRG1	0.09	0.00722	no-sig-change	Homo sapiens FSHD region gene 1 (FRG1), mRNA.
ALG5	0.09	0.00723	no-sig-change	Homo sapiens asparagine-linked glycosylation 5 homolog (S. cerevisiae, dolichyl-phosphate beta-glucosyltransferase) (ALG5), mRNA.
HNRPUL2	-0.08	0.00724	no-sig-change	PREDICTED: Homo sapiens heterogeneous nuclear ribonucleoprotein U-like 2 (HNRPUL2), mRNA.
MAPRE2	-0.07	0.00724	no-sig-change	Homo sapiens microtubule-associated protein, RP/EB family, member 2 (MAPRE2), mRNA.
FCRL2	-0.26	0.00727	down-regulated	Homo sapiens Fc receptor-like 2 (FCRL2), transcript variant 2, mRNA.
C14ORF166	0.1	0.00729	up-regulated	Homo sapiens chromosome 14 open reading frame 166 (C14orf166), mRNA.
CD46	0.11	0.00734	up-regulated	Homo sapiens CD46 molecule, complement regulatory protein (CD46), transcript variant m, mRNA.
AUP1	-0.06	0.00739	no-sig-change	Homo sapiens ancient ubiquitous protein 1 (AUP1), mRNA.
ACTR2	0.09	0.00739	no-sig-change	Homo sapiens ARP2 actin-related protein 2 homolog (yeast) (ACTR2), transcript variant 1, mRNA.
CCDC14	0.11	0.00742	up-regulated	Homo sapiens coiled-coil domain containing 14 (CCDC14), mRNA.
PPP1R15A	-0.11	0.00742	down-regulated	Homo sapiens protein phosphatase 1, regulatory (inhibitor) subunit 15A (PPP1R15A), mRNA.
REXO2	0.1	0.00742	up-regulated	Homo sapiens REX2, RNA exonuclease 2 homolog (S. cerevisiae) (REXO2), mRNA.
MGC10997	-0.06	0.00747	no-sig-change	Homo sapiens pseudogene MGC10997 (MGC10997) on chromosome 15.
BSDC1	-0.06	0.00747	no-sig-change	Homo sapiens BSD domain containing 1 (BSDC1), mRNA.
EEF1AL7	0.11	0.00747	up-regulated	Homo sapiens eukaryotic translation elongation factor 1 alpha-like 7 (EEF1AL7), non-coding RNA.
ACP1	0.12	0.00747	up-regulated	Homo sapiens acid phosphatase 1, soluble (ACP1), transcript variant 4, mRNA.
C9ORF80	-0.08	0.00749	no-sig-change	Homo sapiens chromosome 9 open reading frame 80 (C9orf80), mRNA.
OAZ1	-0.08	0.00749	no-sig-change	Homo sapiens ornithine decarboxylase antizyme 1 (OAZ1), mRNA.
IDH3B	-0.06	0.00749	no-sig-change	Homo sapiens isocitrate dehydrogenase 3 (NAD+) beta (IDH3B), nuclear gene encoding mitochondrial protein, transcript variant 3, mRNA.
C19ORF2	0.09	0.0075	no-sig-change	Homo sapiens chromosome 19 open reading frame 2 (C19orf2), transcript variant 2, mRNA.
SORL1	-0.14	0.0075	down-regulated	Homo sapiens sortilin-related receptor, L(DLR class) A repeats-containing (SORL1), mRNA.
DDX1	0.07	0.00752	no-sig-change	Homo sapiens DEAD (Asp-Glu-Ala-Asp) box polypeptide 1 (DDX1), mRNA.
GPR175	-0.23	0.00753	down-regulated	Homo sapiens G protein-coupled receptor 175 (GPR175), mRNA.
PPP2R3C	0.09	0.00754	no-sig-change	Homo sapiens protein phosphatase 2 (formerly 2A), regulatory subunit B'', gamma (PPP2R3C), mRNA.
COPA	-0.07	0.00755	no-sig-change	Homo sapiens coatomer protein complex, subunit alpha (COPA), transcript variant 2, mRNA.
CYFIP2	-0.09	0.00755	no-sig-change	Homo sapiens cytoplasmic FMR1 interacting protein 2 (CYFIP2), transcript variant 3, mRNA.
SPOCK2	-0.11	0.00755	down-regulated	Homo sapiens sparc/osteonectin, cwcv and kazal-like domains proteoglycan (testican) 2 (SPOCK2), mRNA.
PLRG1	0.09	0.00755	no-sig-change	Homo sapiens pleiotropic regulator 1 (PRL1 homolog, Arabidopsis) (PLRG1), mRNA.
EIF3M	0.08	0.00755	no-sig-change	Homo sapiens eukaryotic translation initiation factor 3, subunit M (EIF3M), mRNA.
PRDX4	0.12	0.0076	up-regulated	Homo sapiens peroxiredoxin 4 (PRDX4), mRNA.
CD3E	-0.11	0.00762	down-regulated	Homo sapiens CD3e molecule, epsilon (CD3-TCR complex) (CD3E), mRNA.
ATG2A	-0.13	0.00762	down-regulated	Homo sapiens ATG2 autophagy related 2 homolog A (S. cerevisiae) (ATG2A), mRNA.
ZNFX1	-0.12	0.00762	down-regulated	Homo sapiens zinc finger, NFX1-type containing 1 (ZNFX1), mRNA.
RPS14	0.11	0.00768	up-regulated	Homo sapiens ribosomal protein S14 (RPS14), transcript variant 2, mRNA.
MAP1S	-0.17	0.00768	down-regulated	Homo sapiens microtubule-associated protein 1S (MAP1S), mRNA.
ARGLU1	0.14	0.00772	up-regulated	Homo sapiens arginine and glutamate rich 1 (ARGLU1), mRNA.
PEA15	0.07	0.00772	no-sig-change	Homo sapiens phosphoprotein enriched in astrocytes 15 (PEA15), mRNA.
DNAJB1	-0.08	0.00774	no-sig-change	Homo sapiens DnaJ (Hsp40) homolog, subfamily B, member 1 (DNAJB1), mRNA.
KPNA3	0.1	0.00775	up-regulated	Homo sapiens karyopherin alpha 3 (importin alpha 4) (KPNA3), mRNA.
PPP2CA	0.05	0.00779	no-sig-change	Homo sapiens protein phosphatase 2 (formerly 2A), catalytic subunit, alpha isoform (PPP2CA), mRNA.
SLAMF6	-0.09	0.0078	no-sig-change	Homo sapiens SLAM family member 6 (SLAMF6), mRNA.
BRD3	-0.13	0.00785	down-regulated	Homo sapiens bromodomain containing 3 (BRD3), mRNA.
RBM25	0.11	0.00785	up-regulated	Homo sapiens RNA binding motif protein 25 (RBM25), mRNA.
ATXN10	-0.28	0.00785	down-regulated	Homo sapiens ataxin 10 (ATXN10), mRNA.
PDCD4	-0.11	0.00793	down-regulated	Homo sapiens programmed cell death 4 (neoplastic transformation inhibitor) (PDCD4), transcript variant 2, mRNA.
C16ORF63	0.12	0.00798	up-regulated	Homo sapiens chromosome 16 open reading frame 63 (C16orf63), mRNA.
RPS5	0.1	0.00798	up-regulated	Homo sapiens ribosomal protein S5 (RPS5), mRNA.
ITM2A	0.14	0.00798	up-regulated	Homo sapiens integral membrane protein 2A (ITM2A), mRNA.
ASGR1	0.13	0.00799	up-regulated	Homo sapiens asialoglycoprotein receptor 1 (ASGR1), mRNA.
SHOC2	0.1	0.008	up-regulated	Homo sapiens soc-2 suppressor of clear homolog (C. elegans) (SHOC2), mRNA.
CD52	0.2	0.00801	up-regulated	Homo sapiens CD52 molecule (CD52), mRNA.
EXOSC1	0.07	0.00801	no-sig-change	Homo sapiens exosome component 1 (EXOSC1), mRNA. XM_944315 XM_944318 XM_944323
NFE2L2	0.07	0.00801	no-sig-change	Homo sapiens nuclear factor (erythroid-derived 2)-like 2 (NFE2L2), mRNA.
SFT2D1	0.08	0.00801	no-sig-change	Homo sapiens SFT2 domain containing 1 (SFT2D1), mRNA.
GTF2A2	0.06	0.00801	no-sig-change	Homo sapiens general transcription factor IIA, 2, 12kDa (GTF2A2), mRNA.
ACLY	-0.08	0.00804	no-sig-change	Homo sapiens ATP citrate lyase (ACLY), transcript variant 2, mRNA.
NDUFB8	0.05	0.00804	no-sig-change	Homo sapiens NADH dehydrogenase (ubiquinone) 1 beta subcomplex, 8, 19kDa (NDUFB8), mRNA.
RHBDD2	-0.09	0.00805	no-sig-change	Homo sapiens rhomboid domain containing 2 (RHBDD2), transcript variant 1, mRNA.
MICAL1	-0.09	0.00808	no-sig-change	Homo sapiens microtubule associated monoxygenase, calponin and LIM domain containing 1 (MICAL1), mRNA.
ACIN1	-0.05	0.00809	no-sig-change	Homo sapiens apoptotic chromatin condensation inducer 1 (ACIN1), mRNA.
ANKFY1	-0.08	0.0081	no-sig-change	Homo sapiens ankyrin repeat and FYVE domain containing 1 (ANKFY1), transcript variant 1, mRNA.
TRPC4AP	-0.1	0.00814	down-regulated	Homo sapiens transient receptor potential cation channel, subfamily C, member 4 associated protein (TRPC4AP), transcript variant 1, mRNA.
ZNF317	-0.07	0.00817	no-sig-change	Homo sapiens zinc finger protein 317 (ZNF317), mRNA.
MAST3	-0.11	0.00821	down-regulated	Homo sapiens microtubule associated serine/threonine kinase 3 (MAST3), mRNA.
ACTN4	-0.13	0.00828	down-regulated	Homo sapiens actinin, alpha 4 (ACTN4), mRNA.
RNF10	-0.24	0.00829	down-regulated	Homo sapiens ring finger protein 10 (RNF10), mRNA.
C1ORF43	0.06	0.00829	no-sig-change	Homo sapiens chromosome 1 open reading frame 43 (C1orf43), transcript variant 1, mRNA.
FXR2	-0.18	0.00829	down-regulated	Homo sapiens fragile X mental retardation, autosomal homolog 2 (FXR2), mRNA.
KRTCAP2	-0.06	0.00832	no-sig-change	Homo sapiens keratinocyte associated protein 2 (KRTCAP2), mRNA.
BMI1	0.15	0.00837	up-regulated	Homo sapiens BMI1 polycomb ring finger oncogene (BMI1), mRNA.
SYF2	0.07	0.00838	no-sig-change	Homo sapiens SYF2 homolog, RNA splicing factor (S. cerevisiae) (SYF2), transcript variant 1, mRNA.
NXF1	-0.06	0.00838	no-sig-change	Homo sapiens nuclear RNA export factor 1 (NXF1), transcript variant 1, mRNA.
P4HTM	-0.07	0.00841	no-sig-change	Homo sapiens prolyl 4-hydroxylase, transmembrane (endoplasmic reticulum) (P4HTM), transcript variant 3, mRNA.
PTPN11	0.09	0.00841	no-sig-change	Homo sapiens protein tyrosine phosphatase, non-receptor type 11 (PTPN11), mRNA.
PSTPIP2	0.12	0.00841	up-regulated	Homo sapiens proline-serine-threonine phosphatase interacting protein 2 (PSTPIP2), mRNA.
VPS4B	0.08	0.00844	no-sig-change	Homo sapiens vacuolar protein sorting 4 homolog B (S. cerevisiae) (VPS4B), mRNA.
EIF2AK4	-0.12	0.00844	down-regulated	Homo sapiens eukaryotic translation initiation factor 2 alpha kinase 4 (EIF2AK4), mRNA.
BMS1	-0.08	0.00845	no-sig-change	Homo sapiens BMS1 homolog, ribosome assembly protein (yeast) (BMS1), mRNA.
EBAG9	0.1	0.00845	up-regulated	Homo sapiens estrogen receptor binding site associated, antigen, 9 (EBAG9), transcript variant 2, mRNA.
TINP1	0.13	0.00845	up-regulated	Homo sapiens TGF beta-inducible nuclear protein 1 (TINP1), mRNA.
CDC42EP4	-0.1	0.00845	down-regulated	Homo sapiens CDC42 effector protein (Rho GTPase binding) 4 (CDC42EP4), mRNA.
RUSC1	-0.07	0.00847	no-sig-change	Homo sapiens RUN and SH3 domain containing 1 (RUSC1), mRNA.
VPS37C	-0.09	0.00848	no-sig-change	Homo sapiens vacuolar protein sorting 37 homolog C (S. cerevisiae) (VPS37C), mRNA.
RARS	0.05	0.00848	no-sig-change	Homo sapiens arginyl-tRNA synthetase (RARS), mRNA.
TBPL1	0.07	0.0085	no-sig-change	Homo sapiens TBP-like 1 (TBPL1), mRNA.
TAPBP	-0.1	0.0085	down-regulated	Homo sapiens TAP binding protein (tapasin) (TAPBP), transcript variant 1, mRNA.
ADSS	0.07	0.0085	no-sig-change	Homo sapiens adenylosuccinate synthase (ADSS), mRNA.
PDE7A	-0.1	0.00851	down-regulated	Homo sapiens phosphodiesterase 7A (PDE7A), transcript variant 2, mRNA.
KAT2B	0.14	0.00852	up-regulated	Homo sapiens K(lysine) acetyltransferase 2B (KAT2B), mRNA.
ASPSCR1	-0.07	0.00854	no-sig-change	Homo sapiens alveolar soft part sarcoma chromosome region, candidate 1 (ASPSCR1), mRNA.
TOR1A	0.06	0.00854	no-sig-change	Homo sapiens torsin family 1, member A (torsin A) (TOR1A), mRNA.
MIDN	-0.12	0.00855	down-regulated	Homo sapiens midnolin (MIDN), mRNA.
SNRNP27	0.08	0.00855	no-sig-change	Homo sapiens small nuclear ribonucleoprotein 27kDa (U4/U6.U5) (SNRNP27), mRNA.
SNTB2	-0.1	0.00867	down-regulated	Homo sapiens syntrophin, beta 2 (dystrophin-associated protein A1, 59kDa, basic component 2) (SNTB2), transcript variant 1, mRNA.
NCOA3	-0.06	0.0087	no-sig-change	Homo sapiens nuclear receptor coactivator 3 (NCOA3), transcript variant 1, mRNA.
ARMET	0.09	0.0087	no-sig-change	Homo sapiens arginine-rich, mutated in early stage tumors (ARMET), mRNA.
ANAPC13	0.07	0.00876	no-sig-change	Homo sapiens anaphase promoting complex subunit 13 (ANAPC13), mRNA.
C12ORF41	0.07	0.0088	no-sig-change	Homo sapiens chromosome 12 open reading frame 41 (C12orf41), mRNA.
EIF3E	0.09	0.00881	no-sig-change	Homo sapiens eukaryotic translation initiation factor 3, subunit E (EIF3E), mRNA.
SNORA25	0.11	0.00886	up-regulated	Homo sapiens small nucleolar RNA, H/ACA box 25 (SNORA25), small nucleolar RNA.
RPL41	0.15	0.00888	up-regulated	Homo sapiens ribosomal protein L41 (RPL41), transcript variant 2, mRNA.
SNRPF	0.1	0.00888	up-regulated	Homo sapiens small nuclear ribonucleoprotein polypeptide F (SNRPF), mRNA.
USP38	0.08	0.00889	no-sig-change	Homo sapiens ubiquitin specific peptidase 38 (USP38), mRNA.
JAZF1	0.12	0.0089	up-regulated	Homo sapiens JAZF zinc finger 1 (JAZF1), mRNA.
NSMCE4A	0.11	0.00894	up-regulated	Homo sapiens non-SMC element 4 homolog A (S. cerevisiae) (NSMCE4A), mRNA.
ELMO1	-0.11	0.00902	down-regulated	Homo sapiens engulfment and cell motility 1 (ELMO1), transcript variant 1, mRNA.
MAP7D1	-0.13	0.00904	down-regulated	Homo sapiens MAP7 domain containing 1 (MAP7D1), mRNA.
RPL11	0.12	0.00909	up-regulated	Homo sapiens ribosomal protein L11 (RPL11), mRNA.
MVP	-0.09	0.00912	no-sig-change	Homo sapiens major vault protein (MVP), transcript variant 2, mRNA.
CROP	0.13	0.00917	up-regulated	Homo sapiens cisplatin resistance-associated overexpressed protein (CROP), transcript variant 2, mRNA.
SLC35C2	-0.07	0.00928	no-sig-change	Homo sapiens solute carrier family 35, member C2 (SLC35C2), transcript variant 2, mRNA.
STXBP2	-0.11	0.00928	down-regulated	Homo sapiens syntaxin binding protein 2 (STXBP2), mRNA.
MST4	0.1	0.00939	up-regulated	Homo sapiens serine/threonine protein kinase MST4 (MST4), transcript variant 1, mRNA.
ITGB4BP	-0.07	0.00939	no-sig-change	Homo sapiens integrin beta 4 binding protein (ITGB4BP), transcript variant 3, mRNA.
INTS4	-0.06	0.00939	no-sig-change	Homo sapiens integrator complex subunit 4 (INTS4), mRNA.
HMHA1	-0.08	0.00939	no-sig-change	Homo sapiens histocompatibility (minor) HA-1 (HMHA1), mRNA.
DCXR	-0.09	0.00941	no-sig-change	Homo sapiens dicarbonyl/L-xylulose reductase (DCXR), mRNA.
APBB3	-0.08	0.00941	no-sig-change	Homo sapiens amyloid beta (A4) precursor protein-binding, family B, member 3 (APBB3), transcript variant 3, mRNA.
RPS25	0.08	0.00942	no-sig-change	Homo sapiens ribosomal protein S25 (RPS25), mRNA.
HDHD2	0.08	0.00955	no-sig-change	Homo sapiens haloacid dehalogenase-like hydrolase domain containing 2 (HDHD2), mRNA.
ATP5E	0.15	0.00956	up-regulated	Homo sapiens ATP synthase, H+ transporting, mitochondrial F1 complex, epsilon subunit (ATP5E), nuclear gene encoding mitochondrial protein, mRNA.
RPL6	0.08	0.00957	no-sig-change	Homo sapiens ribosomal protein L6 (RPL6), transcript variant 1, mRNA.
RBM34	0.08	0.00958	no-sig-change	Homo sapiens RNA binding motif protein 34 (RBM34), mRNA.
PNPLA2	-0.15	0.00963	down-regulated	Homo sapiens patatin-like phospholipase domain containing 2 (PNPLA2), mRNA.
PSMD6	0.05	0.00964	no-sig-change	Homo sapiens proteasome (prosome, macropain) 26S subunit, non-ATPase, 6 (PSMD6), mRNA.
MUL1	-0.06	0.0097	no-sig-change	Homo sapiens mitochondrial E3 ubiquitin ligase 1 (MUL1), nuclear gene encoding mitochondrial protein, mRNA.
RNF216L	-0.09	0.00972	no-sig-change	Homo sapiens ring finger protein 216-like (RNF216L), transcript variant 2, non-coding RNA.
CYBB	0.12	0.00973	up-regulated	Homo sapiens cytochrome b-245, beta polypeptide (chronic granulomatous disease) (CYBB), mRNA.
FLJ35390	-0.13	0.00975	down-regulated	Homo sapiens hypothetical LOC255031 (FLJ35390), transcript variant 1, non-coding RNA.
CCDC59	0.1	0.00975	up-regulated	Homo sapiens coiled-coil domain containing 59 (CCDC59), mRNA.
TUBB2C	-0.1	0.00977	down-regulated	Homo sapiens tubulin, beta 2C (TUBB2C), mRNA.
AP4B1	-0.06	0.00979	no-sig-change	Homo sapiens adaptor-related protein complex 4, beta 1 subunit (AP4B1), mRNA.
IL8RB	-0.15	0.00979	down-regulated	Homo sapiens interleukin 8 receptor, beta (IL8RB), mRNA.
C22ORF25	-0.14	0.00979	down-regulated	Homo sapiens chromosome 22 open reading frame 25 (C22orf25), mRNA.
PRKRIR	0.13	0.00981	up-regulated	Homo sapiens protein-kinase, interferon-inducible double stranded RNA dependent inhibitor, repressor of (P58 repressor) (PRKRIR), mRNA.
LZTR1	-0.08	0.00982	no-sig-change	Homo sapiens leucine-zipper-like transcription regulator 1 (LZTR1), mRNA.
APBA3	-0.07	0.00985	no-sig-change	Homo sapiens amyloid beta (A4) precursor protein-binding, family A, member 3 (APBA3), mRNA.
S1PR5	-0.19	0.00991	down-regulated	Homo sapiens sphingosine-1-phosphate receptor 5 (S1PR5), mRNA.
HEBP2	0.13	0.00991	up-regulated	Homo sapiens heme binding protein 2 (HEBP2), mRNA.
SRP68	-0.07	0.00992	no-sig-change	Homo sapiens signal recognition particle 68kDa (SRP68), mRNA.
WDR82	-0.09	0.00994	no-sig-change	Homo sapiens WD repeat domain 82 (WDR82), mRNA.
ACBD3	0.09	0.00994	no-sig-change	Homo sapiens acyl-Coenzyme A binding domain containing 3 (ACBD3), mRNA.
B2M	0.07	0.00995	no-sig-change	Homo sapiens beta-2-microglobulin (B2M), mRNA.
PTGER2	0.11	0.00999	up-regulated	Homo sapiens prostaglandin E receptor 2 (subtype EP2), 53kDa (PTGER2), mRNA.
CHCHD9	0.09	0.01	no-sig-change	PREDICTED: Homo sapiens coiled-coil-helix-coiled-coil-helix domain containing 9 (CHCHD9), mRNA.
CD3D	0.14	0.0101	up-regulated	Homo sapiens CD3d molecule, delta (CD3-TCR complex) (CD3D), transcript variant 2, mRNA.
CCBL2	0.08	0.0101	no-sig-change	Homo sapiens cysteine conjugate-beta lyase 2 (CCBL2), transcript variant 1, mRNA.
FNDC3B	0.09	0.0101	no-sig-change	Homo sapiens fibronectin type III domain containing 3B (FNDC3B), transcript variant 1, mRNA.
SPTAN1	-0.12	0.0101	down-regulated	Homo sapiens spectrin, alpha, non-erythrocytic 1 (alpha-fodrin) (SPTAN1), mRNA.
TOMM6	0.11	0.0101	up-regulated	Homo sapiens translocase of outer mitochondrial membrane 6 homolog (yeast) (TOMM6), nuclear gene encoding mitochondrial protein, mRNA.
C21ORF24	-0.08	0.0101	no-sig-change	Homo sapiens chromosome 21 open reading frame 24 (C21orf24), mRNA.
RPRC1	-0.09	0.0102	no-sig-change	Homo sapiens arginine/proline rich coiled-coil 1 (RPRC1), mRNA.
TMSB4X	-0.07	0.0102	no-sig-change	Homo sapiens thymosin, beta 4, X-linked (TMSB4X), mRNA.
ADD1	-0.08	0.0102	no-sig-change	Homo sapiens adducin 1 (alpha) (ADD1), transcript variant 4, mRNA.
TMEM85	0.06	0.0103	no-sig-change	Homo sapiens transmembrane protein 85 (TMEM85), mRNA.
MOSPD3	-0.24	0.0103	down-regulated	Homo sapiens motile sperm domain containing 3 (MOSPD3), transcript variant 2, mRNA.
N4BP2	-0.12	0.0103	down-regulated	Homo sapiens Nedd4 binding protein 2 (N4BP2), mRNA.
ANAPC5	-0.05	0.0103	no-sig-change	Homo sapiens anaphase promoting complex subunit 5 (ANAPC5), mRNA.
DAPP1	-0.08	0.0103	no-sig-change	Homo sapiens dual adaptor of phosphotyrosine and 3-phosphoinositides (DAPP1), mRNA.
RAB9A	0.06	0.0105	no-sig-change	Homo sapiens RAB9A, member RAS oncogene family (RAB9A), mRNA.
PYGB	-0.1	0.0105	down-regulated	Homo sapiens phosphorylase, glycogen; brain (PYGB), mRNA.
SPEN	-0.07	0.0105	no-sig-change	Homo sapiens spen homolog, transcriptional regulator (Drosophila) (SPEN), mRNA.
GRK5	-0.06	0.0105	no-sig-change	Homo sapiens G protein-coupled receptor kinase 5 (GRK5), mRNA.
SSB	0.11	0.0105	up-regulated	Homo sapiens Sjogren syndrome antigen B (autoantigen La) (SSB), mRNA.
PPP1CA	-0.08	0.0106	no-sig-change	Homo sapiens protein phosphatase 1, catalytic subunit, alpha isoform (PPP1CA), transcript variant 3, mRNA.
C20ORF24	0.06	0.0107	no-sig-change	Homo sapiens chromosome 20 open reading frame 24 (C20orf24), transcript variant 1, mRNA.
FLJ38717	-0.11	0.0107	down-regulated	Homo sapiens FLJ38717 protein (FLJ38717), mRNA.
TNFSF14	-0.12	0.0107	down-regulated	Homo sapiens tumor necrosis factor (ligand) superfamily, member 14 (TNFSF14), transcript variant 2, mRNA.
MAP4K4	-0.21	0.0107	down-regulated	Homo sapiens mitogen-activated protein kinase kinase kinase kinase 4 (MAP4K4), transcript variant 3, mRNA.
ARHGAP25	-0.09	0.0107	no-sig-change	Homo sapiens Rho GTPase activating protein 25 (ARHGAP25), transcript variant 2, mRNA.
SPINT2	0.07	0.0107	no-sig-change	Homo sapiens serine peptidase inhibitor, Kunitz type, 2 (SPINT2), mRNA.
DOPEY2	-0.12	0.0108	down-regulated	Homo sapiens dopey family member 2 (DOPEY2), mRNA.
CNIH	0.12	0.0108	up-regulated	Homo sapiens cornichon homolog (Drosophila) (CNIH), transcript variant 2, mRNA.
DPYSL5	-0.29	0.0108	down-regulated	Homo sapiens dihydropyrimidinase-like 5 (DPYSL5), mRNA.
TMEM14C	0.15	0.0108	up-regulated	Homo sapiens transmembrane protein 14C (TMEM14C), mRNA.
NIP7	0.09	0.011	no-sig-change	Homo sapiens nuclear import 7 homolog (S. cerevisiae) (NIP7), mRNA.
RALGDS	-0.08	0.011	no-sig-change	Homo sapiens ral guanine nucleotide dissociation stimulator (RALGDS), transcript variant 1, mRNA.
SLC39A3	-0.08	0.011	no-sig-change	Homo sapiens solute carrier family 39 (zinc transporter), member 3 (SLC39A3), transcript variant 1, mRNA.
SNX3	0.09	0.0112	no-sig-change	Homo sapiens sorting nexin 3 (SNX3), mRNA.
SRF	-0.07	0.0113	no-sig-change	Homo sapiens serum response factor (c-fos serum response element-binding transcription factor) (SRF), mRNA.
SIPA1L3	-0.24	0.0113	down-regulated	Homo sapiens signal-induced proliferation-associated 1 like 3 (SIPA1L3), mRNA.
ZNF146	0.1	0.0113	up-regulated	Homo sapiens zinc finger protein 146 (ZNF146), mRNA.
RAB21	0.09	0.0113	no-sig-change	Homo sapiens RAB21, member RAS oncogene family (RAB21), mRNA.
LASS2	-0.06	0.0113	no-sig-change	Homo sapiens LAG1 homolog, ceramide synthase 2 (LASS2), transcript variant 2, mRNA.
SYVN1	-0.07	0.0114	no-sig-change	Homo sapiens synovial apoptosis inhibitor 1, synoviolin (SYVN1), transcript variant 1, mRNA.
FYTTD1	0.1	0.0114	up-regulated	Homo sapiens forty-two-three domain containing 1 (FYTTD1), transcript variant 2, mRNA.
SLC9A1	-0.11	0.0114	down-regulated	Homo sapiens solute carrier family 9 (sodium/hydrogen exchanger), member 1 (SLC9A1), mRNA.
TMEM9B	0.06	0.0114	no-sig-change	Homo sapiens TMEM9 domain family, member B (TMEM9B), mRNA.
E4F1	-0.05	0.0114	no-sig-change	Homo sapiens E4F transcription factor 1 (E4F1), mRNA.
PTPN6	-0.09	0.0115	no-sig-change	Homo sapiens protein tyrosine phosphatase, non-receptor type 6 (PTPN6), transcript variant 2, mRNA.
SELK	0.12	0.0115	up-regulated	Homo sapiens selenoprotein K (SELK), mRNA.
LYPD3	-0.27	0.0115	down-regulated	Homo sapiens LY6/PLAUR domain containing 3 (LYPD3), mRNA.
BRP44	0.07	0.0115	no-sig-change	Homo sapiens brain protein 44 (BRP44), transcript variant 2, mRNA.
PTPLB	0.09	0.0115	no-sig-change	Homo sapiens protein tyrosine phosphatase-like (proline instead of catalytic arginine), member b (PTPLB), mRNA.
ECHS1	-0.06	0.0116	no-sig-change	Homo sapiens enoyl Coenzyme A hydratase, short chain, 1, mitochondrial (ECHS1), nuclear gene encoding mitochondrial protein, mRNA.
FIBP	-0.07	0.0116	no-sig-change	Homo sapiens fibroblast growth factor (acidic) intracellular binding protein (FIBP), transcript variant 2, mRNA.
PURB	0.06	0.0116	no-sig-change	Homo sapiens purine-rich element binding protein B (PURB), mRNA.
SYTL3	-0.11	0.0117	down-regulated	Homo sapiens synaptotagmin-like 3 (SYTL3), mRNA.
UBL4A	-0.08	0.0117	no-sig-change	Homo sapiens ubiquitin-like 4A (UBL4A), mRNA.
ST6GALNAC4	-0.21	0.0118	down-regulated	Homo sapiens ST6 (alpha-N-acetyl-neuraminyl-2,3-beta-galactosyl-1, 3)-N-acetylgalactosaminide alpha-2,6-sialyltransferase 4 (ST6GALNAC4), transcript variant 1, mRNA.
FASN	-0.13	0.0118	down-regulated	Homo sapiens fatty acid synthase (FASN), mRNA.
UBE2W	-0.23	0.0118	down-regulated	Homo sapiens ubiquitin-conjugating enzyme E2W (putative) (UBE2W), transcript variant 2, mRNA.
USP42	0.07	0.0119	no-sig-change	Homo sapiens ubiquitin specific peptidase 42 (USP42), mRNA.
N-PAC	-0.06	0.0119	no-sig-change	Homo sapiens cytokine-like nuclear factor n-pac (N-PAC), mRNA.
IL16	-0.08	0.0119	no-sig-change	Homo sapiens interleukin 16 (lymphocyte chemoattractant factor) (IL16), transcript variant 2, mRNA.
RPS11	0.07	0.0119	no-sig-change	Homo sapiens ribosomal protein S11 (RPS11), mRNA.
TMEM181	0.11	0.0119	up-regulated	Homo sapiens transmembrane protein 181 (TMEM181), mRNA.
SELS	0.08	0.0119	no-sig-change	Homo sapiens selenoprotein S (SELS), transcript variant 2, mRNA.
FIG4	-0.07	0.0119	no-sig-change	Homo sapiens FIG4 homolog (S. cerevisiae) (FIG4), mRNA.
ZNF669	-0.1	0.0119	down-regulated	Homo sapiens zinc finger protein 669 (ZNF669), mRNA.
BCLAF1	0.08	0.0119	no-sig-change	Homo sapiens BCL2-associated transcription factor 1 (BCLAF1), transcript variant 2, mRNA.
STAMBPL1	0.11	0.012	up-regulated	Homo sapiens STAM binding protein-like 1 (STAMBPL1), mRNA.
ARFGAP2	-0.06	0.012	no-sig-change	Homo sapiens ADP-ribosylation factor GTPase activating protein 2 (ARFGAP2), mRNA.
HDAC7A	-0.25	0.012	down-regulated	Homo sapiens histone deacetylase 7A (HDAC7A), transcript variant 2, mRNA.
ZBTB33	0.11	0.012	up-regulated	Homo sapiens zinc finger and BTB domain containing 33 (ZBTB33), mRNA.
RRAGA	0.04	0.012	no-sig-change	Homo sapiens Ras-related GTP binding A (RRAGA), mRNA.
MYST3	-0.1	0.012	down-regulated	Homo sapiens MYST histone acetyltransferase (monocytic leukemia) 3 (MYST3), mRNA.
KIDINS220	0.09	0.012	no-sig-change	Homo sapiens kinase D-interacting substrate of 220 kDa (KIDINS220), mRNA.
NFATC2IP	-0.07	0.012	no-sig-change	Homo sapiens nuclear factor of activated T-cells, cytoplasmic, calcineurin-dependent 2 interacting protein (NFATC2IP), mRNA.
FNBP1	-0.07	0.0122	no-sig-change	Homo sapiens formin binding protein 1 (FNBP1), mRNA.
SMU1	-0.2	0.0122	down-regulated	Homo sapiens smu-1 suppressor of mec-8 and unc-52 homolog (C. elegans) (SMU1), mRNA.
PARP10	-0.1	0.0122	down-regulated	Homo sapiens poly (ADP-ribose) polymerase family, member 10 (PARP10), mRNA.
RBCK1	-0.1	0.0122	down-regulated	Homo sapiens RanBP-type and C3HC4-type zinc finger containing 1 (RBCK1), transcript variant 2, mRNA.
CCNI	-0.09	0.0123	no-sig-change	Homo sapiens cyclin I (CCNI), mRNA.
AMD1	0.09	0.0125	no-sig-change	Homo sapiens adenosylmethionine decarboxylase 1 (AMD1), transcript variant 2, mRNA.
ZNF786	-0.1	0.0125	down-regulated	Homo sapiens zinc finger protein 786 (ZNF786), mRNA.
PDCD2	0.07	0.0125	no-sig-change	Homo sapiens programmed cell death 2 (PDCD2), transcript variant 1, mRNA.
HTATIP2	0.08	0.0125	no-sig-change	Homo sapiens HIV-1 Tat interactive protein 2, 30kDa (HTATIP2), mRNA.
KLF6	-0.08	0.0126	no-sig-change	Homo sapiens Kruppel-like factor 6 (KLF6), transcript variant 2, mRNA.
MT2A	-0.18	0.0126	down-regulated	Homo sapiens metallothionein 2A (MT2A), mRNA.
C7ORF70	0.06	0.0126	no-sig-change	Homo sapiens chromosome 7 open reading frame 70 (C7orf70), mRNA.
HCCA2	-0.08	0.0126	no-sig-change	Homo sapiens HCCA2 protein (HCCA2), mRNA.
TTC38	-0.16	0.0127	down-regulated	Homo sapiens tetratricopeptide repeat domain 38 (TTC38), mRNA.
LSP1	-0.13	0.0128	down-regulated	Homo sapiens lymphocyte-specific protein 1 (LSP1), transcript variant 2, mRNA.
RARA	-0.11	0.0129	down-regulated	Homo sapiens retinoic acid receptor, alpha (RARA), transcript variant 1, mRNA.
C5ORF15	0.08	0.0129	no-sig-change	Homo sapiens chromosome 5 open reading frame 15 (C5orf15), mRNA.
ANKRD13D	-0.13	0.0129	down-regulated	PREDICTED: Homo sapiens ankyrin repeat domain 13 family, member D, transcript variant 7 (ANKRD13D), mRNA.
C14ORF109	0.07	0.0129	no-sig-change	Homo sapiens chromosome 14 open reading frame 109 (C14orf109), transcript variant 2, mRNA.
VHL	-0.08	0.013	no-sig-change	Homo sapiens von Hippel-Lindau tumor suppressor (VHL), transcript variant 2, mRNA.
SBF1	-0.08	0.013	no-sig-change	Homo sapiens SET binding factor 1 (SBF1), transcript variant 1, mRNA.
CLUAP1	-0.07	0.013	no-sig-change	Homo sapiens clusterin associated protein 1 (CLUAP1), transcript variant 2, mRNA.
CD74	-0.09	0.0131	no-sig-change	Homo sapiens CD74 molecule, major histocompatibility complex, class II invariant chain (CD74), transcript variant 2, mRNA.
PFDN5	0.19	0.0131	up-regulated	Homo sapiens prefoldin subunit 5 (PFDN5), transcript variant 3, mRNA.
SLC25A39	-0.16	0.0131	down-regulated	Homo sapiens solute carrier family 25, member 39 (SLC25A39), mRNA.
AHCYL1	-0.08	0.0131	no-sig-change	Homo sapiens adenosylhomocysteinase-like 1 (AHCYL1), mRNA.
CALR	-0.08	0.0131	no-sig-change	Homo sapiens calreticulin (CALR), mRNA.
EFTUD2	-0.08	0.0131	no-sig-change	Homo sapiens elongation factor Tu GTP binding domain containing 2 (EFTUD2), mRNA.
TCEB2	0.07	0.0132	no-sig-change	Homo sapiens transcription elongation factor B (SIII), polypeptide 2 (18kDa, elongin B) (TCEB2), transcript variant 1, mRNA.
NOC4L	-0.23	0.0132	down-regulated	PREDICTED: Homo sapiens nucleolar complex associated 4 homolog (S. cerevisiae) (NOC4L), mRNA.
ATP2A3	-0.09	0.0132	no-sig-change	Homo sapiens ATPase, Ca++ transporting, ubiquitous (ATP2A3), transcript variant 2, mRNA.
RNF24	-0.13	0.0132	down-regulated	Homo sapiens ring finger protein 24 (RNF24), mRNA.
AHR	-0.11	0.0132	down-regulated	Homo sapiens aryl hydrocarbon receptor (AHR), mRNA.
C14ORF102	-0.08	0.0132	no-sig-change	Homo sapiens chromosome 14 open reading frame 102 (C14orf102), transcript variant 1, mRNA.
HIST2H2BE	-0.14	0.0132	down-regulated	Homo sapiens histone cluster 2, H2be (HIST2H2BE), mRNA.
UBE2M	-0.07	0.0132	no-sig-change	Homo sapiens ubiquitin-conjugating enzyme E2M (UBC12 homolog, yeast) (UBE2M), mRNA.
MGC87895	0.12	0.0132	up-regulated	PREDICTED: Homo sapiens similar to ribosomal protein S14 (MGC87895), mRNA.
PPIAL4A	0.08	0.0132	no-sig-change	Homo sapiens peptidylprolyl isomerase A (cyclophilin A)-like 4A (PPIAL4A), mRNA.
GDI1	-0.07	0.0132	no-sig-change	Homo sapiens GDP dissociation inhibitor 1 (GDI1), mRNA.
SPRYD3	-0.26	0.0133	down-regulated	Homo sapiens SPRY domain containing 3 (SPRYD3), mRNA.
RING1	-0.05	0.0134	no-sig-change	Homo sapiens ring finger protein 1 (RING1), mRNA.
PLCG2	-0.08	0.0134	no-sig-change	Homo sapiens phospholipase C, gamma 2 (phosphatidylinositol-specific) (PLCG2), mRNA.
COL8A2	-0.23	0.0134	down-regulated	Homo sapiens collagen, type VIII, alpha 2 (COL8A2), mRNA.
COASY	-0.07	0.0134	no-sig-change	Homo sapiens Coenzyme A synthase (COASY), transcript variant 4, mRNA.
C16ORF53	0.05	0.0134	no-sig-change	Homo sapiens chromosome 16 open reading frame 53 (C16orf53), mRNA.
ZNF486	-0.09	0.0134	no-sig-change	PREDICTED: Homo sapiens zinc finger protein 486 (ZNF486), mRNA.
SERBP1	0.08	0.0134	no-sig-change	Homo sapiens SERPINE1 mRNA binding protein 1 (SERBP1), transcript variant 3, mRNA.
ARAP1	-0.09	0.0134	no-sig-change	Homo sapiens ArfGAP with RhoGAP domain, ankyrin repeat and PH domain 1 (ARAP1), transcript variant 3, mRNA.
KATNB1	-0.07	0.0136	no-sig-change	Homo sapiens katanin p80 (WD repeat containing) subunit B 1 (KATNB1), mRNA.
COX4I1	0.04	0.0137	no-sig-change	Homo sapiens cytochrome c oxidase subunit IV isoform 1 (COX4I1), mRNA.
RNF103	0.07	0.0137	no-sig-change	Homo sapiens ring finger protein 103 (RNF103), mRNA.
C20ORF199	0.14	0.0137	up-regulated	Homo sapiens chromosome 20 open reading frame 199 (C20orf199), transcript variant 3, non-coding RNA.
HACL1	0.06	0.0137	no-sig-change	Homo sapiens 2-hydroxyacyl-CoA lyase 1 (HACL1), mRNA.
CTSD	-0.14	0.0137	down-regulated	Homo sapiens cathepsin D (CTSD), mRNA.
OCIAD1	-0.08	0.0137	no-sig-change	Homo sapiens OCIA domain containing 1 (OCIAD1), transcript variant 5, mRNA.
MOAP1	0.06	0.0138	no-sig-change	Homo sapiens modulator of apoptosis 1 (MOAP1), mRNA.
IDH3G	-0.08	0.0138	no-sig-change	Homo sapiens isocitrate dehydrogenase 3 (NAD+) gamma (IDH3G), nuclear gene encoding mitochondrial protein, transcript variant 2, mRNA.
EIF4A3	-0.07	0.0139	no-sig-change	Homo sapiens eukaryotic translation initiation factor 4A, isoform 3 (EIF4A3), mRNA.
RPL4	0.11	0.0139	up-regulated	Homo sapiens ribosomal protein L4 (RPL4), mRNA.
MAPKAPK2	-0.07	0.0139	no-sig-change	Homo sapiens mitogen-activated protein kinase-activated protein kinase 2 (MAPKAPK2), transcript variant 2, mRNA.
SEC61G	0.07	0.0139	no-sig-change	Homo sapiens Sec61 gamma subunit (SEC61G), transcript variant 2, mRNA.
C19ORF70	0.07	0.0139	no-sig-change	Homo sapiens chromosome 19 open reading frame 70 (C19orf70), mRNA.
PAPOLA	0.07	0.0139	no-sig-change	Homo sapiens poly(A) polymerase alpha (PAPOLA), mRNA.
YPEL3	-0.11	0.0139	down-regulated	Homo sapiens yippee-like 3 (Drosophila) (YPEL3), transcript variant 1, mRNA.
FAM40B	-0.15	0.0139	down-regulated	Homo sapiens family with sequence similarity 40, member B (FAM40B), mRNA.
C22ORF13	-0.14	0.014	down-regulated	Homo sapiens chromosome 22 open reading frame 13 (C22orf13), mRNA.
HBA1	-0.07	0.014	no-sig-change	Homo sapiens hemoglobin, alpha 1 (HBA1), mRNA.
RERE	-0.1	0.014	down-regulated	Homo sapiens arginine-glutamic acid dipeptide (RE) repeats (RERE), transcript variant 3, mRNA.
MED1	-0.25	0.014	down-regulated	Homo sapiens mediator complex subunit 1 (MED1), mRNA.
CEP27	-0.14	0.0141	down-regulated	Homo sapiens centrosomal protein 27kDa (CEP27), mRNA.
ROPN1B	-0.24	0.0141	down-regulated	Homo sapiens ropporin, rhophilin associated protein 1B (ROPN1B), mRNA.
NDRG3	-0.07	0.0142	no-sig-change	Homo sapiens NDRG family member 3 (NDRG3), transcript variant 2, mRNA.
DNAJB14	0.13	0.0142	up-regulated	Homo sapiens DnaJ (Hsp40) homolog, subfamily B, member 14 (DNAJB14), transcript variant 2, mRNA.
FERMT3	-0.08	0.0143	no-sig-change	Homo sapiens fermitin family homolog 3 (Drosophila) (FERMT3), transcript variant URP2SF, mRNA.
DCLRE1C	-0.12	0.0144	down-regulated	Homo sapiens DNA cross-link repair 1C (PSO2 homolog, S. cerevisiae) (DCLRE1C), transcript variant b, mRNA.
C8ORF37	-0.08	0.0144	no-sig-change	Homo sapiens chromosome 8 open reading frame 37 (C8orf37), mRNA.
MRFAP1	0.05	0.0145	no-sig-change	Homo sapiens Mof4 family associated protein 1 (MRFAP1), mRNA.
UGP2	0.06	0.0145	no-sig-change	Homo sapiens UDP-glucose pyrophosphorylase 2 (UGP2), transcript variant 1, mRNA.
SLC25A45	-0.22	0.0145	down-regulated	Homo sapiens solute carrier family 25, member 45 (SLC25A45), transcript variant 2, mRNA.
ATF4	0.06	0.0146	no-sig-change	Homo sapiens activating transcription factor 4 (tax-responsive enhancer element B67) (ATF4), transcript variant 1, mRNA.
GNL3L	-0.14	0.0147	down-regulated	Homo sapiens guanine nucleotide binding protein-like 3 (nucleolar)-like (GNL3L), mRNA.
RBM17	0.07	0.0147	no-sig-change	Homo sapiens RNA binding motif protein 17 (RBM17), mRNA.
ADAR	-0.09	0.0147	no-sig-change	Homo sapiens adenosine deaminase, RNA-specific (ADAR), transcript variant 1, mRNA.
C14ORF173	-0.13	0.0149	down-regulated	Homo sapiens chromosome 14 open reading frame 173 (C14orf173), transcript variant 2, mRNA.
LMBRD1	0.07	0.0149	no-sig-change	Homo sapiens LMBR1 domain containing 1 (LMBRD1), mRNA.
GMPR2	0.05	0.015	no-sig-change	Homo sapiens guanosine monophosphate reductase 2 (GMPR2), transcript variant 2, mRNA.
CTSZ	-0.11	0.015	down-regulated	Homo sapiens cathepsin Z (CTSZ), mRNA.
SNRNP70	-0.06	0.015	no-sig-change	Homo sapiens small nuclear ribonucleoprotein 70kDa (U1) (SNRNP70), mRNA.
CDC37	-0.05	0.0151	no-sig-change	Homo sapiens cell division cycle 37 homolog (S. cerevisiae) (CDC37), mRNA.
C11ORF10	0.05	0.0151	no-sig-change	Homo sapiens chromosome 11 open reading frame 10 (C11orf10), mRNA.
C16ORF35	-0.19	0.0151	down-regulated	Homo sapiens chromosome 16 open reading frame 35 (C16orf35), transcript variant 2, mRNA.
SPATA2L	-0.09	0.0151	no-sig-change	Homo sapiens spermatogenesis associated 2-like (SPATA2L), mRNA.
FRMD8	-0.08	0.0151	no-sig-change	Homo sapiens FERM domain containing 8 (FRMD8), mRNA.
SRPR	-0.08	0.0152	no-sig-change	Homo sapiens signal recognition particle receptor (docking protein) (SRPR), mRNA.
ATG10	-0.09	0.0152	no-sig-change	Homo sapiens ATG10 autophagy related 10 homolog (S. cerevisiae) (ATG10), mRNA.
PPA2	-0.1	0.0154	down-regulated	Homo sapiens pyrophosphatase (inorganic) 2 (PPA2), nuclear gene encoding mitochondrial protein, transcript variant 2, mRNA.
CUL1	-0.05	0.0154	no-sig-change	Homo sapiens cullin 1 (CUL1), mRNA.
RUNDC2C	-0.13	0.0154	down-regulated	Homo sapiens RUN domain containing 2C (RUNDC2C), non-coding RNA.
PEX16	-0.05	0.0154	no-sig-change	Homo sapiens peroxisomal biogenesis factor 16 (PEX16), transcript variant 1, mRNA.
CD79B	-0.14	0.0154	down-regulated	Homo sapiens CD79b molecule, immunoglobulin-associated beta (CD79B), transcript variant 3, mRNA.
EOMES	-0.14	0.0154	down-regulated	Homo sapiens eomesodermin homolog (Xenopus laevis) (EOMES), mRNA.
C22ORF30	-0.04	0.0154	no-sig-change	Homo sapiens chromosome 22 open reading frame 30 (C22orf30), mRNA.
TPRG1L	-0.07	0.0154	no-sig-change	Homo sapiens tumor protein p63 regulated 1-like (TPRG1L), mRNA.
KIAA0513	-0.11	0.0155	down-regulated	Homo sapiens KIAA0513 (KIAA0513), mRNA.
SPN	-0.1	0.0155	down-regulated	Homo sapiens sialophorin (SPN), transcript variant 1, mRNA.
C4ORF41	0.06	0.0155	no-sig-change	Homo sapiens chromosome 4 open reading frame 41 (C4orf41), transcript variant 2, mRNA.
SMG1	0.08	0.0155	no-sig-change	Homo sapiens PI-3-kinase-related kinase SMG-1 (SMG1), mRNA.
ALPP	-0.1	0.0156	down-regulated	Homo sapiens alkaline phosphatase, placental (Regan isozyme) (ALPP), mRNA.
TMEM86B	-0.17	0.0156	down-regulated	Homo sapiens transmembrane protein 86B (TMEM86B), mRNA.
PFN1	-0.06	0.0156	no-sig-change	Homo sapiens profilin 1 (PFN1), mRNA.
MAN2B2	-0.07	0.0157	no-sig-change	Homo sapiens mannosidase, alpha, class 2B, member 2 (MAN2B2), mRNA.
NOL10	-0.23	0.0158	down-regulated	Homo sapiens nucleolar protein 10 (NOL10), mRNA.
RAXL1	-0.12	0.0158	down-regulated	Homo sapiens retina and anterior neural fold homeobox like 1 (RAXL1), mRNA.
PTPN12	0.11	0.0158	up-regulated	Homo sapiens protein tyrosine phosphatase, non-receptor type 12 (PTPN12), mRNA.
SSBP1	0.07	0.0159	no-sig-change	Homo sapiens single-stranded DNA binding protein 1 (SSBP1), mRNA.
IL10	-0.09	0.0159	no-sig-change	Homo sapiens interleukin 10 (IL10), mRNA.
NADK	-0.11	0.0159	down-regulated	Homo sapiens NAD kinase (NADK), mRNA.
FAM134A	-0.1	0.0159	down-regulated	Homo sapiens family with sequence similarity 134, member A (FAM134A), mRNA.
ACSL5	-0.05	0.016	no-sig-change	Homo sapiens acyl-CoA synthetase long-chain family member 5 (ACSL5), transcript variant 1, mRNA.
FTL	-0.07	0.016	no-sig-change	Homo sapiens ferritin, light polypeptide (FTL), mRNA.
PLCG1	-0.09	0.016	no-sig-change	Homo sapiens phospholipase C, gamma 1 (PLCG1), transcript variant 2, mRNA.
UBL7	-0.1	0.016	down-regulated	Homo sapiens ubiquitin-like 7 (bone marrow stromal cell-derived) (UBL7), transcript variant 2, mRNA.
C14ORF159	-0.08	0.0161	no-sig-change	Homo sapiens chromosome 14 open reading frame 159 (C14orf159), mRNA.
PKNOX1	-0.16	0.0161	down-regulated	Homo sapiens PBX/knotted 1 homeobox 1 (PKNOX1), mRNA.
RPS2	0.06	0.0162	no-sig-change	Homo sapiens ribosomal protein S2 (RPS2), mRNA.
URM1	-0.05	0.0162	no-sig-change	Homo sapiens ubiquitin related modifier 1 homolog (S. cerevisiae) (URM1), mRNA.
PCNT	-0.08	0.0162	no-sig-change	Homo sapiens pericentrin (PCNT), mRNA.
ARFGEF1	0.06	0.0162	no-sig-change	Homo sapiens ADP-ribosylation factor guanine nucleotide-exchange factor 1(brefeldin A-inhibited) (ARFGEF1), mRNA.
PLCB2	-0.09	0.0162	no-sig-change	Homo sapiens phospholipase C, beta 2 (PLCB2), mRNA.
ADARB1	-0.09	0.0162	no-sig-change	Homo sapiens adenosine deaminase, RNA-specific, B1 (RED1 homolog rat) (ADARB1), transcript variant 1, mRNA.
EDEM1	0.06	0.0162	no-sig-change	Homo sapiens ER degradation enhancer, mannosidase alpha-like 1 (EDEM1), mRNA.
ATP1A1	-0.07	0.0162	no-sig-change	Homo sapiens ATPase, Na+/K+ transporting, alpha 1 polypeptide (ATP1A1), transcript variant 2, mRNA.
ARHGAP4	-0.06	0.0163	no-sig-change	Homo sapiens Rho GTPase activating protein 4 (ARHGAP4), mRNA.
SACM1L	0.11	0.0163	up-regulated	Homo sapiens SAC1 suppressor of actin mutations 1-like (yeast) (SACM1L), mRNA.
C19ORF22	-0.15	0.0163	down-regulated	Homo sapiens chromosome 19 open reading frame 22 (C19orf22), mRNA.
TNK2	-0.06	0.0163	no-sig-change	Homo sapiens tyrosine kinase, non-receptor, 2 (TNK2), transcript variant 1, mRNA.
PGLYRP1	0.21	0.0164	up-regulated	Homo sapiens peptidoglycan recognition protein 1 (PGLYRP1), mRNA.
LPCAT3	-0.1	0.0164	down-regulated	Homo sapiens lysophosphatidylcholine acyltransferase 3 (LPCAT3), mRNA.
LMNA	-0.26	0.0164	down-regulated	Homo sapiens lamin A/C (LMNA), transcript variant 2, mRNA.
GPBP1	0.08	0.0164	no-sig-change	Homo sapiens GC-rich promoter binding protein 1 (GPBP1), mRNA.
FAM8A1	0.1	0.0165	up-regulated	Homo sapiens family with sequence similarity 8, member A1 (FAM8A1), mRNA.
ZMYM6	0.06	0.0165	no-sig-change	Homo sapiens zinc finger, MYM-type 6 (ZMYM6), mRNA.
NELF	-0.09	0.0166	no-sig-change	Homo sapiens nasal embryonic LHRH factor (NELF), mRNA.
FAM120B	-0.06	0.0166	no-sig-change	Homo sapiens family with sequence similarity 120B (FAM120B), mRNA.
PSENEN	-0.23	0.0166	down-regulated	Homo sapiens presenilin enhancer 2 homolog (C. elegans) (PSENEN), mRNA.
COX19	-0.08	0.0166	no-sig-change	Homo sapiens COX19 cytochrome c oxidase assembly homolog (S. cerevisiae) (COX19), mRNA.
RAB4B	-0.06	0.0167	no-sig-change	Homo sapiens RAB4B, member RAS oncogene family (RAB4B), mRNA.
GYPC	-0.15	0.0167	down-regulated	Homo sapiens glycophorin C (Gerbich blood group) (GYPC), transcript variant 2, mRNA.
XKR8	-0.1	0.0167	down-regulated	Homo sapiens XK, Kell blood group complex subunit-related family, member 8 (XKR8), mRNA.
MYCBP2	-0.07	0.0168	no-sig-change	Homo sapiens MYC binding protein 2 (MYCBP2), mRNA.
HMGB2	0.07	0.0168	no-sig-change	Homo sapiens high-mobility group box 2 (HMGB2), mRNA.
MKLN1	0.06	0.0169	no-sig-change	Homo sapiens muskelin 1, intracellular mediator containing kelch motifs (MKLN1), mRNA.
NARS	0.06	0.0169	no-sig-change	Homo sapiens asparaginyl-tRNA synthetase (NARS), mRNA.
BSCL2	-0.09	0.0169	no-sig-change	Homo sapiens Bernardinelli-Seip congenital lipodystrophy 2 (seipin) (BSCL2), mRNA.
PPP2R1A	-0.07	0.0169	no-sig-change	Homo sapiens protein phosphatase 2 (formerly 2A), regulatory subunit A , alpha isoform (PPP2R1A), mRNA.
TBC1D10C	-0.06	0.017	no-sig-change	Homo sapiens TBC1 domain family, member 10C (TBC1D10C), mRNA.
TMEM93	0.07	0.017	no-sig-change	Homo sapiens transmembrane protein 93 (TMEM93), transcript variant 2, mRNA.
SAPS2	-0.09	0.017	no-sig-change	PREDICTED: Homo sapiens SAPS domain family, member 2, transcript variant 2 (SAPS2), mRNA.
AP1B1	-0.07	0.0171	no-sig-change	Homo sapiens adaptor-related protein complex 1, beta 1 subunit (AP1B1), transcript variant 2, mRNA.
ATHL1	-0.15	0.0171	down-regulated	Homo sapiens ATH1, acid trehalase-like 1 (yeast) (ATHL1), mRNA.
CSDA	-0.17	0.0171	down-regulated	Homo sapiens cold shock domain protein A (CSDA), mRNA.
RFXANK	-0.06	0.0171	no-sig-change	Homo sapiens regulatory factor X-associated ankyrin-containing protein (RFXANK), transcript variant 1, mRNA.
VRK3	-0.11	0.0172	down-regulated	Homo sapiens vaccinia related kinase 3 (VRK3), transcript variant 2, mRNA.
LEPROTL1	0.1	0.0172	up-regulated	Homo sapiens leptin receptor overlapping transcript-like 1 (LEPROTL1), mRNA.
CDKN1B	0.08	0.0172	no-sig-change	Homo sapiens cyclin-dependent kinase inhibitor 1B (p27, Kip1) (CDKN1B), mRNA.
VASP	-0.13	0.0174	down-regulated	Homo sapiens vasodilator-stimulated phosphoprotein (VASP), mRNA.
ILK	-0.07	0.0174	no-sig-change	Homo sapiens integrin-linked kinase (ILK), transcript variant 1, mRNA.
C9ORF46	0.08	0.0174	no-sig-change	Homo sapiens chromosome 9 open reading frame 46 (C9orf46), mRNA.
NCOA7	0.09	0.0174	no-sig-change	Homo sapiens nuclear receptor coactivator 7 (NCOA7), mRNA.
MFSD5	-0.06	0.0175	no-sig-change	Homo sapiens major facilitator superfamily domain containing 5 (MFSD5), mRNA.
USP49	-0.1	0.0176	down-regulated	Homo sapiens ubiquitin specific peptidase 49 (USP49), mRNA.
RAB11A	0.08	0.0176	no-sig-change	Homo sapiens RAB11A, member RAS oncogene family (RAB11A), mRNA.
CPD	0.11	0.0176	up-regulated	Homo sapiens carboxypeptidase D (CPD), mRNA.
ZBTB4	-0.07	0.0176	no-sig-change	Homo sapiens zinc finger and BTB domain containing 4 (ZBTB4), mRNA.
CEBPZ	0.1	0.0176	up-regulated	Homo sapiens CCAAT/enhancer binding protein (C/EBP), zeta (CEBPZ), mRNA.
STX10	-0.12	0.0177	down-regulated	Homo sapiens syntaxin 10 (STX10), mRNA.
B4GALT3	-0.09	0.0177	no-sig-change	Homo sapiens UDP-Gal:betaGlcNAc beta 1,4- galactosyltransferase, polypeptide 3 (B4GALT3), mRNA.
FLVCR2	0.07	0.0177	no-sig-change	Homo sapiens feline leukemia virus subgroup C cellular receptor family, member 2 (FLVCR2), mRNA.
SULT1A1	-0.07	0.0177	no-sig-change	Homo sapiens sulfotransferase family, cytosolic, 1A, phenol-preferring, member 1 (SULT1A1), transcript variant 3, mRNA.
HIST1H4C	0.15	0.0178	up-regulated	Homo sapiens histone cluster 1, H4c (HIST1H4C), mRNA.
SERTAD2	-0.07	0.0178	no-sig-change	Homo sapiens SERTA domain containing 2 (SERTAD2), mRNA.
TBC1D10B	-0.2	0.0179	down-regulated	Homo sapiens TBC1 domain family, member 10B (TBC1D10B), mRNA.
MRPL21	0.08	0.0179	no-sig-change	Homo sapiens mitochondrial ribosomal protein L21 (MRPL21), nuclear gene encoding mitochondrial protein, transcript variant 1, mRNA.
PLEKHM1	-0.08	0.018	no-sig-change	PREDICTED: Homo sapiens pleckstrin homology domain containing, family M (with RUN domain) member 1 (PLEKHM1), mRNA.
GCC1	-0.07	0.018	no-sig-change	Homo sapiens GRIP and coiled-coil domain containing 1 (GCC1), mRNA.
ITPR3	-0.09	0.0181	no-sig-change	Homo sapiens inositol 1,4,5-triphosphate receptor, type 3 (ITPR3), mRNA.
NDUFS3	0.06	0.0181	no-sig-change	Homo sapiens NADH dehydrogenase (ubiquinone) Fe-S protein 3, 30kDa (NADH-coenzyme Q reductase) (NDUFS3), mRNA.
CCL5	-0.12	0.0182	down-regulated	Homo sapiens chemokine (C-C motif) ligand 5 (CCL5), mRNA.
CS	-0.07	0.0182	no-sig-change	Homo sapiens citrate synthase (CS), nuclear gene encoding mitochondrial protein, mRNA.
UNC84B	-0.07	0.0182	no-sig-change	Homo sapiens unc-84 homolog B (C. elegans) (UNC84B), mRNA.
PIAS1	-0.08	0.0183	no-sig-change	Homo sapiens protein inhibitor of activated STAT, 1 (PIAS1), mRNA.
SH3BP1	-0.1	0.0183	down-regulated	Homo sapiens SH3-domain binding protein 1 (SH3BP1), mRNA.
ACTL6A	0.06	0.0186	no-sig-change	Homo sapiens actin-like 6A (ACTL6A), transcript variant 2, mRNA.
FAM107B	0.08	0.0188	no-sig-change	Homo sapiens family with sequence similarity 107, member B (FAM107B), mRNA.
SLC4A5	-0.14	0.0188	down-regulated	Homo sapiens solute carrier family 4, sodium bicarbonate cotransporter, member 5 (SLC4A5), transcript variant c, mRNA.
PRKCB1	-0.07	0.0188	no-sig-change	Homo sapiens protein kinase C, beta 1 (PRKCB1), transcript variant 2, mRNA.
STK24	-0.06	0.0188	no-sig-change	Homo sapiens serine/threonine kinase 24 (STE20 homolog, yeast) (STK24), transcript variant 1, mRNA.
C1ORF162	-0.07	0.0189	no-sig-change	Homo sapiens chromosome 1 open reading frame 162 (C1orf162), mRNA.
CHMP1A	-0.08	0.0189	no-sig-change	Homo sapiens chromatin modifying protein 1A (CHMP1A), transcript variant 2, mRNA.
C4ORF34	-0.12	0.0189	down-regulated	Homo sapiens chromosome 4 open reading frame 34 (C4orf34), mRNA.
DGKD	-0.07	0.019	no-sig-change	Homo sapiens diacylglycerol kinase, delta 130kDa (DGKD), transcript variant 1, mRNA.
IP6K1	-0.11	0.0191	down-regulated	Homo sapiens inositol hexakisphosphate kinase 1 (IP6K1), transcript variant 2, mRNA.
RNF213	-0.26	0.0191	down-regulated	Homo sapiens ring finger protein 213 (RNF213), mRNA.
TNFRSF1A	-0.08	0.0192	no-sig-change	Homo sapiens tumor necrosis factor receptor superfamily, member 1A (TNFRSF1A), mRNA.
UBAP2L	-0.08	0.0192	no-sig-change	Homo sapiens ubiquitin associated protein 2-like (UBAP2L), mRNA.
NDE1	-0.1	0.0192	down-regulated	Homo sapiens nudE nuclear distribution gene E homolog 1 (A. nidulans) (NDE1), mRNA.
C6ORF160	0.16	0.0193	up-regulated	PREDICTED: Homo sapiens chromosome 6 open reading frame 160, transcript variant 4 (C6orf160), mRNA.
GSDMD	-0.06	0.0193	no-sig-change	Homo sapiens gasdermin D (GSDMD), mRNA.
SIGIRR	-0.08	0.0193	no-sig-change	PREDICTED: Homo sapiens single immunoglobulin and toll-interleukin 1 receptor (TIR) domain (SIGIRR), mRNA.
MCM8	-0.08	0.0193	no-sig-change	Homo sapiens minichromosome maintenance complex component 8 (MCM8), transcript variant 1, mRNA.
ACTN1	-0.12	0.0194	down-regulated	Homo sapiens actinin, alpha 1 (ACTN1), mRNA.
AIRE	-0.08	0.0196	no-sig-change	Homo sapiens autoimmune regulator (autoimmune polyendocrinopathy candidiasis ectodermal dystrophy) (AIRE), transcript variant AIRE-1, mRNA.
ANTXR2	-0.09	0.0196	no-sig-change	Homo sapiens anthrax toxin receptor 2 (ANTXR2), mRNA.
DHRS1	-0.08	0.0196	no-sig-change	Homo sapiens dehydrogenase/reductase (SDR family) member 1 (DHRS1), mRNA.
CNNM3	-0.09	0.0197	no-sig-change	Homo sapiens cyclin M3 (CNNM3), transcript variant 1, mRNA.
MAP2K3	-0.16	0.0197	down-regulated	Homo sapiens mitogen-activated protein kinase kinase 3 (MAP2K3), transcript variant A, mRNA.
HBA2	-0.07	0.0198	no-sig-change	Homo sapiens hemoglobin, alpha 2 (HBA2), mRNA.
C3ORF10	0.1	0.0198	up-regulated	Homo sapiens chromosome 3 open reading frame 10 (C3orf10), mRNA.
TMBIM1	-0.08	0.0198	no-sig-change	Homo sapiens transmembrane BAX inhibitor motif containing 1 (TMBIM1), mRNA.
SFRS4	-0.07	0.0199	no-sig-change	Homo sapiens splicing factor, arginine/serine-rich 4 (SFRS4), mRNA.
MFSD1	0.06	0.0199	no-sig-change	Homo sapiens major facilitator superfamily domain containing 1 (MFSD1), mRNA.
APBB1IP	-0.1	0.0199	down-regulated	Homo sapiens amyloid beta (A4) precursor protein-binding, family B, member 1 interacting protein (APBB1IP), mRNA.
CDIPT	-0.09	0.0199	no-sig-change	Homo sapiens CDP-diacylglycerol--inositol 3-phosphatidyltransferase (phosphatidylinositol synthase) (CDIPT), mRNA.
BECN1	0.05	0.0199	no-sig-change	Homo sapiens beclin 1, autophagy related (BECN1), mRNA.
MRPS18C	0.13	0.0202	up-regulated	Homo sapiens mitochondrial ribosomal protein S18C (MRPS18C), nuclear gene encoding mitochondrial protein, mRNA.
PIP5K2B	-0.11	0.0204	down-regulated	Homo sapiens phosphatidylinositol-4-phosphate 5-kinase, type II, beta (PIP5K2B), transcript variant 2, mRNA.
ZMYND11	0.1	0.0205	up-regulated	Homo sapiens zinc finger, MYND domain containing 11 (ZMYND11), transcript variant 1, mRNA.
CDC25B	-0.09	0.0207	no-sig-change	Homo sapiens cell division cycle 25 homolog B (S. pombe) (CDC25B), transcript variant 2, mRNA.
GMPPA	-0.07	0.0207	no-sig-change	Homo sapiens GDP-mannose pyrophosphorylase A (GMPPA), transcript variant 2, mRNA.
CEPT1	0.08	0.0208	no-sig-change	Homo sapiens choline/ethanolamine phosphotransferase 1 (CEPT1), transcript variant 2, mRNA.
CHCHD2	0.07	0.0209	no-sig-change	Homo sapiens coiled-coil-helix-coiled-coil-helix domain containing 2 (CHCHD2), mRNA.
ALKBH5	-0.05	0.0209	no-sig-change	Homo sapiens alkB, alkylation repair homolog 5 (E. coli) (ALKBH5), mRNA.
C5ORF21	0.07	0.0209	no-sig-change	Homo sapiens chromosome 5 open reading frame 21 (C5orf21), mRNA.
IGF2BP2	-0.21	0.0209	down-regulated	Homo sapiens insulin-like growth factor 2 mRNA binding protein 2 (IGF2BP2), transcript variant 1, mRNA.
HLA-DMA	-0.08	0.0209	no-sig-change	Homo sapiens major histocompatibility complex, class II, DM alpha (HLA-DMA), mRNA.
KIAA0494	-0.07	0.0209	no-sig-change	Homo sapiens KIAA0494 (KIAA0494), mRNA.
ZSWIM1	-0.06	0.021	no-sig-change	Homo sapiens zinc finger, SWIM-type containing 1 (ZSWIM1), mRNA.
YIPF4	0.08	0.021	no-sig-change	Homo sapiens Yip1 domain family, member 4 (YIPF4), mRNA.
PCID2	0.06	0.0211	no-sig-change	Homo sapiens PCI domain containing 2 (PCID2), mRNA.
UBE4A	0.05	0.0211	no-sig-change	Homo sapiens ubiquitination factor E4A (UFD2 homolog, yeast) (UBE4A), mRNA.
CDC42SE2	0.08	0.0211	no-sig-change	Homo sapiens CDC42 small effector 2 (CDC42SE2), transcript variant 2, mRNA.
GMEB2	-0.06	0.0211	no-sig-change	Homo sapiens glucocorticoid modulatory element binding protein 2 (GMEB2), mRNA.
EIF4A2	0.09	0.0211	no-sig-change	Homo sapiens eukaryotic translation initiation factor 4A, isoform 2 (EIF4A2), mRNA.
RALA	0.07	0.0212	no-sig-change	Homo sapiens v-ral simian leukemia viral oncogene homolog A (ras related) (RALA), mRNA.
TOR1AIP1	0.06	0.0214	no-sig-change	Homo sapiens torsin A interacting protein 1 (TOR1AIP1), mRNA.
LLPH	-0.11	0.0214	down-regulated	Homo sapiens LLP homolog, long-term synaptic facilitation (Aplysia) (LLPH), mRNA.
NOP56	-0.07	0.0215	no-sig-change	Homo sapiens NOP56 ribonucleoprotein homolog (yeast) (NOP56), transcript variant 1, mRNA.
TM9SF2	0.06	0.0217	no-sig-change	Homo sapiens transmembrane 9 superfamily member 2 (TM9SF2), mRNA.
NDUFA12	0.09	0.0217	no-sig-change	Homo sapiens NADH dehydrogenase (ubiquinone) 1 alpha subcomplex, 12 (NDUFA12), mRNA.
RIC8A	-0.05	0.0217	no-sig-change	Homo sapiens resistance to inhibitors of cholinesterase 8 homolog A (C. elegans) (RIC8A), mRNA.
RTF1	-0.19	0.0218	down-regulated	Homo sapiens Rtf1, Paf1/RNA polymerase II complex component, homolog (S. cerevisiae) (RTF1), mRNA.
CRIP1	-0.09	0.0218	no-sig-change	Homo sapiens cysteine-rich protein 1 (intestinal) (CRIP1), mRNA.
SH3BGRL3	-0.09	0.0218	no-sig-change	Homo sapiens SH3 domain binding glutamic acid-rich protein like 3 (SH3BGRL3), mRNA.
IL2RB	-0.12	0.0218	down-regulated	Homo sapiens interleukin 2 receptor, beta (IL2RB), mRNA.
DIABLO	0.05	0.0218	no-sig-change	Homo sapiens diablo homolog (Drosophila) (DIABLO), nuclear gene encoding mitochondrial protein, transcript variant 2, mRNA.
MAGT1	-0.08	0.0219	no-sig-change	Homo sapiens magnesium transporter 1 (MAGT1), mRNA.
RNGTT	0.07	0.0222	no-sig-change	Homo sapiens RNA guanylyltransferase and 5'-phosphatase (RNGTT), mRNA.
PATE2	-0.11	0.0223	down-regulated	Homo sapiens prostate and testis expressed 2 (PATE2), mRNA.
RAP1BL	0.11	0.0223	up-regulated	Homo sapiens hCG1757335 (RAP1BL), mRNA.
AFTPH	-0.07	0.0223	no-sig-change	Homo sapiens aftiphilin (AFTPH), transcript variant 2, mRNA.
C17ORF45	0.14	0.0225	up-regulated	Homo sapiens chromosome 17 open reading frame 45 (C17orf45), mRNA.
NCLN	-0.07	0.0225	no-sig-change	Homo sapiens nicalin homolog (zebrafish) (NCLN), mRNA.
RNF13	0.1	0.0225	up-regulated	Homo sapiens ring finger protein 13 (RNF13), transcript variant 4, mRNA.
STAT3	-0.11	0.0225	down-regulated	Homo sapiens signal transducer and activator of transcription 3 (acute-phase response factor) (STAT3), transcript variant 3, mRNA.
EPB49	-0.22	0.0225	down-regulated	Homo sapiens erythrocyte membrane protein band 4.9 (dematin) (EPB49), mRNA.
HNRPUL1	-0.07	0.0226	no-sig-change	Homo sapiens heterogeneous nuclear ribonucleoprotein U-like 1 (HNRPUL1), transcript variant 4, mRNA.
PSMB4	0.05	0.0226	no-sig-change	Homo sapiens proteasome (prosome, macropain) subunit, beta type, 4 (PSMB4), mRNA.
TMEM41B	0.08	0.0227	no-sig-change	Homo sapiens transmembrane protein 41B (TMEM41B), mRNA.
DIMT1L	0.07	0.0228	no-sig-change	Homo sapiens DIM1 dimethyladenosine transferase 1-like (S. cerevisiae) (DIMT1L), mRNA.
EDG4	-0.09	0.0228	no-sig-change	Homo sapiens endothelial differentiation, lysophosphatidic acid G-protein-coupled receptor, 4 (EDG4), mRNA.
LGALS1	0.08	0.0229	no-sig-change	Homo sapiens lectin, galactoside-binding, soluble, 1 (LGALS1), mRNA.
OCIAD2	0.09	0.0231	no-sig-change	Homo sapiens OCIA domain containing 2 (OCIAD2), transcript variant 1, mRNA.
G6PD	-0.11	0.0233	down-regulated	Homo sapiens glucose-6-phosphate dehydrogenase (G6PD), transcript variant 1, mRNA.
ARID3A	-0.1	0.0233	down-regulated	Homo sapiens AT rich interactive domain 3A (BRIGHT-like) (ARID3A), mRNA.
LSM7	0.1	0.0235	up-regulated	Homo sapiens LSM7 homolog, U6 small nuclear RNA associated (S. cerevisiae) (LSM7), mRNA.
ILF2	0.05	0.0236	no-sig-change	Homo sapiens interleukin enhancer binding factor 2, 45kDa (ILF2), mRNA.
RPL21	0.15	0.0236	up-regulated	Homo sapiens ribosomal protein L21 (RPL21), mRNA.
C10ORF58	-0.07	0.0236	no-sig-change	Homo sapiens chromosome 10 open reading frame 58 (C10orf58), mRNA.
DEDD2	-0.07	0.0237	no-sig-change	Homo sapiens death effector domain containing 2 (DEDD2), mRNA.
HSD17B7	-0.09	0.0238	no-sig-change	Homo sapiens hydroxysteroid (17-beta) dehydrogenase 7 (HSD17B7), mRNA.
ATP6V0A1	-0.09	0.0238	no-sig-change	Homo sapiens ATPase, H+ transporting, lysosomal V0 subunit a1 (ATP6V0A1), transcript variant 3, mRNA.
FAM83F	-0.22	0.0238	down-regulated	Homo sapiens family with sequence similarity 83, member F (FAM83F), mRNA.
MIS12	0.08	0.0239	no-sig-change	Homo sapiens MIS12, MIND kinetochore complex component, homolog (S. pombe) (MIS12), mRNA.
DUXAP3	-0.08	0.0239	no-sig-change	Homo sapiens double homeobox A pseudogene 3 (DUXAP3) on chromosome 10.
LPAR2	-0.1	0.0239	down-regulated	Homo sapiens lysophosphatidic acid receptor 2 (LPAR2), mRNA.
GIMAP2	0.2	0.0239	up-regulated	Homo sapiens GTPase, IMAP family member 2 (GIMAP2), mRNA.
CSNK1G2	-0.05	0.024	no-sig-change	Homo sapiens casein kinase 1, gamma 2 (CSNK1G2), mRNA.
OGT	0.07	0.0241	no-sig-change	Homo sapiens O-linked N-acetylglucosamine (GlcNAc) transferase (UDP-N-acetylglucosamine:polypeptide-N-acetylglucosaminyl transferase) (OGT), transcript variant 2, mRNA.
KCNJ2	0.11	0.0241	up-regulated	Homo sapiens potassium inwardly-rectifying channel, subfamily J, member 2 (KCNJ2), mRNA.
TFIP11	-0.06	0.0241	no-sig-change	Homo sapiens tuftelin interacting protein 11 (TFIP11), transcript variant 2, mRNA.
ATP5J2	0.07	0.0241	no-sig-change	Homo sapiens ATP synthase, H+ transporting, mitochondrial F0 complex, subunit F2 (ATP5J2), nuclear gene encoding mitochondrial protein, transcript variant 1, mRNA.
ABHD5	-0.11	0.0242	down-regulated	Homo sapiens abhydrolase domain containing 5 (ABHD5), mRNA.
USP24	-0.06	0.0243	no-sig-change	Homo sapiens ubiquitin specific peptidase 24 (USP24), mRNA.
PCBP2	-0.06	0.0243	no-sig-change	Homo sapiens poly(rC) binding protein 2 (PCBP2), transcript variant 1, mRNA.
FLJ10081	-0.06	0.0244	no-sig-change	Homo sapiens hypothetical protein FLJ10081 (FLJ10081), mRNA.
SH2D1A	0.12	0.0246	up-regulated	Homo sapiens SH2 domain protein 1A, Duncan's disease (lymphoproliferative syndrome) (SH2D1A), mRNA.
RASSF5	-0.07	0.0246	no-sig-change	Homo sapiens Ras association (RalGDS/AF-6) domain family member 5 (RASSF5), transcript variant 2, mRNA.
CNOT1	-0.06	0.0246	no-sig-change	Homo sapiens CCR4-NOT transcription complex, subunit 1 (CNOT1), transcript variant 1, mRNA.
SEPW1	-0.07	0.0247	no-sig-change	Homo sapiens selenoprotein W, 1 (SEPW1), mRNA.
TIA1	0.1	0.0249	up-regulated	Homo sapiens TIA1 cytotoxic granule-associated RNA binding protein (TIA1), transcript variant 2, mRNA.
CYB561D1	-0.04	0.025	no-sig-change	Homo sapiens cytochrome b-561 domain containing 1 (CYB561D1), transcript variant 2, mRNA.
C5ORF28	-0.11	0.025	down-regulated	Homo sapiens chromosome 5 open reading frame 28 (C5orf28), mRNA.
PTPLAD2	-0.13	0.0251	down-regulated	Homo sapiens protein tyrosine phosphatase-like A domain containing 2 (PTPLAD2), mRNA.
C6ORF48	0.1	0.0252	up-regulated	Homo sapiens chromosome 6 open reading frame 48 (C6orf48), transcript variant 1, mRNA.
NUP85	-0.05	0.0252	no-sig-change	Homo sapiens nucleoporin 85kDa (NUP85), mRNA.
KIF21B	-0.08	0.0254	no-sig-change	Homo sapiens kinesin family member 21B (KIF21B), mRNA.
C17ORF70	-0.05	0.0254	no-sig-change	Homo sapiens chromosome 17 open reading frame 70 (C17orf70), mRNA.
SNX6	-0.06	0.0254	no-sig-change	Homo sapiens sorting nexin 6 (SNX6), transcript variant 2, mRNA.
MYO1F	-0.11	0.0255	down-regulated	Homo sapiens myosin IF (MYO1F), mRNA.
PTK2B	-0.07	0.0255	no-sig-change	Homo sapiens PTK2B protein tyrosine kinase 2 beta (PTK2B), transcript variant 3, mRNA.
SEMA6B	-0.2	0.0256	down-regulated	Homo sapiens sema domain, transmembrane domain (TM), and cytoplasmic domain, (semaphorin) 6B (SEMA6B), mRNA.
ARCN1	-0.08	0.0258	no-sig-change	Homo sapiens archain 1 (ARCN1), mRNA.
BOLA2	0.08	0.0258	no-sig-change	Homo sapiens bolA homolog 2 (E. coli) (BOLA2), mRNA.
XRN1	0.08	0.0259	no-sig-change	Homo sapiens 5'-3' exoribonuclease 1 (XRN1), mRNA.
MUC6	-0.27	0.026	down-regulated	Homo sapiens mucin 6, oligomeric mucus/gel-forming (MUC6), mRNA.
DGUOK	0.04	0.026	no-sig-change	Homo sapiens deoxyguanosine kinase (DGUOK), nuclear gene encoding mitochondrial protein, transcript variant 1, mRNA.
APPBP2	0.07	0.026	no-sig-change	Homo sapiens amyloid beta precursor protein (cytoplasmic tail) binding protein 2 (APPBP2), mRNA.
DYNLRB1	-0.05	0.026	no-sig-change	Homo sapiens dynein, light chain, roadblock-type 1 (DYNLRB1), mRNA.
PLOD1	-0.09	0.026	no-sig-change	Homo sapiens procollagen-lysine 1, 2-oxoglutarate 5-dioxygenase 1 (PLOD1), mRNA.
TUBA4A	-0.09	0.0261	no-sig-change	Homo sapiens tubulin, alpha 4a (TUBA4A), mRNA.
P2RY8	-0.06	0.0261	no-sig-change	Homo sapiens purinergic receptor P2Y, G-protein coupled, 8 (P2RY8), mRNA.
CLK3	-0.06	0.0261	no-sig-change	Homo sapiens CDC-like kinase 3 (CLK3), transcript variant phclk3, mRNA.
VARS	-0.08	0.0261	no-sig-change	Homo sapiens valyl-tRNA synthetase (VARS), nuclear gene encoding mitochondrial protein, mRNA.
MRPS31	0.08	0.0262	no-sig-change	Homo sapiens mitochondrial ribosomal protein S31 (MRPS31), nuclear gene encoding mitochondrial protein, mRNA.
AXIN1	-0.08	0.0262	no-sig-change	Homo sapiens axin 1 (AXIN1), transcript variant 2, mRNA.
CCDC109B	0.07	0.0263	no-sig-change	Homo sapiens coiled-coil domain containing 109B (CCDC109B), mRNA.
CTNNBL1	-0.06	0.0266	no-sig-change	Homo sapiens catenin, beta like 1 (CTNNBL1), mRNA.
CSNK2B	-0.06	0.0268	no-sig-change	Homo sapiens casein kinase 2, beta polypeptide (CSNK2B), mRNA.
C2ORF29	-0.05	0.0269	no-sig-change	Homo sapiens chromosome 2 open reading frame 29 (C2orf29), mRNA.
TMEM175	-0.05	0.027	no-sig-change	Homo sapiens transmembrane protein 175 (TMEM175), mRNA.
TNFAIP6	0.18	0.0271	up-regulated	Homo sapiens tumor necrosis factor, alpha-induced protein 6 (TNFAIP6), mRNA.
STUB1	-0.06	0.0271	no-sig-change	Homo sapiens STIP1 homology and U-box containing protein 1 (STUB1), mRNA.
RGL4	0.1	0.0272	up-regulated	Homo sapiens ral guanine nucleotide dissociation stimulator-like 4 (RGL4), mRNA.
GNL2	0.06	0.0273	no-sig-change	Homo sapiens guanine nucleotide binding protein-like 2 (nucleolar) (GNL2), mRNA.
NDEL1	-0.07	0.0273	no-sig-change	Homo sapiens nudE nuclear distribution gene E homolog (A. nidulans)-like 1 (NDEL1), transcript variant 2, mRNA.
NDUFA2	0.05	0.0274	no-sig-change	Homo sapiens NADH dehydrogenase (ubiquinone) 1 alpha subcomplex, 2, 8kDa (NDUFA2), mRNA.
XPNPEP1	-0.05	0.0274	no-sig-change	Homo sapiens X-prolyl aminopeptidase (aminopeptidase P) 1, soluble (XPNPEP1), mRNA.
ITGB7	-0.08	0.0275	no-sig-change	Homo sapiens integrin, beta 7 (ITGB7), mRNA.
LYRM1	0.06	0.0275	no-sig-change	Homo sapiens LYR motif containing 1 (LYRM1), mRNA.
MYPOP	-0.05	0.0276	no-sig-change	Homo sapiens Myb-related transcription factor, partner of profilin (MYPOP), mRNA.
DEDD	-0.05	0.0276	no-sig-change	Homo sapiens death effector domain containing (DEDD), transcript variant 4, mRNA.
CD19	-0.17	0.0276	down-regulated	Homo sapiens CD19 molecule (CD19), mRNA.
MID1IP1	-0.08	0.0276	no-sig-change	Homo sapiens MID1 interacting protein 1 (gastrulation specific G12 homolog (zebrafish)) (MID1IP1), mRNA.
WARS	-0.13	0.0276	down-regulated	Homo sapiens tryptophanyl-tRNA synthetase (WARS), transcript variant 1, mRNA.
SDHALP1	-0.1	0.0277	down-regulated	Homo sapiens succinate dehydrogenase complex, subunit A, flavoprotein pseudogene 1 (SDHALP1) on chromosome 3.
WWP1	0.08	0.0277	no-sig-change	Homo sapiens WW domain containing E3 ubiquitin protein ligase 1 (WWP1), mRNA.
C12ORF57	0.12	0.0277	up-regulated	Homo sapiens chromosome 12 open reading frame 57 (C12orf57), mRNA.
RASGRP1	0.1	0.0277	up-regulated	Homo sapiens RAS guanyl releasing protein 1 (calcium and DAG-regulated) (RASGRP1), mRNA.
SLC25A23	-0.11	0.0278	down-regulated	Homo sapiens solute carrier family 25 (mitochondrial carrier; phosphate carrier), member 23 (SLC25A23), nuclear gene encoding mitochondrial protein, mRNA.
ARHGAP15	0.05	0.0278	no-sig-change	Homo sapiens Rho GTPase activating protein 15 (ARHGAP15), mRNA.
ZNF738	-0.09	0.028	no-sig-change	PREDICTED: Homo sapiens misc_RNA (ZNF738), partial miscRNA.
MAP2K2	-0.09	0.028	no-sig-change	Homo sapiens mitogen-activated protein kinase kinase 2 (MAP2K2), mRNA.
TRMT5	0.05	0.0281	no-sig-change	Homo sapiens TRM5 tRNA methyltransferase 5 homolog (S. cerevisiae) (TRMT5), mRNA.
BCYRN1	-0.09	0.0281	no-sig-change	Homo sapiens brain cytoplasmic RNA 1 (non-protein coding) (BCYRN1), non-coding RNA.
NUDT3	0.06	0.0281	no-sig-change	Homo sapiens nudix (nucleoside diphosphate linked moiety X)-type motif 3 (NUDT3), mRNA.
CAPNS1	-0.07	0.0281	no-sig-change	Homo sapiens calpain, small subunit 1 (CAPNS1), transcript variant 2, mRNA.
DKFZP761P0423	-0.09	0.0281	no-sig-change	PREDICTED: Homo sapiens hypothetical protein DKFZp761P0423 (DKFZp761P0423), mRNA.
CD93	0.11	0.0283	up-regulated	Homo sapiens CD93 molecule (CD93), mRNA.
CAMLG	0.05	0.0284	no-sig-change	Homo sapiens calcium modulating ligand (CAMLG), mRNA.
ELF2	0.08	0.0284	no-sig-change	Homo sapiens E74-like factor 2 (ets domain transcription factor) (ELF2), transcript variant 2, mRNA.
RBMS1	-0.06	0.0285	no-sig-change	Homo sapiens RNA binding motif, single stranded interacting protein 1 (RBMS1), transcript variant 3, mRNA.
SFRS18	0.08	0.0286	no-sig-change	Homo sapiens splicing factor, arginine/serine-rich 18 (SFRS18), transcript variant 1, mRNA.
SMARCB1	-0.07	0.0286	no-sig-change	Homo sapiens SWI/SNF related, matrix associated, actin dependent regulator of chromatin, subfamily b, member 1 (SMARCB1), transcript variant 2, mRNA.
SLC15A4	0.07	0.0286	no-sig-change	Homo sapiens solute carrier family 15, member 4 (SLC15A4), mRNA.
CXCR1	-0.13	0.0286	down-regulated	Homo sapiens chemokine (C-X-C motif) receptor 1 (CXCR1), mRNA.
CARHSP1	-0.08	0.0286	no-sig-change	Homo sapiens calcium regulated heat stable protein 1, 24kDa (CARHSP1), transcript variant 2, mRNA.
LANCL1	0.08	0.0287	no-sig-change	Homo sapiens LanC lantibiotic synthetase component C-like 1 (bacterial) (LANCL1), mRNA.
CCDC90B	0.08	0.0288	no-sig-change	Homo sapiens coiled-coil domain containing 90B (CCDC90B), mRNA.
PLA2G2D	-0.12	0.0289	down-regulated	Homo sapiens phospholipase A2, group IID (PLA2G2D), mRNA.
STX5	-0.05	0.0289	no-sig-change	Homo sapiens syntaxin 5 (STX5), mRNA.
ATP6AP1	-0.07	0.0289	no-sig-change	Homo sapiens ATPase, H+ transporting, lysosomal accessory protein 1 (ATP6AP1), mRNA.
HBB	-0.06	0.029	no-sig-change	Homo sapiens hemoglobin, beta (HBB), mRNA.
CALM2	0.05	0.0291	no-sig-change	Homo sapiens calmodulin 2 (phosphorylase kinase, delta) (CALM2), mRNA.
MLL5	-0.08	0.0291	no-sig-change	Homo sapiens myeloid/lymphoid or mixed-lineage leukemia 5 (trithorax homolog, Drosophila) (MLL5), transcript variant 1, mRNA.
PPP4C	-0.06	0.0292	no-sig-change	Homo sapiens protein phosphatase 4 (formerly X), catalytic subunit (PPP4C), mRNA.
VPS41	-0.12	0.0292	down-regulated	Homo sapiens vacuolar protein sorting 41 homolog (S. cerevisiae) (VPS41), transcript variant 1, mRNA.
CFLAR	-0.09	0.0293	no-sig-change	Homo sapiens CASP8 and FADD-like apoptosis regulator (CFLAR), mRNA.
TRMT112	0.06	0.0293	no-sig-change	Homo sapiens tRNA methyltransferase 11-2 homolog (S. cerevisiae) (TRMT112), mRNA.
TYK2	-0.05	0.0294	no-sig-change	Homo sapiens tyrosine kinase 2 (TYK2), mRNA.
SEP15	0.07	0.0295	no-sig-change	Homo sapiens 15 kDa selenoprotein (SEP15), transcript variant 1, mRNA.
HNRNPH3	0.08	0.0295	no-sig-change	Homo sapiens heterogeneous nuclear ribonucleoprotein H3 (2H9) (HNRNPH3), transcript variant 2H9, mRNA.
WDR75	0.08	0.0295	no-sig-change	Homo sapiens WD repeat domain 75 (WDR75), mRNA.
LTA4H	0.09	0.0295	no-sig-change	Homo sapiens leukotriene A4 hydrolase (LTA4H), mRNA.
NUBPL	-0.1	0.0295	down-regulated	Homo sapiens nucleotide binding protein-like (NUBPL), mRNA.
SLC9A3R1	-0.07	0.0296	no-sig-change	Homo sapiens solute carrier family 9 (sodium/hydrogen exchanger), member 3 regulator 1 (SLC9A3R1), mRNA.
RENBP	-0.09	0.0297	no-sig-change	Homo sapiens renin binding protein (RENBP), mRNA.
MTMR3	-0.08	0.0297	no-sig-change	Homo sapiens myotubularin related protein 3 (MTMR3), transcript variant 3, mRNA.
ATP6AP2	0.06	0.0297	no-sig-change	Homo sapiens ATPase, H+ transporting, lysosomal accessory protein 2 (ATP6AP2), mRNA.
MIER1	0.06	0.0297	no-sig-change	Homo sapiens mesoderm induction early response 1 homolog (Xenopus laevis) (MIER1), transcript variant 1, mRNA.
NOP2	-0.07	0.0297	no-sig-change	Homo sapiens NOP2 nucleolar protein homolog (yeast) (NOP2), transcript variant 2, mRNA.
CCDC125	-0.09	0.0297	no-sig-change	Homo sapiens coiled-coil domain containing 125 (CCDC125), mRNA.
S100A6	0.08	0.0297	no-sig-change	Homo sapiens S100 calcium binding protein A6 (S100A6), mRNA.
CREB5	0.13	0.0297	up-regulated	Homo sapiens cAMP responsive element binding protein 5 (CREB5), transcript variant 1, mRNA.
RHOB	-0.09	0.0297	no-sig-change	Homo sapiens ras homolog gene family, member B (RHOB), mRNA.
MTF2	0.09	0.0297	no-sig-change	Homo sapiens metal response element binding transcription factor 2 (MTF2), mRNA.
U2AF1L2	-0.06	0.0299	no-sig-change	Homo sapiens U2(RNU2) small nuclear RNA auxiliary factor 1-like 2 (U2AF1L2), mRNA.
SNN	-0.1	0.03	down-regulated	Homo sapiens stannin (SNN), mRNA.
MMS19	-0.05	0.03	no-sig-change	Homo sapiens MMS19 nucleotide excision repair homolog (S. cerevisiae) (MMS19), mRNA.
ANKRD9	-0.18	0.0301	down-regulated	Homo sapiens ankyrin repeat domain 9 (ANKRD9), mRNA.
PCNX	-0.08	0.0301	no-sig-change	Homo sapiens pecanex homolog (Drosophila) (PCNX), mRNA.
MRPL45	0.07	0.0301	no-sig-change	Homo sapiens mitochondrial ribosomal protein L45 (MRPL45), nuclear gene encoding mitochondrial protein, mRNA.
AKT1	-0.06	0.0302	no-sig-change	Homo sapiens v-akt murine thymoma viral oncogene homolog 1 (AKT1), transcript variant 3, mRNA.
SH3KBP1	-0.08	0.0302	no-sig-change	Homo sapiens SH3-domain kinase binding protein 1 (SH3KBP1), transcript variant 1, mRNA.
LAMP1	-0.08	0.0302	no-sig-change	Homo sapiens lysosomal-associated membrane protein 1 (LAMP1), mRNA.
PAG1	0.09	0.0302	no-sig-change	Homo sapiens phosphoprotein associated with glycosphingolipid microdomains 1 (PAG1), mRNA.
ABCA7	-0.13	0.0304	down-regulated	Homo sapiens ATP-binding cassette, sub-family A (ABC1), member 7 (ABCA7), mRNA.
FAM82A2	-0.06	0.0304	no-sig-change	Homo sapiens family with sequence similarity 82, member A2 (FAM82A2), mRNA.
H2AFY	0.05	0.0306	no-sig-change	Homo sapiens H2A histone family, member Y (H2AFY), transcript variant 2, mRNA.
TUBA1C	-0.06	0.0306	no-sig-change	Homo sapiens tubulin, alpha 1c (TUBA1C), mRNA.
ANXA7	0.05	0.0308	no-sig-change	Homo sapiens annexin A7 (ANXA7), transcript variant 2, mRNA.
ZNF223	-0.13	0.0308	down-regulated	Homo sapiens zinc finger protein 223 (ZNF223), mRNA.
NDUFV1	-0.05	0.0308	no-sig-change	Homo sapiens NADH dehydrogenase (ubiquinone) flavoprotein 1, 51kDa (NDUFV1), mRNA.
YIPF3	-0.06	0.0309	no-sig-change	Homo sapiens Yip1 domain family, member 3 (YIPF3), mRNA.
ACTR1A	-0.06	0.031	no-sig-change	Homo sapiens ARP1 actin-related protein 1 homolog A, centractin alpha (yeast) (ACTR1A), mRNA.
POMP	0.05	0.031	no-sig-change	Homo sapiens proteasome maturation protein (POMP), mRNA.
SMCR5	-0.09	0.031	no-sig-change	Homo sapiens Smith-Magenis syndrome chromosome region, candidate 5 (non-protein coding) (SMCR5), non-coding RNA.
PTGS2	0.17	0.031	up-regulated	Homo sapiens prostaglandin-endoperoxide synthase 2 (prostaglandin G/H synthase and cyclooxygenase) (PTGS2), mRNA.
CYTSA	-0.06	0.0313	no-sig-change	Homo sapiens cytospin A (CYTSA), mRNA.
HBQ1	-0.17	0.0314	down-regulated	Homo sapiens hemoglobin, theta 1 (HBQ1), mRNA.
POLB	0.07	0.0314	no-sig-change	Homo sapiens polymerase (DNA directed), beta (POLB), mRNA.
DUSP18	-0.08	0.0314	no-sig-change	Homo sapiens dual specificity phosphatase 18 (DUSP18), mRNA.
METTL13	-0.05	0.0315	no-sig-change	Homo sapiens methyltransferase like 13 (METTL13), transcript variant 1, mRNA.
API5	0.07	0.0315	no-sig-change	Homo sapiens apoptosis inhibitor 5 (API5), mRNA.
TADA3	-0.05	0.0316	no-sig-change	Homo sapiens transcriptional adaptor 3 (TADA3), transcript variant 1, mRNA.
TJAP1	-0.05	0.0316	no-sig-change	Homo sapiens tight junction associated protein 1 (peripheral) (TJAP1), mRNA.
FAM53C	-0.09	0.0316	no-sig-change	Homo sapiens family with sequence similarity 53, member C (FAM53C), mRNA.
PPHLN1	0.05	0.0316	no-sig-change	Homo sapiens periphilin 1 (PPHLN1), transcript variant 1, mRNA.
FAIM3	-0.08	0.0317	no-sig-change	Homo sapiens Fas apoptotic inhibitory molecule 3 (FAIM3), mRNA.
NPTN	0.06	0.0317	no-sig-change	Homo sapiens neuroplastin (NPTN), transcript variant alpha, mRNA.
ELOVL5	0.06	0.0318	no-sig-change	Homo sapiens ELOVL family member 5, elongation of long chain fatty acids (FEN1/Elo2, SUR4/Elo3-like, yeast) (ELOVL5), mRNA.
SERPINA13	-0.34	0.0318	down-regulated	Homo sapiens serpin peptidase inhibitor, clade A (alpha-1 antiproteinase, antitrypsin), member 13 (pseudogene) (SERPINA13), mRNA.
ARPC5	0.05	0.0318	no-sig-change	Homo sapiens actin related protein 2/3 complex, subunit 5, 16kDa (ARPC5), mRNA.
TRIM8	-0.07	0.0319	no-sig-change	Homo sapiens tripartite motif-containing 8 (TRIM8), mRNA.
INPP5D	-0.08	0.0319	no-sig-change	Homo sapiens inositol polyphosphate-5-phosphatase, 145kDa (INPP5D), transcript variant 2, mRNA.
C9ORF130	-0.14	0.0319	down-regulated	PREDICTED: Homo sapiens chromosome 9 open reading frame 130 (C9orf130), mRNA.
ANXA1	0.11	0.0319	up-regulated	Homo sapiens annexin A1 (ANXA1), mRNA.
MATK	-0.12	0.0319	down-regulated	Homo sapiens megakaryocyte-associated tyrosine kinase (MATK), transcript variant 3, mRNA.
UQCRC2	0.06	0.032	no-sig-change	Homo sapiens ubiquinol-cytochrome c reductase core protein II (UQCRC2), mRNA.
PARP1	-0.08	0.032	no-sig-change	Homo sapiens poly (ADP-ribose) polymerase family, member 1 (PARP1), mRNA.
CANT1	-0.08	0.0321	no-sig-change	Homo sapiens calcium activated nucleotidase 1 (CANT1), mRNA.
RPAIN	0.07	0.0321	no-sig-change	Homo sapiens RPA interacting protein (RPAIN), transcript variant 2, mRNA.
BTN3A1	-0.08	0.0324	no-sig-change	Homo sapiens butyrophilin, subfamily 3, member A1 (BTN3A1), mRNA.
GTF2F1	-0.07	0.0328	no-sig-change	Homo sapiens general transcription factor IIF, polypeptide 1, 74kDa (GTF2F1), mRNA.
MCOLN1	-0.16	0.0329	down-regulated	Homo sapiens mucolipin 1 (MCOLN1), mRNA.
HLA-B	-0.06	0.033	no-sig-change	Homo sapiens major histocompatibility complex, class I, B (HLA-B), mRNA.
ARF4	-0.08	0.033	no-sig-change	Homo sapiens ADP-ribosylation factor 4 (ARF4), mRNA.
GLTP	0.05	0.033	no-sig-change	Homo sapiens glycolipid transfer protein (GLTP), mRNA.
FAM10A4	-0.08	0.0331	no-sig-change	Homo sapiens family with sequence similarity 10, member A4 pseudogene (FAM10A4), non-coding RNA.
BCR	-0.25	0.0331	down-regulated	Homo sapiens breakpoint cluster region (BCR), transcript variant 2, mRNA.
AKTIP	0.07	0.0331	no-sig-change	Homo sapiens AKT interacting protein (AKTIP), transcript variant 1, mRNA.
CHD9	0.09	0.0331	no-sig-change	Homo sapiens chromodomain helicase DNA binding protein 9 (CHD9), mRNA.
MFSD11	-0.08	0.0332	no-sig-change	Homo sapiens major facilitator superfamily domain containing 11 (MFSD11), mRNA.
GPI	-0.08	0.0332	no-sig-change	Homo sapiens glucose phosphate isomerase (GPI), mRNA.
RBM23	-0.08	0.0332	no-sig-change	Homo sapiens RNA binding motif protein 23 (RBM23), transcript variant 2, mRNA.
NUDT16L1	-0.05	0.0333	no-sig-change	Homo sapiens nudix (nucleoside diphosphate linked moiety X)-type motif 16-like 1 (NUDT16L1), mRNA.
CUTL1	-0.08	0.0333	no-sig-change	Homo sapiens cut-like 1, CCAAT displacement protein (Drosophila) (CUTL1), transcript variant 1, mRNA.
MAP3K1	0.06	0.0336	no-sig-change	Homo sapiens mitogen-activated protein kinase kinase kinase 1 (MAP3K1), mRNA.
BRPF3	-0.05	0.0338	no-sig-change	Homo sapiens bromodomain and PHD finger containing, 3 (BRPF3), mRNA.
PLEKHA1	0.11	0.0339	up-regulated	Homo sapiens pleckstrin homology domain containing, family A (phosphoinositide binding specific) member 1 (PLEKHA1), transcript variant 2, mRNA.
TH1L	-0.06	0.0339	no-sig-change	Homo sapiens TH1-like (Drosophila) (TH1L), transcript variant 1, mRNA.
SAT1	0.06	0.034	no-sig-change	Homo sapiens spermidine/spermine N1-acetyltransferase 1 (SAT1), mRNA.
TIGA1	0.08	0.0341	no-sig-change	Homo sapiens TIGA1 (TIGA1), mRNA.
MAPKAPK3	-0.06	0.0342	no-sig-change	Homo sapiens mitogen-activated protein kinase-activated protein kinase 3 (MAPKAPK3), mRNA.
CTSC	0.08	0.0343	no-sig-change	Homo sapiens cathepsin C (CTSC), transcript variant 1, mRNA.
HNRNPA2B1	0.06	0.0345	no-sig-change	Homo sapiens heterogeneous nuclear ribonucleoprotein A2/B1 (HNRNPA2B1), transcript variant B1, mRNA.
SP140	-0.08	0.0346	no-sig-change	Homo sapiens SP140 nuclear body protein (SP140), transcript variant 1, mRNA.
AMY2A	0.07	0.0346	no-sig-change	Homo sapiens amylase, alpha 2A (pancreatic) (AMY2A), mRNA.
CAPZB	-0.07	0.0347	no-sig-change	Homo sapiens capping protein (actin filament) muscle Z-line, beta (CAPZB), mRNA.
GRSF1	0.05	0.0347	no-sig-change	Homo sapiens G-rich RNA sequence binding factor 1 (GRSF1), transcript variant 2, mRNA.
GSTO1	0.07	0.0348	no-sig-change	Homo sapiens glutathione S-transferase omega 1 (GSTO1), mRNA.
CRKL	-0.06	0.0348	no-sig-change	Homo sapiens v-crk sarcoma virus CT10 oncogene homolog (avian)-like (CRKL), mRNA.
CD1D	0.09	0.0348	no-sig-change	Homo sapiens CD1d molecule (CD1D), mRNA.
CDC2L6	-0.07	0.0349	no-sig-change	Homo sapiens cell division cycle 2-like 6 (CDK8-like) (CDC2L6), mRNA.
MRPL43	0.06	0.035	no-sig-change	Homo sapiens mitochondrial ribosomal protein L43 (MRPL43), nuclear gene encoding mitochondrial protein, transcript variant 1, mRNA.
LMF2	-0.05	0.035	no-sig-change	Homo sapiens lipase maturation factor 2 (LMF2), mRNA.
SERINC1	0.07	0.035	no-sig-change	Homo sapiens serine incorporator 1 (SERINC1), mRNA.
FLJ22662	0.09	0.035	no-sig-change	Homo sapiens hypothetical protein FLJ22662 (FLJ22662), mRNA.
KPNA4	0.06	0.0352	no-sig-change	Homo sapiens karyopherin alpha 4 (importin alpha 3) (KPNA4), mRNA.
GTF3A	0.07	0.0353	no-sig-change	Homo sapiens general transcription factor IIIA (GTF3A), mRNA.
EIF4EBP2	-0.09	0.0353	no-sig-change	Homo sapiens eukaryotic translation initiation factor 4E binding protein 2 (EIF4EBP2), mRNA.
C5ORF32	0.11	0.0356	up-regulated	Homo sapiens chromosome 5 open reading frame 32 (C5orf32), mRNA.
SRP54	0.05	0.0356	no-sig-change	PREDICTED: Homo sapiens signal recognition particle 54kDa (SRP54), mRNA.
PSMB6	0.04	0.0356	no-sig-change	Homo sapiens proteasome (prosome, macropain) subunit, beta type, 6 (PSMB6), mRNA.
RAB8A	-0.06	0.0356	no-sig-change	Homo sapiens RAB8A, member RAS oncogene family (RAB8A), mRNA.
SQSTM1	-0.06	0.0357	no-sig-change	Homo sapiens sequestosome 1 (SQSTM1), mRNA.
SHISA5	-0.08	0.0358	no-sig-change	Homo sapiens shisa homolog 5 (Xenopus laevis) (SHISA5), mRNA.
NOL6	-0.05	0.0358	no-sig-change	Homo sapiens nucleolar protein family 6 (RNA-associated) (NOL6), transcript variant gamma, mRNA.
FAM116B	-0.16	0.0359	down-regulated	Homo sapiens family with sequence similarity 116, member B (FAM116B), mRNA.
NDUFAF3	-0.05	0.0359	no-sig-change	Homo sapiens NADH dehydrogenase (ubiquinone) 1 alpha subcomplex, assembly factor 3 (NDUFAF3), nuclear gene encoding mitochondrial protein, transcript variant 1, mRNA.
ZNF212	-0.06	0.036	no-sig-change	Homo sapiens zinc finger protein 212 (ZNF212), mRNA.
F11R	-0.09	0.036	no-sig-change	Homo sapiens F11 receptor (F11R), transcript variant 5, mRNA.
DTWD2	-0.09	0.0361	no-sig-change	Homo sapiens DTW domain containing 2 (DTWD2), mRNA.
FOXO3	-0.12	0.0362	down-regulated	Homo sapiens forkhead box O3 (FOXO3), transcript variant 2, mRNA.
DDX3X	0.06	0.0362	no-sig-change	Homo sapiens DEAD (Asp-Glu-Ala-Asp) box polypeptide 3, X-linked (DDX3X), mRNA.
NCRNA00219	0.08	0.0362	no-sig-change	Homo sapiens non-protein coding RNA 219 (NCRNA00219), non-coding RNA.
MAPK8IP3	-0.06	0.0365	no-sig-change	Homo sapiens mitogen-activated protein kinase 8 interacting protein 3 (MAPK8IP3), transcript variant 2, mRNA.
C9ORF142	-0.06	0.0365	no-sig-change	Homo sapiens chromosome 9 open reading frame 142 (C9orf142), mRNA.
C7ORF30	0.04	0.0366	no-sig-change	Homo sapiens chromosome 7 open reading frame 30 (C7orf30), mRNA.
WAS	-0.08	0.0366	no-sig-change	Homo sapiens Wiskott-Aldrich syndrome (eczema-thrombocytopenia) (WAS), mRNA.
BTN3A3	-0.08	0.0366	no-sig-change	Homo sapiens butyrophilin, subfamily 3, member A3 (BTN3A3), transcript variant 2, mRNA.
CRCP	-0.08	0.0367	no-sig-change	Homo sapiens CGRP receptor component (CRCP), transcript variant 1, mRNA.
MON2	0.06	0.0368	no-sig-change	Homo sapiens MON2 homolog (yeast) (MON2), mRNA.
C7ORF59	-0.06	0.0368	no-sig-change	Homo sapiens chromosome 7 open reading frame 59 (C7orf59), mRNA.
KPNA1	-0.07	0.0369	no-sig-change	Homo sapiens karyopherin alpha 1 (importin alpha 5) (KPNA1), mRNA.
CLIP1	0.07	0.0369	no-sig-change	Homo sapiens CAP-GLY domain containing linker protein 1 (CLIP1), transcript variant 1, mRNA.
ITPRIP	-0.07	0.0369	no-sig-change	Homo sapiens inositol 1,4,5-triphosphate receptor interacting protein (ITPRIP), mRNA.
AIDA	0.07	0.037	no-sig-change	Homo sapiens axin interactor, dorsalization associated (AIDA), mRNA.
RRAS	-0.08	0.037	no-sig-change	Homo sapiens related RAS viral (r-ras) oncogene homolog (RRAS), mRNA.
GUK1	-0.13	0.037	down-regulated	Homo sapiens guanylate kinase 1 (GUK1), mRNA.
LPIN2	-0.08	0.0371	no-sig-change	Homo sapiens lipin 2 (LPIN2), mRNA.
PJA2	0.09	0.0374	no-sig-change	Homo sapiens praja 2, RING-H2 motif containing (PJA2), mRNA.
UCP2	-0.12	0.0376	down-regulated	Homo sapiens uncoupling protein 2 (mitochondrial, proton carrier) (UCP2), nuclear gene encoding mitochondrial protein, mRNA.
EIF3H	0.05	0.0376	no-sig-change	Homo sapiens eukaryotic translation initiation factor 3, subunit H (EIF3H), mRNA.
MLF2	-0.08	0.0377	no-sig-change	Homo sapiens myeloid leukemia factor 2 (MLF2), mRNA.
INTS9	-0.05	0.0377	no-sig-change	Homo sapiens integrator complex subunit 9 (INTS9), mRNA.
RPS27A	0.05	0.0377	no-sig-change	Homo sapiens ribosomal protein S27a (RPS27A), mRNA.
SLCO3A1	-0.07	0.0378	no-sig-change	Homo sapiens solute carrier organic anion transporter family, member 3A1 (SLCO3A1), mRNA.
ADNP	0.06	0.0379	no-sig-change	Homo sapiens activity-dependent neuroprotector homeobox (ADNP), transcript variant 2, mRNA.
BAT5	-0.05	0.038	no-sig-change	Homo sapiens HLA-B associated transcript 5 (BAT5), mRNA.
SF3B5	0.05	0.038	no-sig-change	Homo sapiens splicing factor 3b, subunit 5, 10kDa (SF3B5), mRNA.
SETDB2	0.08	0.0381	no-sig-change	Homo sapiens SET domain, bifurcated 2 (SETDB2), mRNA.
ARIH2	-0.05	0.0381	no-sig-change	Homo sapiens ariadne homolog 2 (Drosophila) (ARIH2), mRNA.
ZNF672	-0.05	0.0383	no-sig-change	Homo sapiens zinc finger protein 672 (ZNF672), mRNA.
ITGAX	-0.09	0.0385	no-sig-change	Homo sapiens integrin, alpha X (complement component 3 receptor 4 subunit) (ITGAX), mRNA.
UBR2	-0.06	0.0385	no-sig-change	Homo sapiens ubiquitin protein ligase E3 component n-recognin 2 (UBR2), mRNA.
EVI5	-0.12	0.0387	down-regulated	Homo sapiens ecotropic viral integration site 5 (EVI5), mRNA.
ISG20L2	-0.07	0.0387	no-sig-change	Homo sapiens interferon stimulated exonuclease gene 20kDa-like 2 (ISG20L2), mRNA.
MAT2B	0.05	0.0387	no-sig-change	Homo sapiens methionine adenosyltransferase II, beta (MAT2B), transcript variant 1, mRNA.
ETV6	-0.07	0.0387	no-sig-change	Homo sapiens ets variant 6 (ETV6), mRNA.
TUBB	-0.06	0.0388	no-sig-change	Homo sapiens tubulin, beta (TUBB), mRNA.
TECR	-0.06	0.0392	no-sig-change	Homo sapiens trans-2,3-enoyl-CoA reductase (TECR), mRNA.
REPS2	-0.12	0.0393	down-regulated	Homo sapiens RALBP1 associated Eps domain containing 2 (REPS2), transcript variant 1, mRNA.
FAM39E	-0.05	0.0394	no-sig-change	Homo sapiens family with sequence similarity 39, member E (FAM39E), mRNA.
ZNF791	0.06	0.0396	no-sig-change	Homo sapiens zinc finger protein 791 (ZNF791), mRNA.
FBP1	-0.09	0.0398	no-sig-change	Homo sapiens fructose-1,6-bisphosphatase 1 (FBP1), mRNA.
SEPT9	-0.05	0.0398	no-sig-change	Homo sapiens septin 9 (SEPT9), mRNA.
TOMM22	0.05	0.0398	no-sig-change	Homo sapiens translocase of outer mitochondrial membrane 22 homolog (yeast) (TOMM22), nuclear gene encoding mitochondrial protein, mRNA.
IL1B	0.11	0.0401	up-regulated	Homo sapiens interleukin 1, beta (IL1B), mRNA.
TTC13	0.06	0.0402	no-sig-change	Homo sapiens tetratricopeptide repeat domain 13 (TTC13), mRNA.
WDR48	-0.07	0.0402	no-sig-change	Homo sapiens WD repeat domain 48 (WDR48), mRNA.
DYNC1LI2	0.04	0.0402	no-sig-change	Homo sapiens dynein, cytoplasmic 1, light intermediate chain 2 (DYNC1LI2), mRNA.
RBM42	-0.07	0.0402	no-sig-change	Homo sapiens RNA binding motif protein 42 (RBM42), mRNA.
IL18BP	-0.07	0.0402	no-sig-change	Homo sapiens interleukin 18 binding protein (IL18BP), transcript variant A, mRNA.
SNRK	0.06	0.0404	no-sig-change	Homo sapiens SNF related kinase (SNRK), mRNA.
CBX6	-0.08	0.0406	no-sig-change	Homo sapiens chromobox homolog 6 (CBX6), mRNA.
ACTR3	0.06	0.0406	no-sig-change	Homo sapiens ARP3 actin-related protein 3 homolog (yeast) (ACTR3), mRNA.
PRPF31	-0.05	0.0408	no-sig-change	Homo sapiens PRP31 pre-mRNA processing factor 31 homolog (S. cerevisiae) (PRPF31), mRNA.
C3ORF37	-0.06	0.0408	no-sig-change	Homo sapiens chromosome 3 open reading frame 37 (C3orf37), transcript variant 2, mRNA.
ALPK1	0.1	0.0409	up-regulated	Homo sapiens alpha-kinase 1 (ALPK1), mRNA.
C2ORF28	0.05	0.041	no-sig-change	Homo sapiens chromosome 2 open reading frame 28 (C2orf28), transcript variant 2, mRNA.
HPCAL1	-0.07	0.041	no-sig-change	Homo sapiens hippocalcin-like 1 (HPCAL1), transcript variant 2, mRNA.
C15ORF39	-0.11	0.041	down-regulated	Homo sapiens chromosome 15 open reading frame 39 (C15orf39), mRNA.
EEF2	-0.05	0.041	no-sig-change	Homo sapiens eukaryotic translation elongation factor 2 (EEF2), mRNA.
IL17RD	-0.09	0.041	no-sig-change	Homo sapiens interleukin 17 receptor D (IL17RD), transcript variant 1, mRNA.
OCEL1	-0.06	0.041	no-sig-change	Homo sapiens occludin/ELL domain containing 1 (OCEL1), mRNA.
C6ORF111	0.07	0.041	no-sig-change	Homo sapiens chromosome 6 open reading frame 111 (C6orf111), mRNA.
KLHL22	-0.05	0.0411	no-sig-change	Homo sapiens kelch-like 22 (Drosophila) (KLHL22), mRNA.
PSMD12	-0.05	0.0413	no-sig-change	PREDICTED: Homo sapiens proteasome (prosome, macropain) 26S subunit, non-ATPase, 12 (PSMD12), mRNA.
CCT3	-0.05	0.0415	no-sig-change	Homo sapiens chaperonin containing TCP1, subunit 3 (gamma) (CCT3), transcript variant 1, mRNA.
UBP1	0.06	0.0416	no-sig-change	Homo sapiens upstream binding protein 1 (LBP-1a) (UBP1), mRNA.
KCTD6	0.05	0.0416	no-sig-change	Homo sapiens potassium channel tetramerisation domain containing 6 (KCTD6), mRNA.
ASCC2	-0.14	0.0419	down-regulated	Homo sapiens activating signal cointegrator 1 complex subunit 2 (ASCC2), mRNA.
NCF1C	-0.1	0.0419	down-regulated	Homo sapiens neutrophil cytosolic factor 1C pseudogene (NCF1C), non-coding RNA.
CXCR5	-0.14	0.0419	down-regulated	Homo sapiens chemokine (C-X-C motif) receptor 5 (CXCR5), transcript variant 2, mRNA.
HK1	-0.08	0.0419	no-sig-change	Homo sapiens hexokinase 1 (HK1), nuclear gene encoding mitochondrial protein, transcript variant 5, mRNA.
SLC25A37	-0.13	0.0421	down-regulated	Homo sapiens solute carrier family 25, member 37 (SLC25A37), nuclear gene encoding mitochondrial protein, mRNA.
GFOD1	-0.11	0.0421	down-regulated	Homo sapiens glucose-fructose oxidoreductase domain containing 1 (GFOD1), mRNA.
SUMF2	-0.06	0.0421	no-sig-change	Homo sapiens sulfatase modifying factor 2 (SUMF2), transcript variant 4, mRNA.
TAX1BP3	-0.08	0.0421	no-sig-change	Homo sapiens Tax1 (human T-cell leukemia virus type I) binding protein 3 (TAX1BP3), mRNA.
STAT6	-0.08	0.0422	no-sig-change	Homo sapiens signal transducer and activator of transcription 6, interleukin-4 induced (STAT6), mRNA.
SCO1	0.06	0.0422	no-sig-change	Homo sapiens SCO cytochrome oxidase deficient homolog 1 (yeast) (SCO1), nuclear gene encoding mitochondrial protein, mRNA.
FLAD1	-0.04	0.0422	no-sig-change	Homo sapiens FAD1 flavin adenine dinucleotide synthetase homolog (S. cerevisiae) (FLAD1), transcript variant 2, mRNA.
DDX21	0.06	0.0422	no-sig-change	Homo sapiens DEAD (Asp-Glu-Ala-Asp) box polypeptide 21 (DDX21), mRNA.
TAF1C	-0.06	0.0423	no-sig-change	Homo sapiens TATA box binding protein (TBP)-associated factor, RNA polymerase I, C, 110kDa (TAF1C), transcript variant 2, mRNA.
SNHG6	0.09	0.0425	no-sig-change	Homo sapiens small nucleolar RNA host gene 6 (non-protein coding) (SNHG6), non-coding RNA.
TLR1	0.08	0.0429	no-sig-change	Homo sapiens toll-like receptor 1 (TLR1), mRNA.
C2ORF42	-0.06	0.0429	no-sig-change	Homo sapiens chromosome 2 open reading frame 42 (C2orf42), mRNA.
NCL	-0.06	0.043	no-sig-change	Homo sapiens nucleolin (NCL), mRNA.
MXD4	-0.05	0.0431	no-sig-change	Homo sapiens MAX dimerization protein 4 (MXD4), mRNA.
PECAM1	-0.08	0.0432	no-sig-change	Homo sapiens platelet/endothelial cell adhesion molecule (PECAM1), mRNA.
HARS2	-0.05	0.0432	no-sig-change	Homo sapiens histidyl-tRNA synthetase 2, mitochondrial (putative) (HARS2), nuclear gene encoding mitochondrial protein, mRNA.
DCAF7	-0.06	0.0432	no-sig-change	Homo sapiens DDB1 and CUL4 associated factor 7 (DCAF7), mRNA.
KLHDC3	-0.04	0.0432	no-sig-change	Homo sapiens kelch domain containing 3 (KLHDC3), mRNA.
ACOX1	-0.1	0.0436	down-regulated	Homo sapiens acyl-Coenzyme A oxidase 1, palmitoyl (ACOX1), transcript variant 2, mRNA.
RPS6KA1	-0.06	0.0436	no-sig-change	Homo sapiens ribosomal protein S6 kinase, 90kDa, polypeptide 1 (RPS6KA1), transcript variant 1, mRNA.
IQSEC1	-0.07	0.0437	no-sig-change	Homo sapiens IQ motif and Sec7 domain 1 (IQSEC1), mRNA.
YARS	-0.06	0.0437	no-sig-change	Homo sapiens tyrosyl-tRNA synthetase (YARS), mRNA.
SMG5	-0.07	0.0437	no-sig-change	Homo sapiens Smg-5 homolog, nonsense mediated mRNA decay factor (C. elegans) (SMG5), mRNA.
TRIOBP	-0.07	0.0437	no-sig-change	Homo sapiens TRIO and F-actin binding protein (TRIOBP), transcript variant 6, mRNA.
ARRB2	-0.07	0.0438	no-sig-change	Homo sapiens arrestin, beta 2 (ARRB2), transcript variant 2, mRNA.
MRPL37	-0.04	0.0439	no-sig-change	Homo sapiens mitochondrial ribosomal protein L37 (MRPL37), nuclear gene encoding mitochondrial protein, mRNA.
ARAP3	-0.1	0.0441	down-regulated	Homo sapiens ArfGAP with RhoGAP domain, ankyrin repeat and PH domain 3 (ARAP3), mRNA.
CCR2	0.09	0.0441	no-sig-change	Homo sapiens chemokine (C-C motif) receptor 2 (CCR2), transcript variant A, mRNA.
ABLIM1	-0.09	0.0441	no-sig-change	Homo sapiens actin binding LIM protein 1 (ABLIM1), transcript variant 4, mRNA.
MYO1G	-0.06	0.0442	no-sig-change	Homo sapiens myosin IG (MYO1G), mRNA.
CENPB	-0.05	0.0443	no-sig-change	Homo sapiens centromere protein B, 80kDa (CENPB), mRNA.
ICA1	-0.11	0.0444	down-regulated	Homo sapiens islet cell autoantigen 1, 69kDa (ICA1), transcript variant 3, mRNA.
DNAJB2	-0.11	0.0446	down-regulated	Homo sapiens DnaJ (Hsp40) homolog, subfamily B, member 2 (DNAJB2), transcript variant 2, mRNA.
DMC1	-0.07	0.0446	no-sig-change	Homo sapiens DMC1 dosage suppressor of mck1 homolog, meiosis-specific homologous recombination (yeast) (DMC1), mRNA.
CSNK1E	-0.05	0.0449	no-sig-change	Homo sapiens casein kinase 1, epsilon (CSNK1E), transcript variant 1, mRNA.
C1ORF63	0.09	0.0449	no-sig-change	Homo sapiens chromosome 1 open reading frame 63 (C1orf63), mRNA.
CORO1A	-0.06	0.045	no-sig-change	Homo sapiens coronin, actin binding protein, 1A (CORO1A), mRNA.
TNIP1	-0.08	0.0451	no-sig-change	Homo sapiens TNFAIP3 interacting protein 1 (TNIP1), mRNA.
UBE2I	-0.04	0.0451	no-sig-change	Homo sapiens ubiquitin-conjugating enzyme E2I (UBC9 homolog, yeast) (UBE2I), transcript variant 3, mRNA.
DOCK11	0.06	0.0453	no-sig-change	Homo sapiens dedicator of cytokinesis 11 (DOCK11), mRNA.
TAGAP	-0.08	0.0455	no-sig-change	Homo sapiens T-cell activation RhoGTPase activating protein (TAGAP), transcript variant 2, mRNA.
CCDC56	0.05	0.0455	no-sig-change	Homo sapiens coiled-coil domain containing 56 (CCDC56), mRNA.
PLEKHO2	-0.09	0.0455	no-sig-change	Homo sapiens pleckstrin homology domain containing, family O member 2 (PLEKHO2), mRNA.
TYW1	-0.13	0.0456	down-regulated	Homo sapiens tRNA-yW synthesizing protein 1 homolog (S. cerevisiae) (TYW1), mRNA.
CSF2RA	-0.07	0.0456	no-sig-change	Homo sapiens colony stimulating factor 2 receptor, alpha, low-affinity (granulocyte-macrophage) (CSF2RA), transcript variant 6, mRNA.
BCL11A	-0.09	0.0457	no-sig-change	Homo sapiens B-cell CLL/lymphoma 11A (zinc finger protein) (BCL11A), transcript variant 1, mRNA.
SSH2	-0.09	0.0457	no-sig-change	Homo sapiens slingshot homolog 2 (Drosophila) (SSH2), mRNA.
AP2M1	-0.09	0.0457	no-sig-change	Homo sapiens adaptor-related protein complex 2, mu 1 subunit (AP2M1), transcript variant 1, mRNA.
ZNF652	-0.09	0.0457	no-sig-change	Homo sapiens zinc finger protein 652 (ZNF652), mRNA.
CBLB	-0.07	0.0459	no-sig-change	Homo sapiens Cas-Br-M (murine) ecotropic retroviral transforming sequence b (CBLB), mRNA.
CRLF3	0.06	0.0461	no-sig-change	Homo sapiens cytokine receptor-like factor 3 (CRLF3), mRNA.
PIK3CG	-0.08	0.0461	no-sig-change	Homo sapiens phosphoinositide-3-kinase, catalytic, gamma polypeptide (PIK3CG), mRNA.
NUCB1	-0.07	0.0461	no-sig-change	Homo sapiens nucleobindin 1 (NUCB1), mRNA.
H3F3A	-0.05	0.0461	no-sig-change	Homo sapiens H3 histone, family 3A (H3F3A), mRNA.
SLC35E3	0.07	0.0463	no-sig-change	Homo sapiens solute carrier family 35, member E3 (SLC35E3), mRNA.
COMMD1	0.05	0.0463	no-sig-change	Homo sapiens copper metabolism (Murr1) domain containing 1 (COMMD1), mRNA.
OAS2	-0.14	0.0465	down-regulated	Homo sapiens 2'-5'-oligoadenylate synthetase 2, 69/71kDa (OAS2), transcript variant 1, mRNA.
NCF1	-0.11	0.0467	down-regulated	Homo sapiens neutrophil cytosolic factor 1 (NCF1), mRNA.
FLJ25363	-0.12	0.0467	down-regulated	PREDICTED: Homo sapiens similar to hypothetical protein FLJ25976 (FLJ25363), mRNA.
TMEM71	0.06	0.0467	no-sig-change	Homo sapiens transmembrane protein 71 (TMEM71), mRNA.
TTC37	0.07	0.0467	no-sig-change	Homo sapiens tetratricopeptide repeat domain 37 (TTC37), mRNA.
SSTR2	-0.09	0.0468	no-sig-change	Homo sapiens somatostatin receptor 2 (SSTR2), mRNA.
C5AR1	-0.09	0.0472	no-sig-change	Homo sapiens complement component 5a receptor 1 (C5AR1), mRNA.
ZBTB48	-0.05	0.0474	no-sig-change	Homo sapiens zinc finger and BTB domain containing 48 (ZBTB48), mRNA.
CECR1	-0.08	0.0475	no-sig-change	Homo sapiens cat eye syndrome chromosome region, candidate 1 (CECR1), transcript variant 2, mRNA.
SMUG1	0.06	0.0476	no-sig-change	Homo sapiens single-strand-selective monofunctional uracil-DNA glycosylase 1 (SMUG1), mRNA.
FAM46A	-0.07	0.0479	no-sig-change	Homo sapiens family with sequence similarity 46, member A (FAM46A), mRNA.
FAM175B	0.04	0.048	no-sig-change	Homo sapiens family with sequence similarity 175, member B (FAM175B), mRNA.
PLIN2	-0.07	0.048	no-sig-change	Homo sapiens perilipin 2 (PLIN2), mRNA.
ACTB	-0.06	0.0483	no-sig-change	Homo sapiens actin, beta (ACTB), mRNA.
FBXO7	-0.17	0.0484	down-regulated	Homo sapiens F-box protein 7 (FBXO7), transcript variant 2, mRNA.
CHSY1	0.07	0.0485	no-sig-change	Homo sapiens chondroitin sulfate synthase 1 (CHSY1), mRNA.
UBXN4	0.06	0.0486	no-sig-change	Homo sapiens UBX domain protein 4 (UBXN4), mRNA.
C9ORF156	0.05	0.0487	no-sig-change	Homo sapiens chromosome 9 open reading frame 156 (C9orf156), mRNA.
PPARBP	-0.06	0.0488	no-sig-change	Homo sapiens PPAR binding protein (PPARBP), mRNA.
NFKBIZ	0.08	0.0488	no-sig-change	Homo sapiens nuclear factor of kappa light polypeptide gene enhancer in B-cells inhibitor, zeta (NFKBIZ), transcript variant 2, mRNA.
TUBA1B	-0.05	0.0488	no-sig-change	Homo sapiens tubulin, alpha 1b (TUBA1B), mRNA.
B4GALT5	-0.09	0.0488	no-sig-change	Homo sapiens UDP-Gal:betaGlcNAc beta 1,4- galactosyltransferase, polypeptide 5 (B4GALT5), mRNA.
BRD9	-0.04	0.0488	no-sig-change	Homo sapiens bromodomain containing 9 (BRD9), transcript variant 1, mRNA.
CXCL16	-0.1	0.0489	down-regulated	Homo sapiens chemokine (C-X-C motif) ligand 16 (CXCL16), mRNA.
ABR	-0.06	0.0491	no-sig-change	Homo sapiens active BCR-related gene (ABR), transcript variant 2, mRNA.
EIF6	-0.05	0.0491	no-sig-change	Homo sapiens eukaryotic translation initiation factor 6 (EIF6), transcript variant 4, mRNA.
RXRA	-0.08	0.0492	no-sig-change	Homo sapiens retinoid X receptor, alpha (RXRA), mRNA.
ARHGDIA	-0.07	0.0492	no-sig-change	Homo sapiens Rho GDP dissociation inhibitor (GDI) alpha (ARHGDIA), mRNA.
CDC2L5	-0.05	0.0492	no-sig-change	Homo sapiens cell division cycle 2-like 5 (cholinesterase-related cell division controller) (CDC2L5), transcript variant 1, mRNA.
STAT5A	-0.06	0.0495	no-sig-change	Homo sapiens signal transducer and activator of transcription 5A (STAT5A), mRNA.
SYNJ1	0.07	0.0495	no-sig-change	Homo sapiens synaptojanin 1 (SYNJ1), transcript variant 2, mRNA.
PTPN1	-0.06	0.0496	no-sig-change	Homo sapiens protein tyrosine phosphatase, non-receptor type 1 (PTPN1), mRNA.
PI4KB	-0.05	0.0497	no-sig-change	Homo sapiens phosphatidylinositol 4-kinase, catalytic, beta (PI4KB), mRNA.
RHOT2	-0.05	0.0497	no-sig-change	Homo sapiens ras homolog gene family, member T2 (RHOT2), nuclear gene encoding mitochondrial protein, mRNA.
ADRBK1	-0.05	0.05	no-sig-change	Homo sapiens adrenergic, beta, receptor kinase 1 (ADRBK1), mRNA.
BRI3BP	-0.07	0.0502	no-sig-change	PREDICTED: Homo sapiens BRI3 binding protein (BRI3BP), mRNA.
SYTL1	-0.06	0.0502	no-sig-change	Homo sapiens synaptotagmin-like 1 (SYTL1), mRNA.
AOAH	-0.08	0.0502	no-sig-change	Homo sapiens acyloxyacyl hydrolase (neutrophil) (AOAH), mRNA.
ZNF557	-0.1	0.0502	down-regulated	Homo sapiens zinc finger protein 557 (ZNF557), transcript variant 2, mRNA.
KIR2DL3	-0.21	0.0504	down-regulated	Homo sapiens killer cell immunoglobulin-like receptor, two domains, long cytoplasmic tail, 3 (KIR2DL3), transcript variant 1, mRNA.
MAL	0.09	0.0504	no-sig-change	Homo sapiens mal, T-cell differentiation protein (MAL), transcript variant d, mRNA.
NXT1	0.06	0.0505	no-sig-change	Homo sapiens NTF2-like export factor 1 (NXT1), mRNA.
ICAM3	-0.07	0.0505	no-sig-change	Homo sapiens intercellular adhesion molecule 3 (ICAM3), mRNA.
SAP30L	0.05	0.0506	no-sig-change	Homo sapiens SAP30-like (SAP30L), mRNA.
DENND2D	-0.06	0.0507	no-sig-change	Homo sapiens DENN/MADD domain containing 2D (DENND2D), mRNA.
TMEM60	0.05	0.0508	no-sig-change	Homo sapiens transmembrane protein 60 (TMEM60), mRNA.
HNRPK	0.05	0.0508	no-sig-change	Homo sapiens heterogeneous nuclear ribonucleoprotein K (HNRPK), transcript variant 3, mRNA.
LY6E	-0.16	0.0508	down-regulated	Homo sapiens lymphocyte antigen 6 complex, locus E (LY6E), mRNA.
SLC27A3	-0.06	0.0509	no-sig-change	Homo sapiens solute carrier family 27 (fatty acid transporter), member 3 (SLC27A3), mRNA.
OSBP	-0.04	0.051	no-sig-change	Homo sapiens oxysterol binding protein (OSBP), mRNA.
YWHAH	-0.05	0.0512	no-sig-change	Homo sapiens tyrosine 3-monooxygenase/tryptophan 5-monooxygenase activation protein, eta polypeptide (YWHAH), mRNA.
RNASET2	-0.08	0.0513	no-sig-change	Homo sapiens ribonuclease T2 (RNASET2), mRNA.
TBL1X	-0.09	0.0514	no-sig-change	Homo sapiens transducin (beta)-like 1X-linked (TBL1X), mRNA.
BTN2A1	0.06	0.0515	no-sig-change	Homo sapiens butyrophilin, subfamily 2, member A1 (BTN2A1), transcript variant 1, mRNA.
CALM3	-0.06	0.0516	no-sig-change	Homo sapiens calmodulin 3 (phosphorylase kinase, delta) (CALM3), mRNA.
GNG2	0.09	0.0516	no-sig-change	Homo sapiens guanine nucleotide binding protein (G protein), gamma 2 (GNG2), mRNA.
ATXN7L3	-0.05	0.0516	no-sig-change	Homo sapiens ataxin 7-like 3 (ATXN7L3), transcript variant 2, mRNA.
GIMAP7	0.08	0.0516	no-sig-change	Homo sapiens GTPase, IMAP family member 7 (GIMAP7), mRNA.
DDX23	-0.05	0.0516	no-sig-change	Homo sapiens DEAD (Asp-Glu-Ala-Asp) box polypeptide 23 (DDX23), mRNA.
BOP1	-0.05	0.052	no-sig-change	Homo sapiens block of proliferation 1 (BOP1), mRNA.
ARL2BP	0.05	0.0521	no-sig-change	Homo sapiens ADP-ribosylation factor-like 2 binding protein (ARL2BP), mRNA.
JARID1A	-0.07	0.0521	no-sig-change	Homo sapiens Jumonji, AT rich interactive domain 1A (RBBP2-like) (JARID1A), mRNA.
TECPR1	-0.08	0.0523	no-sig-change	Homo sapiens tectonin beta-propeller repeat containing 1 (TECPR1), mRNA.
ZFYVE26	-0.05	0.0523	no-sig-change	Homo sapiens zinc finger, FYVE domain containing 26 (ZFYVE26), mRNA.
ITGB1	0.08	0.0523	no-sig-change	Homo sapiens integrin, beta 1 (fibronectin receptor, beta polypeptide, antigen CD29 includes MDF2, MSK12) (ITGB1), transcript variant 1A, mRNA.
ALDH9A1	-0.06	0.0526	no-sig-change	Homo sapiens aldehyde dehydrogenase 9 family, member A1 (ALDH9A1), mRNA.
YWHAB	-0.05	0.0527	no-sig-change	Homo sapiens tyrosine 3-monooxygenase/tryptophan 5-monooxygenase activation protein, beta polypeptide (YWHAB), transcript variant 2, mRNA.
CMTM2	0.09	0.0528	no-sig-change	Homo sapiens CKLF-like MARVEL transmembrane domain containing 2 (CMTM2), mRNA.
AHNAK	-0.07	0.0529	no-sig-change	Homo sapiens AHNAK nucleoprotein (AHNAK), transcript variant 1, mRNA.
CTDSP2	-0.06	0.053	no-sig-change	Homo sapiens CTD (carboxy-terminal domain, RNA polymerase II, polypeptide A) small phosphatase 2 (CTDSP2), mRNA.
CDA	-0.12	0.0531	down-regulated	Homo sapiens cytidine deaminase (CDA), mRNA.
PRKRA	0.06	0.0532	no-sig-change	Homo sapiens protein kinase, interferon-inducible double stranded RNA dependent activator (PRKRA), mRNA.
AIP	-0.04	0.0532	no-sig-change	Homo sapiens aryl hydrocarbon receptor interacting protein (AIP), mRNA.
CCNDBP1	0.05	0.0533	no-sig-change	Homo sapiens cyclin D-type binding-protein 1 (CCNDBP1), transcript variant 2, mRNA.
HDAC1	-0.06	0.0534	no-sig-change	Homo sapiens histone deacetylase 1 (HDAC1), mRNA.
RANBP1	0.05	0.0535	no-sig-change	Homo sapiens RAN binding protein 1 (RANBP1), mRNA.
VEGFB	-0.07	0.0535	no-sig-change	Homo sapiens vascular endothelial growth factor B (VEGFB), mRNA.
MRPL24	0.05	0.0535	no-sig-change	Homo sapiens mitochondrial ribosomal protein L24 (MRPL24), nuclear gene encoding mitochondrial protein, transcript variant 1, mRNA.
HK3	0.08	0.0536	no-sig-change	Homo sapiens hexokinase 3 (white cell) (HK3), nuclear gene encoding mitochondrial protein, mRNA.
VPS16	-0.05	0.0537	no-sig-change	Homo sapiens vacuolar protein sorting 16 homolog (S. cerevisiae) (VPS16), transcript variant 1, mRNA.
CCDC16	0.07	0.0537	no-sig-change	Homo sapiens coiled-coil domain containing 16 (CCDC16), mRNA.
SNRPB	-0.04	0.0538	no-sig-change	Homo sapiens small nuclear ribonucleoprotein polypeptides B and B1 (SNRPB), transcript variant 2, mRNA.
C17ORF49	-0.05	0.0538	no-sig-change	Homo sapiens chromosome 17 open reading frame 49 (C17orf49), mRNA.
RPL13L	0.08	0.0539	no-sig-change	Homo sapiens ribosomal protein L13-like (RPL13L), non-coding RNA.
S100PBP	-0.04	0.0545	no-sig-change	Homo sapiens S100P binding protein (S100PBP), transcript variant 1, mRNA.
UXT	0.05	0.0547	no-sig-change	Homo sapiens ubiquitously-expressed transcript (UXT), transcript variant 2, mRNA.
NUDT5	-0.06	0.0547	no-sig-change	Homo sapiens nudix (nucleoside diphosphate linked moiety X)-type motif 5 (NUDT5), mRNA.
TUSC4	-0.04	0.0549	no-sig-change	Homo sapiens tumor suppressor candidate 4 (TUSC4), mRNA.
LHPP	-0.08	0.055	no-sig-change	Homo sapiens phospholysine phosphohistidine inorganic pyrophosphate phosphatase (LHPP), mRNA.
RGS19	0.07	0.055	no-sig-change	Homo sapiens regulator of G-protein signaling 19 (RGS19), transcript variant 1, mRNA.
ZNF598	-0.04	0.055	no-sig-change	Homo sapiens zinc finger protein 598 (ZNF598), mRNA.
ZDHHC6	0.04	0.055	no-sig-change	Homo sapiens zinc finger, DHHC-type containing 6 (ZDHHC6), mRNA.
PTAFR	-0.09	0.055	no-sig-change	Homo sapiens platelet-activating factor receptor (PTAFR), mRNA.
SFRS2B	0.06	0.055	no-sig-change	Homo sapiens splicing factor, arginine/serine-rich 2B (SFRS2B), mRNA.
S1PR4	-0.06	0.055	no-sig-change	Homo sapiens sphingosine-1-phosphate receptor 4 (S1PR4), mRNA.
SET	0.05	0.0551	no-sig-change	Homo sapiens SET translocation (myeloid leukemia-associated) (SET), mRNA.
TRIM22	0.11	0.0552	up-regulated	Homo sapiens tripartite motif-containing 22 (TRIM22), mRNA.
EEF1G	0.07	0.0554	no-sig-change	Homo sapiens eukaryotic translation elongation factor 1 gamma (EEF1G), mRNA. XM_935976 XM_935977 XM_935978 XM_935979
SFRS9	0.03	0.0555	no-sig-change	Homo sapiens splicing factor, arginine/serine-rich 9 (SFRS9), mRNA.
RPL7A	0.05	0.0556	no-sig-change	Homo sapiens ribosomal protein L7a (RPL7A), mRNA.
INSIG1	0.06	0.0556	no-sig-change	Homo sapiens insulin induced gene 1 (INSIG1), transcript variant 2, mRNA.
DOCK2	-0.06	0.0557	no-sig-change	Homo sapiens dedicator of cytokinesis 2 (DOCK2), mRNA.
NDRG1	-0.06	0.0561	no-sig-change	Homo sapiens N-myc downstream regulated gene 1 (NDRG1), mRNA.
WDR33	0.04	0.0563	no-sig-change	Homo sapiens WD repeat domain 33 (WDR33), transcript variant 2, mRNA.
CLC	0.21	0.0567	up-regulated	Homo sapiens Charcot-Leyden crystal protein (CLC), mRNA.
C15ORF24	0.03	0.0568	no-sig-change	Homo sapiens chromosome 15 open reading frame 24 (C15orf24), mRNA.
LAT2	-0.06	0.0568	no-sig-change	Homo sapiens linker for activation of T cells family, member 2 (LAT2), transcript variant 1, mRNA.
PAN3	0.05	0.0568	no-sig-change	Homo sapiens PAN3 polyA specific ribonuclease subunit homolog (S. cerevisiae) (PAN3), mRNA.
NPIP	-0.06	0.0568	no-sig-change	Homo sapiens nuclear pore complex interacting protein (NPIP), mRNA.
NAMPT	0.08	0.0569	no-sig-change	Homo sapiens nicotinamide phosphoribosyltransferase (NAMPT), mRNA.
LRAP	-0.05	0.057	no-sig-change	Homo sapiens leukocyte-derived arginine aminopeptidase (LRAP), mRNA.
POLR2H	0.05	0.0571	no-sig-change	Homo sapiens polymerase (RNA) II (DNA directed) polypeptide H (POLR2H), mRNA.
SMAD3	-0.05	0.0572	no-sig-change	Homo sapiens SMAD family member 3 (SMAD3), transcript variant 1, mRNA.
RAB32	0.06	0.0579	no-sig-change	Homo sapiens RAB32, member RAS oncogene family (RAB32), mRNA.
EIF3K	0.03	0.0579	no-sig-change	Homo sapiens eukaryotic translation initiation factor 3, subunit K (EIF3K), mRNA.
FBXW5	-0.07	0.0579	no-sig-change	Homo sapiens F-box and WD repeat domain containing 5 (FBXW5), mRNA.
BTBD6	-0.05	0.0579	no-sig-change	Homo sapiens BTB (POZ) domain containing 6 (BTBD6), mRNA.
ID2	0.08	0.058	no-sig-change	Homo sapiens inhibitor of DNA binding 2, dominant negative helix-loop-helix protein (ID2), mRNA.
SH3GLB2	-0.07	0.058	no-sig-change	Homo sapiens SH3-domain GRB2-like endophilin B2 (SH3GLB2), mRNA.
SRPK1	0.07	0.0581	no-sig-change	Homo sapiens SFRS protein kinase 1 (SRPK1), mRNA.
LCP1	-0.07	0.0582	no-sig-change	Homo sapiens lymphocyte cytosolic protein 1 (L-plastin) (LCP1), mRNA.
SUMO2	0.07	0.0584	no-sig-change	Homo sapiens SMT3 suppressor of mif two 3 homolog 2 (S. cerevisiae) (SUMO2), transcript variant 2, mRNA.
TMEM189	-0.04	0.0585	no-sig-change	Homo sapiens transmembrane protein 189 (TMEM189), mRNA.
NFYC	-0.06	0.0585	no-sig-change	Homo sapiens nuclear transcription factor Y, gamma (NFYC), mRNA.
BRMS1	-0.04	0.0586	no-sig-change	Homo sapiens breast cancer metastasis suppressor 1 (BRMS1), transcript variant 3, mRNA.
SMARCC1	-0.05	0.0586	no-sig-change	Homo sapiens SWI/SNF related, matrix associated, actin dependent regulator of chromatin, subfamily c, member 1 (SMARCC1), mRNA.
ATG12	0.05	0.0587	no-sig-change	Homo sapiens ATG12 autophagy related 12 homolog (S. cerevisiae) (ATG12), mRNA.
TMSB10	0.04	0.0587	no-sig-change	Homo sapiens thymosin beta 10 (TMSB10), mRNA.
FLJ10213	-0.05	0.0587	no-sig-change	Homo sapiens hypothetical protein FLJ10213 (FLJ10213), mRNA.
NOTCH1	-0.07	0.0594	no-sig-change	Homo sapiens Notch homolog 1, translocation-associated (Drosophila) (NOTCH1), mRNA.
TLR6	0.06	0.0594	no-sig-change	Homo sapiens toll-like receptor 6 (TLR6), mRNA.
RHOG	-0.08	0.0597	no-sig-change	Homo sapiens ras homolog gene family, member G (rho G) (RHOG), mRNA.
TXNDC14	-0.04	0.0597	no-sig-change	Homo sapiens thioredoxin domain containing 14 (TXNDC14), mRNA.
SHC1	-0.04	0.0598	no-sig-change	Homo sapiens SHC (Src homology 2 domain containing) transforming protein 1 (SHC1), transcript variant 2, mRNA.
C15ORF63	-0.08	0.0598	no-sig-change	Homo sapiens chromosome 15 open reading frame 63 (C15orf63), mRNA.
DPEP2	-0.07	0.0599	no-sig-change	Homo sapiens dipeptidase 2 (DPEP2), mRNA.
PLEKHF1	-0.09	0.06	no-sig-change	Homo sapiens pleckstrin homology domain containing, family F (with FYVE domain) member 1 (PLEKHF1), mRNA.
RNF220	-0.04	0.0601	no-sig-change	Homo sapiens ring finger protein 220 (RNF220), mRNA.
TSPO	0.06	0.0602	no-sig-change	Homo sapiens translocator protein (18kDa) (TSPO), transcript variant PBR, mRNA.
KIAA0528	0.07	0.0602	no-sig-change	Homo sapiens KIAA0528 (KIAA0528), mRNA.
UBQLN2	0.05	0.0602	no-sig-change	Homo sapiens ubiquilin 2 (UBQLN2), mRNA.
MZF1	-0.06	0.0603	no-sig-change	Homo sapiens myeloid zinc finger 1 (MZF1), transcript variant 2, mRNA.
GBA	-0.07	0.0605	no-sig-change	Homo sapiens glucosidase, beta; acid (includes glucosylceramidase) (GBA), transcript variant 3, mRNA.
C2ORF69	-0.07	0.0606	no-sig-change	Homo sapiens chromosome 2 open reading frame 69 (C2orf69), mRNA.
ZNHIT1	0.05	0.0606	no-sig-change	Homo sapiens zinc finger, HIT type 1 (ZNHIT1), mRNA.
LY86	0.08	0.0606	no-sig-change	Homo sapiens lymphocyte antigen 86 (LY86), mRNA.
ADIPOR1	-0.15	0.0606	down-regulated	Homo sapiens adiponectin receptor 1 (ADIPOR1), mRNA.
FAM13B	0.05	0.0609	no-sig-change	Homo sapiens family with sequence similarity 13, member B (FAM13B), transcript variant 2, mRNA.
PLEKHB2	-0.09	0.0609	no-sig-change	Homo sapiens pleckstrin homology domain containing, family B (evectins) member 2 (PLEKHB2), transcript variant 2, mRNA.
SMAP2	-0.08	0.061	no-sig-change	Homo sapiens small ArfGAP2 (SMAP2), mRNA.
H3F3B	0.04	0.0612	no-sig-change	Homo sapiens H3 histone, family 3B (H3.3B) (H3F3B), mRNA.
NCOA1	-0.07	0.0613	no-sig-change	Homo sapiens nuclear receptor coactivator 1 (NCOA1), transcript variant 2, mRNA.
TP53I13	-0.08	0.0614	no-sig-change	Homo sapiens tumor protein p53 inducible protein 13 (TP53I13), mRNA.
KIF22	-0.04	0.0619	no-sig-change	Homo sapiens kinesin family member 22 (KIF22), mRNA.
CD81	-0.06	0.0624	no-sig-change	Homo sapiens CD81 molecule (CD81), mRNA.
F8A1	-0.09	0.0624	no-sig-change	Homo sapiens coagulation factor VIII-associated (intronic transcript) 1 (F8A1), mRNA.
EVL	-0.06	0.0627	no-sig-change	Homo sapiens Enah/Vasp-like (EVL), mRNA.
VEZF1	0.04	0.0627	no-sig-change	Homo sapiens vascular endothelial zinc finger 1 (VEZF1), mRNA.
LRRFIP1	-0.06	0.063	no-sig-change	Homo sapiens leucine rich repeat (in FLII) interacting protein 1 (LRRFIP1), mRNA.
XRCC2	-0.07	0.0632	no-sig-change	Homo sapiens X-ray repair complementing defective repair in Chinese hamster cells 2 (XRCC2), mRNA.
IFNAR1	-0.07	0.0637	no-sig-change	Homo sapiens interferon (alpha, beta and omega) receptor 1 (IFNAR1), mRNA.
GTF3C2	-0.04	0.0637	no-sig-change	Homo sapiens general transcription factor IIIC, polypeptide 2, beta 110kDa (GTF3C2), transcript variant 1, mRNA.
C18ORF55	0.05	0.0637	no-sig-change	Homo sapiens chromosome 18 open reading frame 55 (C18orf55), mRNA.
CSNK1D	-0.07	0.0638	no-sig-change	Homo sapiens casein kinase 1, delta (CSNK1D), transcript variant 1, mRNA.
ME2	0.05	0.0638	no-sig-change	Homo sapiens malic enzyme 2, NAD(+)-dependent, mitochondrial (ME2), nuclear gene encoding mitochondrial protein, mRNA.
CYB5R3	-0.06	0.064	no-sig-change	Homo sapiens cytochrome b5 reductase 3 (CYB5R3), transcript variant S, mRNA.
PGAM1	0.06	0.0641	no-sig-change	Homo sapiens phosphoglycerate mutase 1 (brain) (PGAM1), mRNA.
ADAM19	-0.07	0.0641	no-sig-change	Homo sapiens ADAM metallopeptidase domain 19 (meltrin beta) (ADAM19), mRNA.
TCIRG1	-0.06	0.0642	no-sig-change	Homo sapiens T-cell, immune regulator 1, ATPase, H+ transporting, lysosomal V0 subunit A3 (TCIRG1), transcript variant 2, mRNA.
SNX27	-0.06	0.0642	no-sig-change	Homo sapiens sorting nexin family member 27 (SNX27), mRNA.
SOD1	0.05	0.0643	no-sig-change	Homo sapiens superoxide dismutase 1, soluble (SOD1), mRNA.
RCC2	-0.05	0.0645	no-sig-change	Homo sapiens regulator of chromosome condensation 2 (RCC2), mRNA.
HNRPM	-0.05	0.0646	no-sig-change	Homo sapiens heterogeneous nuclear ribonucleoprotein M (HNRPM), transcript variant 1, mRNA.
MAFB	-0.1	0.0649	down-regulated	Homo sapiens v-maf musculoaponeurotic fibrosarcoma oncogene homolog B (avian) (MAFB), mRNA.
MBOAT7	-0.09	0.0649	no-sig-change	Homo sapiens membrane bound O-acyltransferase domain containing 7 (MBOAT7), mRNA.
D2HGDH	-0.08	0.0653	no-sig-change	Homo sapiens D-2-hydroxyglutarate dehydrogenase (D2HGDH), nuclear gene encoding mitochondrial protein, mRNA.
PILRA	-0.09	0.0657	no-sig-change	Homo sapiens paired immunoglobin-like type 2 receptor alpha (PILRA), transcript variant 2, mRNA.
RNF44	-0.06	0.0659	no-sig-change	Homo sapiens ring finger protein 44 (RNF44), mRNA.
ATP8B4	0.08	0.0661	no-sig-change	Homo sapiens ATPase, class I, type 8B, member 4 (ATP8B4), mRNA.
UBAP1	-0.07	0.0661	no-sig-change	Homo sapiens ubiquitin associated protein 1 (UBAP1), mRNA.
[truncated: 2,063 more rows]

## Sheet: Scz vs HC
TargetID	logFC	adj.P.Val	LogFC_Cutoff	DEFINITION
CAMP	0.94	2.54e-07	up-regulated	Homo sapiens cathelicidin antimicrobial peptide (CAMP), mRNA.
LCN2	0.9	2.05e-06	up-regulated	Homo sapiens lipocalin 2 (LCN2), mRNA.
RBM14	-0.17	2.47e-05	down-regulated	Homo sapiens RNA binding motif protein 14 (RBM14), mRNA.
S100A12	0.46	2.47e-05	up-regulated	Homo sapiens S100 calcium binding protein A12 (S100A12), mRNA.
DEFA1B	1.25	2.47e-05	up-regulated	Homo sapiens defensin, alpha 1B (DEFA1B), mRNA.
S100A8	0.51	2.47e-05	up-regulated	Homo sapiens S100 calcium binding protein A8 (S100A8), mRNA.
DEFA3	1.24	2.5e-05	up-regulated	Homo sapiens defensin, alpha 3, neutrophil-specific (DEFA3), mRNA.
ANXA3	0.53	2.88e-05	up-regulated	Homo sapiens annexin A3 (ANXA3), mRNA.
HNRNPUL2	-0.23	4.09e-05	down-regulated	Homo sapiens heterogeneous nuclear ribonucleoprotein U-like 2 (HNRNPUL2), mRNA.
DEFA1	1.1	4.09e-05	up-regulated	Homo sapiens defensin, alpha 1 (DEFA1), mRNA.
GABPB2	-0.11	7.19e-05	down-regulated	Homo sapiens GA binding protein transcription factor, beta subunit 2 (GABPB2), mRNA.
ATG3	0.2	7.91e-05	up-regulated	Homo sapiens ATG3 autophagy related 3 homolog (S. cerevisiae) (ATG3), mRNA.
RBM10	-0.15	7.91e-05	down-regulated	Homo sapiens RNA binding motif protein 10 (RBM10), transcript variant 2, mRNA.
CD24	0.41	8.12e-05	up-regulated	Homo sapiens CD24 molecule (CD24), mRNA.
CCDC92	-0.17	0.000111	down-regulated	Homo sapiens coiled-coil domain containing 92 (CCDC92), mRNA.
C9ORF72	0.3	0.000132	up-regulated	Homo sapiens chromosome 9 open reading frame 72 (C9orf72), transcript variant 1, mRNA.
KLF2	-0.13	0.000132	down-regulated	Homo sapiens Kruppel-like factor 2 (lung) (KLF2), mRNA.
FYN	-0.15	0.000132	down-regulated	Homo sapiens FYN oncogene related to SRC, FGR, YES (FYN), transcript variant 2, mRNA.
SUMO3	0.12	0.000144	up-regulated	Homo sapiens SMT3 suppressor of mif two 3 homolog 3 (S. cerevisiae) (SUMO3), mRNA.
TMEM170B	0.36	0.000144	up-regulated	Homo sapiens transmembrane protein 170B (TMEM170B), mRNA.
PHF15	-0.18	0.000144	down-regulated	Homo sapiens PHD finger protein 15 (PHF15), mRNA.
CLNS1A	0.23	0.000144	up-regulated	Homo sapiens chloride channel, nucleotide-sensitive, 1A (CLNS1A), mRNA.
MYL6	0.18	0.000144	up-regulated	Homo sapiens myosin, light chain 6, alkali, smooth muscle and non-muscle (MYL6), transcript variant 1, mRNA.
TMEM109	-0.13	0.000144	down-regulated	Homo sapiens transmembrane protein 109 (TMEM109), mRNA.
OSBPL7	-0.18	0.000144	down-regulated	Homo sapiens oxysterol binding protein-like 7 (OSBPL7), transcript variant 1, mRNA.
PSMC2	0.18	0.000155	up-regulated	Homo sapiens proteasome (prosome, macropain) 26S subunit, ATPase, 2 (PSMC2), mRNA.
AHSA1	-0.12	0.000155	down-regulated	Homo sapiens AHA1, activator of heat shock 90kDa protein ATPase homolog 1 (yeast) (AHSA1), mRNA.
FAM110A	-0.19	0.000173	down-regulated	Homo sapiens family with sequence similarity 110, member A (FAM110A), transcript variant 3, mRNA.
HBXIP	0.13	0.000176	up-regulated	Homo sapiens hepatitis B virus x interacting protein (HBXIP), mRNA.
PHF5A	0.27	0.000176	up-regulated	Homo sapiens PHD finger protein 5A (PHF5A), mRNA.
ATXN2	-0.12	0.000176	down-regulated	Homo sapiens ataxin 2 (ATXN2), mRNA.
PDCD7	-0.11	0.000176	down-regulated	Homo sapiens programmed cell death 7 (PDCD7), mRNA.
PARL	0.12	0.000176	up-regulated	Homo sapiens presenilin associated, rhomboid-like (PARL), nuclear gene encoding mitochondrial protein, transcript variant 2, mRNA.
SCAP	-0.17	0.000178	down-regulated	Homo sapiens SREBF chaperone (SCAP), mRNA.
JUND	-0.14	0.000178	down-regulated	Homo sapiens jun D proto-oncogene (JUND), mRNA.
CCDC97	-0.14	0.000183	down-regulated	Homo sapiens coiled-coil domain containing 97 (CCDC97), mRNA.
ZC3H5	-0.13	0.00022	down-regulated	PREDICTED: Homo sapiens zinc finger CCCH-type containing 5 (ZC3H5), mRNA.
PRKD2	-0.2	0.00022	down-regulated	Homo sapiens protein kinase D2 (PRKD2), mRNA.
PNPT1	-0.14	0.00022	down-regulated	Homo sapiens polyribonucleotide nucleotidyltransferase 1 (PNPT1), mRNA.
RASGRP2	-0.15	0.00022	down-regulated	Homo sapiens RAS guanyl releasing protein 2 (calcium and DAG-regulated) (RASGRP2), transcript variant 1, mRNA.
IFNGR1	0.19	0.00022	up-regulated	Homo sapiens interferon gamma receptor 1 (IFNGR1), mRNA.
GLRX	0.29	0.000221	up-regulated	Homo sapiens glutaredoxin (thioltransferase) (GLRX), mRNA.
TXN	0.24	0.000221	up-regulated	Homo sapiens thioredoxin (TXN), mRNA.
IDH1	0.16	0.000229	up-regulated	Homo sapiens isocitrate dehydrogenase 1 (NADP+), soluble (IDH1), mRNA.
RAB35	-0.14	0.000229	down-regulated	Homo sapiens RAB35, member RAS oncogene family (RAB35), mRNA.
BRD2	-0.1	0.000229	down-regulated	Homo sapiens bromodomain containing 2 (BRD2), mRNA.
TMEM69	-0.13	0.000229	down-regulated	Homo sapiens transmembrane protein 69 (TMEM69), mRNA.
VAMP2	-0.16	0.000229	down-regulated	Homo sapiens vesicle-associated membrane protein 2 (synaptobrevin 2) (VAMP2), mRNA.
SRGN	0.17	0.000239	up-regulated	Homo sapiens serglycin (SRGN), mRNA.
C21ORF55	-0.13	0.000246	down-regulated	Homo sapiens chromosome 21 open reading frame 55 (C21orf55), mRNA.
TCEB1	0.16	0.000261	up-regulated	Homo sapiens transcription elongation factor B (SIII), polypeptide 1 (15kDa, elongin C) (TCEB1), mRNA.
PABPC4	-0.12	0.000261	down-regulated	Homo sapiens poly(A) binding protein, cytoplasmic 4 (inducible form) (PABPC4), mRNA.
COPS5	0.18	0.000261	up-regulated	Homo sapiens COP9 constitutive photomorphogenic homolog subunit 5 (Arabidopsis) (COPS5), mRNA.
TXNDC17	0.26	0.000262	up-regulated	Homo sapiens thioredoxin domain containing 17 (TXNDC17), mRNA.
ENY2	0.27	0.000262	up-regulated	Homo sapiens enhancer of yellow 2 homolog (Drosophila) (ENY2), mRNA.
GMFG	0.19	0.000262	up-regulated	Homo sapiens glia maturation factor, gamma (GMFG), mRNA.
PHRF1	-0.16	0.000263	down-regulated	Homo sapiens PHD and ring finger domains 1 (PHRF1), mRNA.
SERPINB1	0.18	0.000287	up-regulated	Homo sapiens serpin peptidase inhibitor, clade B (ovalbumin), member 1 (SERPINB1), mRNA.
CLSTN1	-0.2	0.000288	down-regulated	Homo sapiens calsyntenin 1 (CLSTN1), transcript variant 1, mRNA.
GANAB	-0.15	0.000288	down-regulated	Homo sapiens glucosidase, alpha; neutral AB (GANAB), transcript variant 2, mRNA.
CCPG1	0.21	0.000314	up-regulated	Homo sapiens cell cycle progression 1 (CCPG1), transcript variant 2, mRNA.
CKLF	0.2	0.000314	up-regulated	Homo sapiens chemokine-like factor (CKLF), transcript variant 5, mRNA.
LYPLAL1	0.2	0.000318	up-regulated	Homo sapiens lysophospholipase-like 1 (LYPLAL1), mRNA.
TMBIM4	0.1	0.000318	up-regulated	Homo sapiens transmembrane BAX inhibitor motif containing 4 (TMBIM4), mRNA.
SLC30A9	0.2	0.000318	up-regulated	Homo sapiens solute carrier family 30 (zinc transporter), member 9 (SLC30A9), mRNA.
C8ORF59	0.32	0.000322	up-regulated	Homo sapiens chromosome 8 open reading frame 59 (C8orf59), transcript variant 3, mRNA.
FAM96A	0.29	0.000322	up-regulated	Homo sapiens family with sequence similarity 96, member A (FAM96A), transcript variant 1, mRNA.
DENND4B	-0.14	0.000322	down-regulated	Homo sapiens DENN/MADD domain containing 4B (DENND4B), mRNA.
NUMA1	-0.16	0.000322	down-regulated	Homo sapiens nuclear mitotic apparatus protein 1 (NUMA1), mRNA.
RNF7	0.19	0.000322	up-regulated	Homo sapiens ring finger protein 7 (RNF7), transcript variant 3, mRNA.
CD7	-0.19	0.000322	down-regulated	Homo sapiens CD7 molecule (CD7), mRNA.
ZNF296	-0.19	0.000322	down-regulated	Homo sapiens zinc finger protein 296 (ZNF296), mRNA.
GNG10	0.39	0.000334	up-regulated	Homo sapiens guanine nucleotide binding protein (G protein), gamma 10 (GNG10), mRNA.
FAM45A	0.16	0.000334	up-regulated	Homo sapiens family with sequence similarity 45, member A (FAM45A), mRNA.
CCNK	-0.13	0.000341	down-regulated	Homo sapiens cyclin K (CCNK), transcript variant 2, mRNA.
RASAL3	-0.16	0.00035	down-regulated	Homo sapiens RAS protein activator like 3 (RASAL3), mRNA.
SRP72	0.16	0.000352	up-regulated	Homo sapiens signal recognition particle 72kDa (SRP72), mRNA.
MGC26356	-0.11	0.000352	down-regulated	PREDICTED: Homo sapiens misc_RNA (MGC26356), miscRNA.
CARD11	-0.17	0.000352	down-regulated	Homo sapiens caspase recruitment domain family, member 11 (CARD11), mRNA.
C14ORF100	0.17	0.000352	up-regulated	Homo sapiens chromosome 14 open reading frame 100 (C14orf100), mRNA.
MEF2D	-0.15	0.000352	down-regulated	Homo sapiens myocyte enhancer factor 2D (MEF2D), mRNA.
AGTPBP1	0.14	0.000352	up-regulated	Homo sapiens ATP/GTP binding protein 1 (AGTPBP1), mRNA.
INTS3	-0.18	0.000352	down-regulated	Homo sapiens integrator complex subunit 3 (INTS3), mRNA.
SIK3	-0.14	0.000352	down-regulated	Homo sapiens SIK family kinase 3 (SIK3), mRNA.
FKTN	-0.12	0.000352	down-regulated	Homo sapiens fukutin (FKTN), transcript variant 2, mRNA.
NUDC	-0.12	0.000354	down-regulated	Homo sapiens nuclear distribution gene C homolog (A. nidulans) (NUDC), mRNA.
KIAA1267	-0.13	0.000356	down-regulated	Homo sapiens KIAA1267 (KIAA1267), mRNA.
AIF1	0.18	0.000356	up-regulated	Homo sapiens allograft inflammatory factor 1 (AIF1), transcript variant 1, mRNA.
CLPTM1	-0.16	0.000381	down-regulated	Homo sapiens cleft lip and palate associated transmembrane protein 1 (CLPTM1), mRNA.
TAF7	0.24	0.00039	up-regulated	Homo sapiens TAF7 RNA polymerase II, TATA box binding protein (TBP)-associated factor, 55kDa (TAF7), mRNA.
COX7A2	0.27	0.00039	up-regulated	Homo sapiens cytochrome c oxidase subunit VIIa polypeptide 2 (liver) (COX7A2), mRNA.
KIAA0101	-0.1	0.00039	down-regulated	Homo sapiens KIAA0101 (KIAA0101), transcript variant 2, mRNA.
CNIH4	0.35	0.000393	up-regulated	Homo sapiens cornichon homolog 4 (Drosophila) (CNIH4), mRNA.
LY96	0.57	0.000398	up-regulated	Homo sapiens lymphocyte antigen 96 (LY96), mRNA.
MRPL3	0.27	0.000398	up-regulated	Homo sapiens mitochondrial ribosomal protein L3 (MRPL3), nuclear gene encoding mitochondrial protein, mRNA.
FAM53B	-0.16	0.000398	down-regulated	Homo sapiens family with sequence similarity 53, member B (FAM53B), mRNA.
DCTN1	-0.19	0.000398	down-regulated	Homo sapiens dynactin 1 (p150, glued homolog, Drosophila) (DCTN1), transcript variant 2, mRNA.
SRP19	0.2	0.000398	up-regulated	Homo sapiens signal recognition particle 19kDa (SRP19), mRNA.
DDX24	-0.17	0.000398	down-regulated	Homo sapiens DEAD (Asp-Glu-Ala-Asp) box polypeptide 24 (DDX24), mRNA.
HSPB1	-0.21	0.000398	down-regulated	Homo sapiens heat shock 27kDa protein 1 (HSPB1), mRNA.
MAP2K1IP1	0.25	0.000398	up-regulated	Homo sapiens mitogen-activated protein kinase kinase 1 interacting protein 1 (MAP2K1IP1), mRNA.
CXXC1	-0.14	0.000398	down-regulated	Homo sapiens CXXC finger 1 (PHD domain) (CXXC1), mRNA.
BTN3A1	-0.17	0.000398	down-regulated	Homo sapiens butyrophilin, subfamily 3, member A1 (BTN3A1), mRNA.
TAGLN2	-0.21	0.000399	down-regulated	Homo sapiens transgelin 2 (TAGLN2), mRNA.
ICAM2	-0.13	0.000404	down-regulated	Homo sapiens intercellular adhesion molecule 2 (ICAM2), transcript variant 1, mRNA.
PRF1	-0.35	0.000404	down-regulated	Homo sapiens perforin 1 (pore forming protein) (PRF1), transcript variant 1, mRNA.
POM121C	-0.16	0.000404	down-regulated	Homo sapiens POM121 membrane glycoprotein C (POM121C), mRNA.
COX6C	0.33	0.000404	up-regulated	Homo sapiens cytochrome c oxidase subunit VIc (COX6C), mRNA.
LILRB3	-0.09	0.000404	no-sig-change	Homo sapiens leukocyte immunoglobulin-like receptor, subfamily B (with TM and ITIM domains), member 3 (LILRB3), transcript variant 2, mRNA.
RBX1	0.35	0.000404	up-regulated	Homo sapiens ring-box 1 (RBX1), mRNA.
RANGAP1	-0.15	0.000404	down-regulated	Homo sapiens Ran GTPase activating protein 1 (RANGAP1), mRNA.
ATP5EP2	0.15	0.000411	up-regulated	Homo sapiens ATP synthase, H+ transporting, mitochondrial F1 complex, epsilon subunit pseudogene 2 (ATP5EP2), transcript variant 6, non-coding RNA.
STIP1	-0.17	0.000411	down-regulated	Homo sapiens stress-induced-phosphoprotein 1 (Hsp70/Hsp90-organizing protein) (STIP1), mRNA.
SEC24C	-0.12	0.000425	down-regulated	Homo sapiens SEC24 family, member C (S. cerevisiae) (SEC24C), transcript variant 2, mRNA.
WBP11	-0.11	0.000425	down-regulated	Homo sapiens WW domain binding protein 11 (WBP11), mRNA.
CRLS1	0.24	0.000425	up-regulated	Homo sapiens cardiolipin synthase 1 (CRLS1), mRNA.
AKNA	-0.16	0.000425	down-regulated	Homo sapiens AT-hook transcription factor (AKNA), mRNA.
SAFB2	-0.12	0.000441	down-regulated	Homo sapiens scaffold attachment factor B2 (SAFB2), mRNA.
IL16	-0.14	0.000441	down-regulated	Homo sapiens interleukin 16 (lymphocyte chemoattractant factor) (IL16), transcript variant 2, mRNA.
COX7A2L	0.21	0.000441	up-regulated	Homo sapiens cytochrome c oxidase subunit VIIa polypeptide 2 like (COX7A2L), nuclear gene encoding mitochondrial protein, mRNA.
ZNF430	-0.13	0.000443	down-regulated	Homo sapiens zinc finger protein 430 (ZNF430), mRNA.
ATP5C1	0.29	0.000454	up-regulated	Homo sapiens ATP synthase, H+ transporting, mitochondrial F1 complex, gamma polypeptide 1 (ATP5C1), nuclear gene encoding mitochondrial protein, transcript variant 2, mRNA.
RHOT1	0.17	0.000462	up-regulated	Homo sapiens ras homolog gene family, member T1 (RHOT1), transcript variant 2, mRNA.
SBK1	-0.18	0.000465	down-regulated	Homo sapiens SH3-binding domain kinase 1 (SBK1), mRNA.
FBXL5	0.15	0.00047	up-regulated	Homo sapiens F-box and leucine-rich repeat protein 5 (FBXL5), transcript variant 1, mRNA.
GON4L	-0.12	0.00047	down-regulated	Homo sapiens gon-4-like (C. elegans) (GON4L), transcript variant 1, mRNA.
UQCRQ	0.33	0.00047	up-regulated	Homo sapiens ubiquinol-cytochrome c reductase, complex III subunit VII, 9.5kDa (UQCRQ), nuclear gene encoding mitochondrial protein, mRNA.
PITPNM1	-0.12	0.000473	down-regulated	Homo sapiens phosphatidylinositol transfer protein, membrane-associated 1 (PITPNM1), mRNA.
ATP2B4	-0.15	0.000485	down-regulated	Homo sapiens ATPase, Ca++ transporting, plasma membrane 4 (ATP2B4), transcript variant 1, mRNA.
IL18	-0.12	0.000485	down-regulated	Homo sapiens interleukin 18 (interferon-gamma-inducing factor) (IL18), mRNA.
ZGPAT	-0.12	0.000485	down-regulated	Homo sapiens zinc finger, CCCH-type with G patch domain (ZGPAT), transcript variant 1, mRNA.
MGC16703	-0.11	0.000485	down-regulated	Homo sapiens alpha tubulin-like (MGC16703), mRNA.
BNIP2	0.19	0.00049	up-regulated	Homo sapiens BCL2/adenovirus E1B 19kDa interacting protein 2 (BNIP2), mRNA.
ITPKB	-0.16	0.00049	down-regulated	Homo sapiens inositol 1,4,5-trisphosphate 3-kinase B (ITPKB), mRNA.
MCM3	-0.12	0.00049	down-regulated	Homo sapiens minichromosome maintenance complex component 3 (MCM3), mRNA.
SLC35A1	0.23	0.000503	up-regulated	Homo sapiens solute carrier family 35 (CMP-sialic acid transporter), member A1 (SLC35A1), mRNA.
CD97	-0.2	0.000507	down-regulated	Homo sapiens CD97 molecule (CD97), transcript variant 1, mRNA.
CTBP1	-0.12	0.000507	down-regulated	Homo sapiens C-terminal binding protein 1 (CTBP1), transcript variant 2, mRNA.
AKAP13	-0.15	0.000519	down-regulated	Homo sapiens A kinase (PRKA) anchor protein 13 (AKAP13), transcript variant 2, mRNA.
EXOSC10	-0.13	0.000519	down-regulated	Homo sapiens exosome component 10 (EXOSC10), transcript variant 1, mRNA.
PIK4CA	-0.14	0.000519	down-regulated	Homo sapiens phosphatidylinositol 4-kinase, catalytic, alpha polypeptide (PIK4CA), transcript variant 1, mRNA.
SUPT5H	-0.16	0.000526	down-regulated	Homo sapiens suppressor of Ty 5 homolog (S. cerevisiae) (SUPT5H), mRNA.
HGS	-0.13	0.000526	down-regulated	Homo sapiens hepatocyte growth factor-regulated tyrosine kinase substrate (HGS), mRNA.
ELMO2	-0.12	0.000531	down-regulated	Homo sapiens engulfment and cell motility 2 (ELMO2), transcript variant 1, mRNA.
RPSA	0.2	0.000531	up-regulated	Homo sapiens ribosomal protein SA (RPSA), transcript variant 1, mRNA.
VPS29	0.23	0.00054	up-regulated	Homo sapiens vacuolar protein sorting 29 homolog (S. cerevisiae) (VPS29), transcript variant 1, mRNA.
STAG3L2	-0.18	0.000546	down-regulated	Homo sapiens stromal antigen 3-like 2 (STAG3L2), mRNA.
LAT	-0.16	0.000546	down-regulated	Homo sapiens linker for activation of T cells (LAT), transcript variant 2, mRNA.
SLC44A4	-0.13	0.000546	down-regulated	Homo sapiens solute carrier family 44, member 4 (SLC44A4), transcript variant 2, mRNA.
ATP5L	0.19	0.000546	up-regulated	Homo sapiens ATP synthase, H+ transporting, mitochondrial F0 complex, subunit G (ATP5L), nuclear gene encoding mitochondrial protein, mRNA.
KRCC1	0.22	0.000546	up-regulated	Homo sapiens lysine-rich coiled-coil 1 (KRCC1), mRNA.
SBF1	-0.15	0.00055	down-regulated	Homo sapiens SET binding factor 1 (SBF1), transcript variant 1, mRNA.
LYST	0.16	0.00057	up-regulated	Homo sapiens lysosomal trafficking regulator (LYST), mRNA.
SF3B14	0.26	0.000576	up-regulated	Homo sapiens splicing factor 3B, 14 kDa subunit (SF3B14), mRNA.
XAB2	-0.14	0.000588	down-regulated	Homo sapiens XPA binding protein 2 (XAB2), mRNA.
WDR61	0.16	0.000599	up-regulated	Homo sapiens WD repeat domain 61 (WDR61), mRNA.
UBQLN4	-0.14	0.000633	down-regulated	Homo sapiens ubiquilin 4 (UBQLN4), mRNA.
SMARCD1	-0.11	0.000643	down-regulated	Homo sapiens SWI/SNF related, matrix associated, actin dependent regulator of chromatin, subfamily d, member 1 (SMARCD1), transcript variant 1, mRNA.
SRP9	0.22	0.000643	up-regulated	Homo sapiens signal recognition particle 9kDa (SRP9), mRNA.
VBP1	0.25	0.000643	up-regulated	Homo sapiens von Hippel-Lindau binding protein 1 (VBP1), mRNA.
PCMT1	0.14	0.000649	up-regulated	Homo sapiens protein-L-isoaspartate (D-aspartate) O-methyltransferase (PCMT1), mRNA.
MLLT6	-0.15	0.000651	down-regulated	Homo sapiens myeloid/lymphoid or mixed-lineage leukemia (trithorax homolog, Drosophila); translocated to, 6 (MLLT6), mRNA.
GGPS1	0.13	0.000651	up-regulated	Homo sapiens geranylgeranyl diphosphate synthase 1 (GGPS1), transcript variant 2, mRNA.
FAM160B1	0.22	0.000657	up-regulated	Homo sapiens family with sequence similarity 160, member B1 (FAM160B1), transcript variant 1, mRNA.
TMX1	0.29	0.000657	up-regulated	Homo sapiens thioredoxin-related transmembrane protein 1 (TMX1), mRNA.
SLC44A1	0.19	0.000658	up-regulated	Homo sapiens solute carrier family 44, member 1 (SLC44A1), mRNA.
NDUFA4	0.41	0.000658	up-regulated	Homo sapiens NADH dehydrogenase (ubiquinone) 1 alpha subcomplex, 4, 9kDa (NDUFA4), nuclear gene encoding mitochondrial protein, mRNA.
PRDX3	0.14	0.00067	up-regulated	Homo sapiens peroxiredoxin 3 (PRDX3), nuclear gene encoding mitochondrial protein, transcript variant 1, mRNA.
RPL7	0.48	0.00067	up-regulated	Homo sapiens ribosomal protein L7 (RPL7), mRNA.
SPG7	-0.13	0.00067	down-regulated	Homo sapiens spastic paraplegia 7 (pure and complicated autosomal recessive) (SPG7), nuclear gene encoding mitochondrial protein, transcript variant 1, mRNA.
KIAA1600	0.22	0.000675	up-regulated	Homo sapiens KIAA1600 (KIAA1600), mRNA.
COX17	0.15	0.000675	up-regulated	Homo sapiens COX17 cytochrome c oxidase assembly homolog (S. cerevisiae) (COX17), nuclear gene encoding mitochondrial protein, mRNA.
GRK5	-0.11	0.000675	down-regulated	Homo sapiens G protein-coupled receptor kinase 5 (GRK5), mRNA.
GJC1	-0.1	0.000675	down-regulated	Homo sapiens gap junction protein, gamma 1, 45kDa (GJC1), transcript variant 1, mRNA.
XPC	-0.13	0.000675	down-regulated	Homo sapiens xeroderma pigmentosum, complementation group C (XPC), mRNA.
GAPT	0.23	0.000685	up-regulated	Homo sapiens GRB2-binding adaptor protein, transmembrane (GAPT), mRNA.
PIGY	0.2	0.000709	up-regulated	Homo sapiens phosphatidylinositol glycan anchor biosynthesis, class Y (PIGY), transcript variant 2, mRNA.
COX7C	0.46	0.000712	up-regulated	Homo sapiens cytochrome c oxidase subunit VIIc (COX7C), nuclear gene encoding mitochondrial protein, mRNA.
TMEM140	-0.24	0.000712	down-regulated	Homo sapiens transmembrane protein 140 (TMEM140), mRNA.
COMMD3	0.21	0.000712	up-regulated	Homo sapiens COMM domain containing 3 (COMMD3), mRNA.
PCSK7	-0.12	0.000718	down-regulated	Homo sapiens proprotein convertase subtilisin/kexin type 7 (PCSK7), mRNA.
SP2	-0.21	0.000721	down-regulated	Homo sapiens Sp2 transcription factor (SP2), mRNA.
LILRB1	-0.14	0.000722	down-regulated	Homo sapiens leukocyte immunoglobulin-like receptor, subfamily B (with TM and ITIM domains), member 1 (LILRB1), transcript variant 2, mRNA.
TMEM14B	0.19	0.000729	up-regulated	Homo sapiens transmembrane protein 14B (TMEM14B), mRNA.
STX7	0.18	0.000729	up-regulated	Homo sapiens syntaxin 7 (STX7), mRNA.
DIAPH1	-0.2	0.000729	down-regulated	Homo sapiens diaphanous homolog 1 (Drosophila) (DIAPH1), transcript variant 1, mRNA.
PI4KAP2	-0.17	0.000729	down-regulated	Homo sapiens phosphatidylinositol 4-kinase, catalytic, alpha polypeptide pseudogene 2 (PI4KAP2), mRNA.
NAT5	0.14	0.000729	up-regulated	Homo sapiens N-acetyltransferase 5 (GCN5-related, putative) (NAT5), transcript variant 3, mRNA.
FRAP1	-0.12	0.000729	down-regulated	Homo sapiens FK506 binding protein 12-rapamycin associated protein 1 (FRAP1), mRNA.
FAR1	0.24	0.000729	up-regulated	Homo sapiens fatty acyl CoA reductase 1 (FAR1), mRNA.
KBTBD11	0.19	0.000729	up-regulated	Homo sapiens kelch repeat and BTB (POZ) domain containing 11 (KBTBD11), mRNA.
C17ORF61	0.18	0.000729	up-regulated	Homo sapiens chromosome 17 open reading frame 61 (C17orf61), mRNA.
VAMP7	0.16	0.000729	up-regulated	Homo sapiens vesicle-associated membrane protein 7 (VAMP7), mRNA.
RSL24D1	0.54	0.000729	up-regulated	Homo sapiens ribosomal L24 domain containing 1 (RSL24D1), mRNA.
C14ORF156	0.34	0.000729	up-regulated	Homo sapiens chromosome 14 open reading frame 156 (C14orf156), mRNA.
NCOR2	-0.18	0.000732	down-regulated	Homo sapiens nuclear receptor co-repressor 2 (NCOR2), transcript variant 1, mRNA.
LDHA	0.11	0.000737	up-regulated	Homo sapiens lactate dehydrogenase A (LDHA), transcript variant 2, mRNA.
STAG3L3	-0.17	0.000746	down-regulated	Homo sapiens stromal antigen 3-like 3 (STAG3L3), mRNA.
POLR2A	-0.21	0.000746	down-regulated	Homo sapiens polymerase (RNA) II (DNA directed) polypeptide A, 220kDa (POLR2A), mRNA.
DDX56	-0.13	0.000746	down-regulated	Homo sapiens DEAD (Asp-Glu-Ala-Asp) box polypeptide 56 (DDX56), mRNA.
RWDD1	0.27	0.000753	up-regulated	Homo sapiens RWD domain containing 1 (RWDD1), transcript variant 3, mRNA.
TBK1	0.18	0.000754	up-regulated	Homo sapiens TANK-binding kinase 1 (TBK1), mRNA.
ARL6IP5	0.14	0.000754	up-regulated	Homo sapiens ADP-ribosylation-like factor 6 interacting protein 5 (ARL6IP5), mRNA.
HIGD1A	0.23	0.000755	up-regulated	Homo sapiens HIG1 hypoxia inducible domain family, member 1A (HIGD1A), transcript variant 1, mRNA.
SMARCA4	-0.16	0.000761	down-regulated	Homo sapiens SWI/SNF related, matrix associated, actin dependent regulator of chromatin, subfamily a, member 4 (SMARCA4), mRNA.
PACS1	-0.21	0.000761	down-regulated	Homo sapiens phosphofurin acidic cluster sorting protein 1 (PACS1), mRNA.
CREG1	0.21	0.000761	up-regulated	Homo sapiens cellular repressor of E1A-stimulated genes 1 (CREG1), mRNA.
C20ORF55	-0.19	0.000763	down-regulated	Homo sapiens chromosome 20 open reading frame 55 (C20orf55), transcript variant 1, mRNA.
MTMR11	0.21	0.000772	up-regulated	Homo sapiens myotubularin related protein 11 (MTMR11), mRNA.
ZNHIT3	0.3	0.000772	up-regulated	Homo sapiens zinc finger, HIT type 3 (ZNHIT3), mRNA.
UBE1	-0.2	0.00079	down-regulated	Homo sapiens ubiquitin-activating enzyme E1 (UBE1), transcript variant 1, mRNA.
TXLNA	-0.11	0.00079	down-regulated	Homo sapiens taxilin alpha (TXLNA), mRNA.
GAK	-0.12	0.000818	down-regulated	Homo sapiens cyclin G associated kinase (GAK), mRNA. XM_943600 XM_943603
FAM38A	-0.16	0.000831	down-regulated	Homo sapiens family with sequence similarity 38, member A (FAM38A), mRNA.
RAB11FIP1	-0.16	0.000842	down-regulated	Homo sapiens RAB11 family interacting protein 1 (class I) (RAB11FIP1), transcript variant 3, mRNA.
KIAA1310	-0.1	0.000861	down-regulated	Homo sapiens KIAA1310 (KIAA1310), transcript variant 1, mRNA.
MGST3	0.17	0.000867	up-regulated	Homo sapiens microsomal glutathione S-transferase 3 (MGST3), mRNA.
ADRM1	-0.1	0.000867	down-regulated	Homo sapiens adhesion regulating molecule 1 (ADRM1), transcript variant 2, mRNA.
SF3B4	-0.14	0.000869	down-regulated	Homo sapiens splicing factor 3b, subunit 4, 49kDa (SF3B4), mRNA.
PSMA6	0.31	0.000874	up-regulated	Homo sapiens proteasome (prosome, macropain) subunit, alpha type, 6 (PSMA6), mRNA.
DPF2	-0.15	0.000875	down-regulated	Homo sapiens D4, zinc and double PHD fingers family 2 (DPF2), mRNA.
MRPL32	0.24	0.000875	up-regulated	Homo sapiens mitochondrial ribosomal protein L32 (MRPL32), nuclear gene encoding mitochondrial protein, mRNA.
ATP5H	0.1	0.000875	up-regulated	Homo sapiens ATP synthase, H+ transporting, mitochondrial F0 complex, subunit d (ATP5H), nuclear gene encoding mitochondrial protein, transcript variant 2, mRNA.
CCDC53	0.16	0.000875	up-regulated	Homo sapiens coiled-coil domain containing 53 (CCDC53), mRNA.
POLE4	0.17	0.000881	up-regulated	Homo sapiens polymerase (DNA-directed), epsilon 4 (p12 subunit) (POLE4), mRNA.
ARS2	-0.11	0.000893	down-regulated	Homo sapiens arsenate resistance protein 2 (ARS2), transcript variant 1, mRNA.
RALY	-0.13	0.000893	down-regulated	Homo sapiens RNA binding protein, autoantigenic (hnRNP-associated with lethal yellow homolog (mouse)) (RALY), transcript variant 2, mRNA.
CLIC1	0.13	0.000896	up-regulated	Homo sapiens chloride intracellular channel 1 (CLIC1), mRNA.
COX6A1	0.13	0.000898	up-regulated	Homo sapiens cytochrome c oxidase subunit VIa polypeptide 1 (COX6A1), nuclear gene encoding mitochondrial protein, mRNA.
HSP90AB1	-0.14	0.000902	down-regulated	Homo sapiens heat shock protein 90kDa alpha (cytosolic), class B member 1 (HSP90AB1), mRNA.
TFRC	0.18	0.000911	up-regulated	Homo sapiens transferrin receptor (p90, CD71) (TFRC), mRNA.
TRIM28	-0.16	0.000916	down-regulated	Homo sapiens tripartite motif-containing 28 (TRIM28), mRNA.
WDR23	-0.13	0.000925	down-regulated	Homo sapiens WD repeat domain 23 (WDR23), transcript variant 1, mRNA.
RPS9	0.17	0.000925	up-regulated	Homo sapiens ribosomal protein S9 (RPS9), mRNA.
MRLC2	0.12	0.000925	up-regulated	Homo sapiens myosin regulatory light chain MRLC2 (MRLC2), mRNA.
PPCS	0.13	0.000937	up-regulated	Homo sapiens phosphopantothenoylcysteine synthetase (PPCS), transcript variant 1, mRNA.
CREB1	-0.11	0.000938	down-regulated	Homo sapiens cAMP responsive element binding protein 1 (CREB1), transcript variant A, mRNA.
GPS1	-0.1	0.000938	down-regulated	Homo sapiens G protein pathway suppressor 1 (GPS1), transcript variant 2, mRNA.
FBRS	-0.16	0.000944	down-regulated	Homo sapiens fibrosin (FBRS), mRNA.
RPL7L1	-0.14	0.00095	down-regulated	Homo sapiens ribosomal protein L7-like 1 (RPL7L1), mRNA.
PSMB7	0.16	0.00095	up-regulated	Homo sapiens proteasome (prosome, macropain) subunit, beta type, 7 (PSMB7), mRNA.
FBXO46	-0.18	0.000958	down-regulated	PREDICTED: Homo sapiens F-box protein 46, transcript variant 5 (FBXO46), mRNA.
TLN1	-0.24	0.000958	down-regulated	Homo sapiens talin 1 (TLN1), mRNA.
ATP5O	0.17	0.000958	up-regulated	Homo sapiens ATP synthase, H+ transporting, mitochondrial F1 complex, O subunit (ATP5O), nuclear gene encoding mitochondrial protein, mRNA.
YPEL5	0.15	0.000963	up-regulated	Homo sapiens yippee-like 5 (Drosophila) (YPEL5), mRNA.
FAM115A	-0.1	0.000969	down-regulated	Homo sapiens family with sequence similarity 115, member A (FAM115A), mRNA.
UBE2E1	0.15	0.000969	up-regulated	Homo sapiens ubiquitin-conjugating enzyme E2E 1 (UBC4/5 homolog, yeast) (UBE2E1), transcript variant 2, mRNA.
MRPL33	0.13	0.000969	up-regulated	Homo sapiens mitochondrial ribosomal protein L33 (MRPL33), nuclear gene encoding mitochondrial protein, transcript variant 2, mRNA.
DPY30	0.23	0.00097	up-regulated	Homo sapiens dpy-30 homolog (C. elegans) (DPY30), mRNA.
GMFB	0.23	0.00097	up-regulated	Homo sapiens glia maturation factor, beta (GMFB), mRNA.
MTIF3	0.16	0.000972	up-regulated	Homo sapiens mitochondrial translational initiation factor 3 (MTIF3), nuclear gene encoding mitochondrial protein, mRNA.
KLHL5	0.12	0.001	up-regulated	Homo sapiens kelch-like 5 (Drosophila) (KLHL5), transcript variant 3, mRNA.
RPS15A	0.45	0.00101	up-regulated	Homo sapiens ribosomal protein S15a (RPS15A), transcript variant 1, mRNA.
SNRPG	0.32	0.00102	up-regulated	Homo sapiens small nuclear ribonucleoprotein polypeptide G (SNRPG), mRNA.
ARHGAP1	-0.14	0.00104	down-regulated	Homo sapiens Rho GTPase activating protein 1 (ARHGAP1), mRNA.
MRPL51	0.11	0.00105	up-regulated	Homo sapiens mitochondrial ribosomal protein L51 (MRPL51), nuclear gene encoding mitochondrial protein, mRNA.
SLC9A3R1	-0.14	0.00105	down-regulated	Homo sapiens solute carrier family 9 (sodium/hydrogen exchanger), member 3 regulator 1 (SLC9A3R1), mRNA.
LSM1	0.2	0.00105	up-regulated	Homo sapiens LSM1 homolog, U6 small nuclear RNA associated (S. cerevisiae) (LSM1), mRNA.
PRR14	-0.11	0.00105	down-regulated	Homo sapiens proline rich 14 (PRR14), mRNA.
ABCF1	-0.13	0.00107	down-regulated	Homo sapiens ATP-binding cassette, sub-family F (GCN20), member 1 (ABCF1), transcript variant 1, mRNA.
PAF1	-0.15	0.00108	down-regulated	Homo sapiens Paf1, RNA polymerase II associated factor, homolog (S. cerevisiae) (PAF1), mRNA.
CYB5R4	0.16	0.00108	up-regulated	Homo sapiens cytochrome b5 reductase 4 (CYB5R4), mRNA.
RPS24	0.36	0.00108	up-regulated	Homo sapiens ribosomal protein S24 (RPS24), transcript variant 1, mRNA.
H2AFZ	0.1	0.00109	up-regulated	Homo sapiens H2A histone family, member Z (H2AFZ), mRNA.
UBA1	-0.2	0.00109	down-regulated	Homo sapiens ubiquitin-like modifier activating enzyme 1 (UBA1), transcript variant 1, mRNA.
SPPL2A	0.12	0.00109	up-regulated	Homo sapiens signal peptide peptidase-like 2A (SPPL2A), mRNA.
ORC6L	-0.11	0.00109	down-regulated	Homo sapiens origin recognition complex, subunit 6 like (yeast) (ORC6L), mRNA.
DCAKD	-0.13	0.00111	down-regulated	Homo sapiens dephospho-CoA kinase domain containing (DCAKD), mRNA.
DSE	0.18	0.00111	up-regulated	Homo sapiens dermatan sulfate epimerase (DSE), transcript variant 1, mRNA.
TM2D1	0.12	0.00111	up-regulated	Homo sapiens TM2 domain containing 1 (TM2D1), mRNA.
DNM2	-0.15	0.00111	down-regulated	Homo sapiens dynamin 2 (DNM2), transcript variant 2, mRNA.
SRRM2	-0.14	0.00111	down-regulated	Homo sapiens serine/arginine repetitive matrix 2 (SRRM2), mRNA.
ACADM	0.23	0.00111	up-regulated	Homo sapiens acyl-Coenzyme A dehydrogenase, C-4 to C-12 straight chain (ACADM), nuclear gene encoding mitochondrial protein, mRNA.
MOBKL2A	-0.2	0.00114	down-regulated	Homo sapiens MOB1, Mps One Binder kinase activator-like 2A (yeast) (MOBKL2A), mRNA.
UBL5	0.19	0.00114	up-regulated	Homo sapiens ubiquitin-like 5 (UBL5), transcript variant 2, mRNA.
CDC40	0.13	0.00114	up-regulated	Homo sapiens cell division cycle 40 homolog (S. cerevisiae) (CDC40), mRNA.
CD37	-0.16	0.00115	down-regulated	Homo sapiens CD37 antigen (CD37), mRNA.
PSD4	-0.16	0.00115	down-regulated	Homo sapiens pleckstrin and Sec7 domain containing 4 (PSD4), mRNA.
OSBPL8	0.26	0.00115	up-regulated	Homo sapiens oxysterol binding protein-like 8 (OSBPL8), transcript variant 2, mRNA.
PDPR	-0.24	0.00115	down-regulated	PREDICTED: Homo sapiens pyruvate dehydrogenase phosphatase regulatory subunit (PDPR), mRNA.
TRPV2	-0.12	0.00115	down-regulated	Homo sapiens transient receptor potential cation channel, subfamily V, member 2 (TRPV2), mRNA.
MAP4K1	-0.14	0.00116	down-regulated	Homo sapiens mitogen-activated protein kinase kinase kinase kinase 1 (MAP4K1), transcript variant 1, mRNA.
RPL26	0.45	0.00118	up-regulated	Homo sapiens ribosomal protein L26 (RPL26), mRNA.
VAV1	-0.16	0.00118	down-regulated	Homo sapiens vav 1 guanine nucleotide exchange factor (VAV1), mRNA.
ORMDL1	0.16	0.00118	up-regulated	Homo sapiens ORM1-like 1 (S. cerevisiae) (ORMDL1), mRNA.
ECH1	-0.11	0.00118	down-regulated	Homo sapiens enoyl Coenzyme A hydratase 1, peroxisomal (ECH1), mRNA.
TANK	0.14	0.00119	up-regulated	Homo sapiens TRAF family member-associated NFKB activator (TANK), transcript variant 1, mRNA.
PSMA4	0.27	0.00119	up-regulated	Homo sapiens proteasome (prosome, macropain) subunit, alpha type, 4 (PSMA4), mRNA.
ROCK2	-0.11	0.00121	down-regulated	Homo sapiens Rho-associated, coiled-coil containing protein kinase 2 (ROCK2), mRNA.
PRPF3	-0.09	0.00121	no-sig-change	Homo sapiens PRP3 pre-mRNA processing factor 3 homolog (S. cerevisiae) (PRPF3), mRNA.
LYRM5	0.18	0.00122	up-regulated	Homo sapiens LYR motif containing 5 (LYRM5), mRNA.
HINT1	0.44	0.00122	up-regulated	Homo sapiens histidine triad nucleotide binding protein 1 (HINT1), mRNA.
KLHDC2	0.17	0.00123	up-regulated	Homo sapiens kelch domain containing 2 (KLHDC2), mRNA.
DBI	0.31	0.00125	up-regulated	Homo sapiens diazepam binding inhibitor (GABA receptor modulator, acyl-Coenzyme A binding protein) (DBI), transcript variant 2, mRNA.
CALR	-0.13	0.00126	down-regulated	Homo sapiens calreticulin (CALR), mRNA.
ITPK1	-0.2	0.00126	down-regulated	Homo sapiens inositol 1,3,4-triphosphate 5/6 kinase (ITPK1), mRNA.
PTOV1	-0.13	0.00126	down-regulated	Homo sapiens prostate tumor overexpressed 1 (PTOV1), mRNA.
BTN3A3	-0.15	0.00126	down-regulated	Homo sapiens butyrophilin, subfamily 3, member A3 (BTN3A3), transcript variant 2, mRNA.
ANKRD12	0.24	0.00126	up-regulated	Homo sapiens ankyrin repeat domain 12 (ANKRD12), transcript variant 1, mRNA.
ALKBH5	-0.1	0.00126	down-regulated	Homo sapiens alkB, alkylation repair homolog 5 (E. coli) (ALKBH5), mRNA.
ITGB4BP	-0.11	0.00126	down-regulated	Homo sapiens integrin beta 4 binding protein (ITGB4BP), transcript variant 3, mRNA.
SIGIRR	-0.14	0.00128	down-regulated	PREDICTED: Homo sapiens single immunoglobulin and toll-interleukin 1 receptor (TIR) domain (SIGIRR), mRNA.
MCM3AP	-0.1	0.0013	down-regulated	Homo sapiens minichromosome maintenance complex component 3 associated protein (MCM3AP), mRNA.
MTMR6	0.2	0.0013	up-regulated	Homo sapiens myotubularin related protein 6 (MTMR6), mRNA.
PILRB	-0.16	0.0013	down-regulated	Homo sapiens paired immunoglobin-like type 2 receptor beta (PILRB), transcript variant 1, mRNA.
PDCD10	0.36	0.0013	up-regulated	Homo sapiens programmed cell death 10 (PDCD10), transcript variant 2, mRNA.
TMEM167B	0.14	0.0013	up-regulated	Homo sapiens transmembrane protein 167B (TMEM167B), mRNA.
PTBP1	-0.11	0.0013	down-regulated	Homo sapiens polypyrimidine tract binding protein 1 (PTBP1), transcript variant 4, mRNA.
GMPPA	-0.13	0.00132	down-regulated	Homo sapiens GDP-mannose pyrophosphorylase A (GMPPA), transcript variant 2, mRNA.
ZBED5	0.19	0.00133	up-regulated	Homo sapiens zinc finger, BED-type containing 5 (ZBED5), mRNA.
DMAP1	-0.1	0.00133	down-regulated	Homo sapiens DNA methyltransferase 1 associated protein 1 (DMAP1), transcript variant 2, mRNA.
TMEM126B	0.26	0.00133	up-regulated	Homo sapiens transmembrane protein 126B (TMEM126B), mRNA.
XRCC6	-0.14	0.00135	down-regulated	Homo sapiens X-ray repair complementing defective repair in Chinese hamster cells 6 (XRCC6), mRNA.
SLMAP	0.16	0.00135	up-regulated	Homo sapiens sarcolemma associated protein (SLMAP), mRNA.
EVI2A	0.45	0.00135	up-regulated	Homo sapiens ecotropic viral integration site 2A (EVI2A), transcript variant 2, mRNA.
GPR65	0.24	0.00136	up-regulated	Homo sapiens G protein-coupled receptor 65 (GPR65), mRNA.
ATP1A1	-0.11	0.00136	down-regulated	Homo sapiens ATPase, Na+/K+ transporting, alpha 1 polypeptide (ATP1A1), transcript variant 2, mRNA.
LBA1	-0.21	0.00136	down-regulated	Homo sapiens lupus brain antigen 1 (LBA1), mRNA.
RRP7B	-0.11	0.00136	down-regulated	Homo sapiens ribosomal RNA processing 7 homolog B (S. cerevisiae) (RRP7B), non-coding RNA.
MED28	0.13	0.00136	up-regulated	Homo sapiens mediator complex subunit 28 (MED28), mRNA.
AKR1D1	-0.12	0.00139	down-regulated	Homo sapiens aldo-keto reductase family 1, member D1 (delta 4-3-ketosteroid-5-beta-reductase) (AKR1D1), mRNA.
PRKCSH	-0.13	0.00139	down-regulated	Homo sapiens protein kinase C substrate 80K-H (PRKCSH), transcript variant 2, mRNA.
GCN1L1	-0.14	0.0014	down-regulated	Homo sapiens GCN1 general control of amino-acid synthesis 1-like 1 (yeast) (GCN1L1), mRNA.
PUF60	-0.12	0.0014	down-regulated	Homo sapiens poly-U binding splicing factor 60KDa (PUF60), transcript variant 2, mRNA.
ESYT1	-0.14	0.00141	down-regulated	Homo sapiens extended synaptotagmin-like protein 1 (ESYT1), mRNA.
ACSL5	-0.09	0.00141	no-sig-change	Homo sapiens acyl-CoA synthetase long-chain family member 5 (ACSL5), transcript variant 1, mRNA.
TPK1	0.13	0.00141	up-regulated	Homo sapiens thiamin pyrophosphokinase 1 (TPK1), transcript variant 2, mRNA.
SRP68	-0.11	0.00144	down-regulated	Homo sapiens signal recognition particle 68kDa (SRP68), mRNA.
RPL23	0.46	0.00144	up-regulated	Homo sapiens ribosomal protein L23 (RPL23), mRNA.
TCEB2	0.12	0.00144	up-regulated	Homo sapiens transcription elongation factor B (SIII), polypeptide 2 (18kDa, elongin B) (TCEB2), transcript variant 1, mRNA.
CD302	0.2	0.00144	up-regulated	Homo sapiens CD302 molecule (CD302), mRNA.
TTC31	-0.1	0.00145	down-regulated	Homo sapiens tetratricopeptide repeat domain 31 (TTC31), mRNA.
ZNF410	0.09	0.00145	no-sig-change	Homo sapiens zinc finger protein 410 (ZNF410), mRNA.
GATAD2A	-0.13	0.00145	down-regulated	Homo sapiens GATA zinc finger domain containing 2A (GATAD2A), mRNA.
UBL3	0.2	0.00145	up-regulated	Homo sapiens ubiquitin-like 3 (UBL3), mRNA.
DHPS	-0.09	0.00145	no-sig-change	Homo sapiens deoxyhypusine synthase (DHPS), transcript variant 2, mRNA.
MYADM	-0.22	0.00148	down-regulated	Homo sapiens myeloid-associated differentiation marker (MYADM), transcript variant 4, mRNA.
TMEM131	-0.12	0.00148	down-regulated	Homo sapiens transmembrane protein 131 (TMEM131), mRNA.
GGA1	-0.11	0.00148	down-regulated	Homo sapiens golgi associated, gamma adaptin ear containing, ARF binding protein 1 (GGA1), transcript variant 3, mRNA.
RPL35	0.24	0.00148	up-regulated	Homo sapiens ribosomal protein L35 (RPL35), mRNA.
CPNE3	0.1	0.00148	up-regulated	Homo sapiens copine III (CPNE3), mRNA.
RPL31	0.48	0.00148	up-regulated	Homo sapiens ribosomal protein L31 (RPL31), transcript variant 1, mRNA.
ITGAL	-0.14	0.00148	down-regulated	Homo sapiens integrin, alpha L (antigen CD11A (p180), lymphocyte function-associated antigen 1; alpha polypeptide) (ITGAL), mRNA.
SENP7	0.27	0.00148	up-regulated	Homo sapiens SUMO1/sentrin specific peptidase 7 (SENP7), transcript variant 2, mRNA.
CAPZA2	0.27	0.00151	up-regulated	Homo sapiens capping protein (actin filament) muscle Z-line, alpha 2 (CAPZA2), mRNA.
SARS	-0.1	0.00152	down-regulated	Homo sapiens seryl-tRNA synthetase (SARS), mRNA.
EIF4G1	-0.14	0.00153	down-regulated	Homo sapiens eukaryotic translation initiation factor 4 gamma, 1 (EIF4G1), transcript variant 1, mRNA.
C21ORF58	-0.14	0.00154	down-regulated	Homo sapiens chromosome 21 open reading frame 58 (C21orf58), mRNA.
RPS6	0.19	0.00154	up-regulated	Homo sapiens ribosomal protein S6 (RPS6), mRNA.
DPM1	0.23	0.00155	up-regulated	Homo sapiens dolichyl-phosphate mannosyltransferase polypeptide 1, catalytic subunit (DPM1), mRNA.
NUP85	-0.1	0.00155	down-regulated	Homo sapiens nucleoporin 85kDa (NUP85), mRNA.
PSMD10	0.17	0.00159	up-regulated	Homo sapiens proteasome (prosome, macropain) 26S subunit, non-ATPase, 10 (PSMD10), transcript variant 1, mRNA.
RPL17	0.46	0.00159	up-regulated	Homo sapiens ribosomal protein L17 (RPL17), transcript variant 2, mRNA.
PHF20L1	0.18	0.00159	up-regulated	Homo sapiens PHD finger protein 20-like 1 (PHF20L1), transcript variant 1, mRNA.
SLAMF6	-0.14	0.00159	down-regulated	Homo sapiens SLAM family member 6 (SLAMF6), mRNA.
TBCA	0.17	0.0016	up-regulated	Homo sapiens tubulin folding cofactor A (TBCA), mRNA.
USP5	-0.13	0.0016	down-regulated	Homo sapiens ubiquitin specific peptidase 5 (isopeptidase T) (USP5), transcript variant 2, mRNA.
EXOC7	-0.09	0.0016	no-sig-change	Homo sapiens exocyst complex component 7 (EXOC7), transcript variant 1, mRNA.
THOC7	0.14	0.0016	up-regulated	Homo sapiens THO complex 7 homolog (Drosophila) (THOC7), mRNA.
STK17B	0.19	0.0016	up-regulated	Homo sapiens serine/threonine kinase 17b (STK17B), mRNA.
SEC61A1	-0.11	0.0016	down-regulated	Homo sapiens Sec61 alpha 1 subunit (S. cerevisiae) (SEC61A1), mRNA.
SS18L2	0.16	0.00161	up-regulated	Homo sapiens synovial sarcoma translocation gene on chromosome 18-like 2 (SS18L2), mRNA.
ATP5J	0.22	0.00161	up-regulated	Homo sapiens ATP synthase, H+ transporting, mitochondrial F0 complex, subunit F6 (ATP5J), nuclear gene encoding mitochondrial protein, transcript variant 3, mRNA.
POFUT1	-0.12	0.00161	down-regulated	Homo sapiens protein O-fucosyltransferase 1 (POFUT1), transcript variant 1, mRNA.
MRPS22	0.15	0.00161	up-regulated	Homo sapiens mitochondrial ribosomal protein S22 (MRPS22), nuclear gene encoding mitochondrial protein, mRNA.
TNRC6B	-0.13	0.00161	down-regulated	Homo sapiens trinucleotide repeat containing 6B (TNRC6B), transcript variant 2, mRNA.
DNAJC4	-0.11	0.00161	down-regulated	Homo sapiens DnaJ (Hsp40) homolog, subfamily C, member 4 (DNAJC4), mRNA.
ACADVL	-0.11	0.00161	down-regulated	Homo sapiens acyl-Coenzyme A dehydrogenase, very long chain (ACADVL), nuclear gene encoding mitochondrial protein, transcript variant 2, mRNA.
LPAR5	-0.16	0.00161	down-regulated	Homo sapiens lysophosphatidic acid receptor 5 (LPAR5), mRNA.
MDH1	0.12	0.00161	up-regulated	Homo sapiens malate dehydrogenase 1, NAD (soluble) (MDH1), mRNA.
EMD	-0.1	0.00161	down-regulated	Homo sapiens emerin (Emery-Dreifuss muscular dystrophy) (EMD), mRNA.
PRICKLE4	0.17	0.00162	up-regulated	Homo sapiens prickle homolog 4 (Drosophila) (PRICKLE4), mRNA.
ST3GAL1	-0.15	0.00162	down-regulated	Homo sapiens ST3 beta-galactoside alpha-2,3-sialyltransferase 1 (ST3GAL1), transcript variant 1, mRNA.
SEC31A	-0.13	0.00165	down-regulated	Homo sapiens SEC31 homolog A (S. cerevisiae) (SEC31A), transcript variant 1, mRNA.
TSSC4	-0.11	0.00166	down-regulated	Homo sapiens tumor suppressing subtransferable candidate 4 (TSSC4), mRNA.
ATP5E	0.23	0.00166	up-regulated	Homo sapiens ATP synthase, H+ transporting, mitochondrial F1 complex, epsilon subunit (ATP5E), nuclear gene encoding mitochondrial protein, mRNA.
PDE4C	-0.11	0.00167	down-regulated	Homo sapiens phosphodiesterase 4C, cAMP-specific (phosphodiesterase E1 dunce homolog, Drosophila) (PDE4C), mRNA.
ZSWIM6	0.15	0.00167	up-regulated	PREDICTED: Homo sapiens zinc finger, SWIM-type containing 6 (ZSWIM6), mRNA.
CLIC3	-0.33	0.00168	down-regulated	Homo sapiens chloride intracellular channel 3 (CLIC3), mRNA.
MSN	-0.19	0.00168	down-regulated	Homo sapiens moesin (MSN), mRNA.
ERGIC1	-0.18	0.00168	down-regulated	Homo sapiens endoplasmic reticulum-golgi intermediate compartment (ERGIC) 1 (ERGIC1), transcript variant 1, mRNA.
RPL9	0.5	0.00168	up-regulated	Homo sapiens ribosomal protein L9 (RPL9), transcript variant 2, mRNA.
PMS2L4	-0.11	0.00168	down-regulated	Homo sapiens postmeiotic segregation increased 2-like 4 pseudogene (PMS2L4), non-coding RNA.
EDC4	-0.11	0.00168	down-regulated	Homo sapiens enhancer of mRNA decapping 4 (EDC4), mRNA.
RNASE2	0.41	0.00169	up-regulated	Homo sapiens ribonuclease, RNase A family, 2 (liver, eosinophil-derived neurotoxin) (RNASE2), mRNA.
TOMM7	0.27	0.0017	up-regulated	Homo sapiens translocase of outer mitochondrial membrane 7 homolog (yeast) (TOMM7), nuclear gene encoding mitochondrial protein, mRNA.
CORO7	-0.14	0.00173	down-regulated	Homo sapiens coronin 7 (CORO7), mRNA.
WASF2	-0.2	0.00175	down-regulated	Homo sapiens WAS protein family, member 2 (WASF2), mRNA.
ANKRD30B	-0.15	0.00176	down-regulated	Homo sapiens ankyrin repeat domain 30B (ANKRD30B), mRNA.
FAM153B	-0.25	0.00177	down-regulated	Homo sapiens family with sequence similarity 153, member B (FAM153B), mRNA.
GALC	0.12	0.00177	up-regulated	Homo sapiens galactosylceramidase (GALC), transcript variant 1, mRNA.
RPL35A	0.22	0.00177	up-regulated	Homo sapiens ribosomal protein L35a (RPL35A), mRNA.
SEMA4D	-0.12	0.00177	down-regulated	Homo sapiens sema domain, immunoglobulin domain (Ig), transmembrane domain (TM) and short cytoplasmic domain, (semaphorin) 4D (SEMA4D), mRNA.
RN7SL1	-0.1	0.00177	down-regulated	Homo sapiens RNA, 7SL, cytoplasmic 1 (RN7SL1), small cytoplasmic RNA.
FARSLB	-0.09	0.00177	no-sig-change	Homo sapiens phenylalanine-tRNA synthetase-like, beta subunit (FARSLB), mRNA.
CCDC72	0.37	0.0018	up-regulated	Homo sapiens coiled-coil domain containing 72 (CCDC72), mRNA.
SERP1	0.18	0.00184	up-regulated	Homo sapiens stress-associated endoplasmic reticulum protein 1 (SERP1), mRNA.
HMGB1L1	0.24	0.00184	up-regulated	Homo sapiens high-mobility group box 1-like 1 (HMGB1L1), mRNA.
TMCO1	0.23	0.00184	up-regulated	Homo sapiens transmembrane and coiled-coil domains 1 (TMCO1), mRNA.
MARS	-0.1	0.00184	down-regulated	Homo sapiens methionyl-tRNA synthetase (MARS), mRNA.
FBXL11	-0.11	0.00184	down-regulated	Homo sapiens F-box and leucine-rich repeat protein 11 (FBXL11), mRNA.
U2AF2	-0.1	0.00185	down-regulated	Homo sapiens U2 small nuclear RNA auxiliary factor 2 (U2AF2), transcript variant 1, mRNA.
ZNF493	-0.15	0.00187	down-regulated	Homo sapiens zinc finger protein 493 (ZNF493), transcript variant 3, mRNA.
TAGAP	-0.15	0.00187	down-regulated	Homo sapiens T-cell activation RhoGTPase activating protein (TAGAP), transcript variant 2, mRNA.
UBE2N	0.17	0.00187	up-regulated	Homo sapiens ubiquitin-conjugating enzyme E2N (UBC13 homolog, yeast) (UBE2N), mRNA.
C14ORF138	0.2	0.00187	up-regulated	Homo sapiens chromosome 14 open reading frame 138 (C14orf138), transcript variant 1, mRNA.
SUMO1P3	0.11	0.00188	up-regulated	Homo sapiens SUMO1 pseudogene 3 (SUMO1P3), non-coding RNA.
ITFG2	-0.11	0.00188	down-regulated	Homo sapiens integrin alpha FG-GAP repeat containing 2 (ITFG2), mRNA.
RANBP3	-0.1	0.00188	down-regulated	Homo sapiens RAN binding protein 3 (RANBP3), transcript variant RANBP3-b, mRNA.
CABIN1	-0.15	0.00189	down-regulated	Homo sapiens calcineurin binding protein 1 (CABIN1), mRNA.
BMS1	-0.12	0.0019	down-regulated	Homo sapiens BMS1 homolog, ribosome assembly protein (yeast) (BMS1), mRNA.
S100A9	0.12	0.0019	up-regulated	Homo sapiens S100 calcium binding protein A9 (calgranulin B) (S100A9), mRNA.
UBA52	-0.12	0.00192	down-regulated	Homo sapiens ubiquitin A-52 residue ribosomal protein fusion product 1 (UBA52), transcript variant 1, mRNA.
SIPA1	-0.13	0.00194	down-regulated	Homo sapiens signal-induced proliferation-associated gene 1 (SIPA1), transcript variant 2, mRNA.
RXRB	-0.09	0.00196	no-sig-change	Homo sapiens retinoid X receptor, beta (RXRB), mRNA.
NECAP1	0.1	0.00197	up-regulated	Homo sapiens NECAP endocytosis associated 1 (NECAP1), mRNA.
CDC25B	-0.15	0.00197	down-regulated	Homo sapiens cell division cycle 25 homolog B (S. pombe) (CDC25B), transcript variant 2, mRNA.
AP1S2	0.25	0.00199	up-regulated	Homo sapiens adaptor-related protein complex 1, sigma 2 subunit (AP1S2), mRNA.
SLC16A12	-0.1	0.00199	down-regulated	Homo sapiens solute carrier family 16, member 12 (monocarboxylic acid transporter 12) (SLC16A12), mRNA.
SF3B2	-0.14	0.00199	down-regulated	Homo sapiens splicing factor 3b, subunit 2, 145kDa (SF3B2), mRNA.
ELMO1	-0.17	0.002	down-regulated	Homo sapiens engulfment and cell motility 1 (ELMO1), transcript variant 1, mRNA.
MAPRE2	-0.1	0.00201	down-regulated	Homo sapiens microtubule-associated protein, RP/EB family, member 2 (MAPRE2), mRNA.
CNOT4	-0.1	0.00202	down-regulated	Homo sapiens CCR4-NOT transcription complex, subunit 4 (CNOT4), transcript variant 1, mRNA.
CKAP5	-0.14	0.00202	down-regulated	Homo sapiens cytoskeleton associated protein 5 (CKAP5), transcript variant 1, mRNA.
C7ORF26	-0.1	0.00203	down-regulated	Homo sapiens chromosome 7 open reading frame 26 (C7orf26), mRNA.
PSMA3	0.19	0.00204	up-regulated	Homo sapiens proteasome (prosome, macropain) subunit, alpha type, 3 (PSMA3), transcript variant 2, mRNA.
RPL27A	0.12	0.00204	up-regulated	Homo sapiens ribosomal protein L27a (RPL27A), mRNA.
ERH	0.21	0.00204	up-regulated	Homo sapiens enhancer of rudimentary homolog (Drosophila) (ERH), mRNA.
METAP2	0.13	0.00204	up-regulated	Homo sapiens methionyl aminopeptidase 2 (METAP2), mRNA.
CDAN1	-0.12	0.00204	down-regulated	Homo sapiens congenital dyserythropoietic anemia, type I (CDAN1), mRNA.
UBLCP1	0.13	0.00204	up-regulated	Homo sapiens ubiquitin-like domain containing CTD phosphatase 1 (UBLCP1), mRNA.
RPS6P1	0.24	0.00205	up-regulated	PREDICTED: Homo sapiens misc_RNA (RPS6P1), miscRNA.
NRGN	-0.33	0.00206	down-regulated	Homo sapiens neurogranin (protein kinase C substrate, RC3) (NRGN), mRNA.
DUSP12	0.13	0.00207	up-regulated	Homo sapiens dual specificity phosphatase 12 (DUSP12), mRNA.
RPS17	0.33	0.00209	up-regulated	Homo sapiens ribosomal protein S17 (RPS17), mRNA.
UBE2L3	-0.15	0.00212	down-regulated	Homo sapiens ubiquitin-conjugating enzyme E2L 3 (UBE2L3), transcript variant 2, mRNA.
PUM1	-0.13	0.00212	down-regulated	Homo sapiens pumilio homolog 1 (Drosophila) (PUM1), transcript variant 1, mRNA.
ARHGEF18	-0.1	0.00213	down-regulated	Homo sapiens rho/rac guanine nucleotide exchange factor (GEF) 18 (ARHGEF18), mRNA.
BNIP3L	0.3	0.00214	up-regulated	Homo sapiens BCL2/adenovirus E1B 19kDa interacting protein 3-like (BNIP3L), mRNA.
RALGDS	-0.13	0.00216	down-regulated	Homo sapiens ral guanine nucleotide dissociation stimulator (RALGDS), transcript variant 1, mRNA.
SMARCC2	-0.17	0.00216	down-regulated	Homo sapiens SWI/SNF related, matrix associated, actin dependent regulator of chromatin, subfamily c, member 2 (SMARCC2), transcript variant 2, mRNA.
FAM63A	-0.13	0.00216	down-regulated	Homo sapiens family with sequence similarity 63, member A (FAM63A), transcript variant 1, mRNA.
AP1G2	-0.11	0.00216	down-regulated	Homo sapiens adaptor-related protein complex 1, gamma 2 subunit (AP1G2), mRNA.
IGBP1	0.12	0.00216	up-regulated	Homo sapiens immunoglobulin (CD79A) binding protein 1 (IGBP1), mRNA.
KPNA6	-0.14	0.00216	down-regulated	Homo sapiens karyopherin alpha 6 (importin alpha 7) (KPNA6), mRNA.
FNBP1	-0.12	0.00217	down-regulated	Homo sapiens formin binding protein 1 (FNBP1), mRNA.
ACSL4	0.2	0.00221	up-regulated	Homo sapiens acyl-CoA synthetase long-chain family member 4 (ACSL4), transcript variant 1, mRNA.
CCR6	-0.1	0.00221	down-regulated	Homo sapiens chemokine (C-C motif) receptor 6 (CCR6), transcript variant 2, mRNA.
ZNF674	-0.11	0.00221	down-regulated	Homo sapiens zinc finger family member 674 (ZNF674), mRNA.
SRP14P1	0.17	0.00221	up-regulated	Homo sapiens signal recognition particle 14kDa (homologous Alu RNA binding protein) pseudogene 1 (SRP14P1), non-coding RNA.
TMC6	-0.12	0.00221	down-regulated	Homo sapiens transmembrane channel-like 6 (TMC6), mRNA.
EMP3	-0.1	0.00221	down-regulated	Homo sapiens epithelial membrane protein 3 (EMP3), mRNA.
PFDN5	0.29	0.00221	up-regulated	Homo sapiens prefoldin subunit 5 (PFDN5), transcript variant 3, mRNA.
PSME3	-0.11	0.00223	down-regulated	Homo sapiens proteasome (prosome, macropain) activator subunit 3 (PA28 gamma; Ki) (PSME3), transcript variant 1, mRNA.
MRPL11	0.15	0.00224	up-regulated	Homo sapiens mitochondrial ribosomal protein L11 (MRPL11), nuclear gene encoding mitochondrial protein, transcript variant 1, mRNA.
DTX2	-0.15	0.00224	down-regulated	Homo sapiens deltex homolog 2 (Drosophila) (DTX2), mRNA.
SIDT2	-0.19	0.00224	down-regulated	Homo sapiens SID1 transmembrane family, member 2 (SIDT2), mRNA.
MCM5	-0.14	0.00224	down-regulated	Homo sapiens minichromosome maintenance complex component 5 (MCM5), mRNA.
TAF15	-0.18	0.00226	down-regulated	Homo sapiens TAF15 RNA polymerase II, TATA box binding protein (TBP)-associated factor, 68kDa (TAF15), transcript variant 1, mRNA.
AARS	-0.13	0.00227	down-regulated	Homo sapiens alanyl-tRNA synthetase (AARS), mRNA.
NAG18	-0.11	0.00227	down-regulated	Homo sapiens NAG18 protein (NAG18) on chromosome 19.
CHMP5	0.3	0.00231	up-regulated	Homo sapiens chromatin modifying protein 5 (CHMP5), mRNA.
PBX2	-0.13	0.00231	down-regulated	Homo sapiens pre-B-cell leukemia homeobox 2 (PBX2), mRNA.
LSP1	-0.2	0.00231	down-regulated	Homo sapiens lymphocyte-specific protein 1 (LSP1), transcript variant 2, mRNA.
GABARAPL2	0.11	0.00233	up-regulated	Homo sapiens GABA(A) receptor-associated protein-like 2 (GABARAPL2), mRNA.
HEBP2	0.19	0.00235	up-regulated	Homo sapiens heme binding protein 2 (HEBP2), mRNA.
CD48	0.18	0.00235	up-regulated	Homo sapiens CD48 molecule (CD48), mRNA.
HLA-DRB6	-0.14	0.00236	down-regulated	Homo sapiens major histocompatibility complex, class II, DR beta 6 (pseudogene) (HLA-DRB6), non-coding RNA.
ARHGAP30	-0.12	0.00237	down-regulated	Homo sapiens Rho GTPase activating protein 30 (ARHGAP30), transcript variant 1, mRNA.
TMEM14D	0.18	0.00237	up-regulated	PREDICTED: Homo sapiens transmembrane protein 14D (TMEM14D), mRNA.
RHEB	0.14	0.00237	up-regulated	Homo sapiens Ras homolog enriched in brain (RHEB), mRNA.
PPP3CB	0.11	0.00238	up-regulated	Homo sapiens protein phosphatase 3 (formerly 2B), catalytic subunit, beta isoform (PPP3CB), mRNA.
PDCD4	-0.16	0.0024	down-regulated	Homo sapiens programmed cell death 4 (neoplastic transformation inhibitor) (PDCD4), transcript variant 2, mRNA.
ATP5J2	0.13	0.00241	up-regulated	Homo sapiens ATP synthase, H+ transporting, mitochondrial F0 complex, subunit F2 (ATP5J2), nuclear gene encoding mitochondrial protein, transcript variant 1, mRNA.
PIK3CD	-0.15	0.00242	down-regulated	Homo sapiens phosphoinositide-3-kinase, catalytic, delta polypeptide (PIK3CD), mRNA.
STK19	-0.09	0.00243	no-sig-change	Homo sapiens serine/threonine kinase 19 (STK19), transcript variant 1, mRNA.
ANGEL2	0.13	0.00246	up-regulated	Homo sapiens angel homolog 2 (Drosophila) (ANGEL2), mRNA.
TOMM20	0.12	0.00246	up-regulated	Homo sapiens translocase of outer mitochondrial membrane 20 homolog (yeast) (TOMM20), nuclear gene encoding mitochondrial protein, mRNA.
XPNPEP3	-0.08	0.00249	no-sig-change	Homo sapiens X-prolyl aminopeptidase (aminopeptidase P) 3, putative (XPNPEP3), mRNA.
BRP44	0.1	0.00249	up-regulated	Homo sapiens brain protein 44 (BRP44), transcript variant 2, mRNA.
NDUFS5	0.19	0.00249	up-regulated	Homo sapiens NADH dehydrogenase (ubiquinone) Fe-S protein 5, 15kDa (NADH-coenzyme Q reductase) (NDUFS5), mRNA.
ANKFY1	-0.12	0.00249	down-regulated	Homo sapiens ankyrin repeat and FYVE domain containing 1 (ANKFY1), transcript variant 1, mRNA.
WSB2	0.16	0.0025	up-regulated	Homo sapiens WD repeat and SOCS box-containing 2 (WSB2), mRNA.
ATP6V1G1	0.19	0.0025	up-regulated	Homo sapiens ATPase, H+ transporting, lysosomal 13kDa, V1 subunit G1 (ATP6V1G1), mRNA.
CCT2	0.13	0.00251	up-regulated	Homo sapiens chaperonin containing TCP1, subunit 2 (beta) (CCT2), mRNA.
FLJ20699	-0.24	0.00251	down-regulated	Homo sapiens hypothetical protein FLJ20699 (FLJ20699), mRNA.
MS4A6A	0.2	0.00251	up-regulated	Homo sapiens membrane-spanning 4-domains, subfamily A, member 6A (MS4A6A), transcript variant 3, mRNA.
CTNS	-0.12	0.00253	down-regulated	Homo sapiens cystinosis, nephropathic (CTNS), transcript variant 2, mRNA.
SNRPD2	0.18	0.00254	up-regulated	Homo sapiens small nuclear ribonucleoprotein D2 polypeptide 16.5kDa (SNRPD2), transcript variant 1, mRNA.
ATPBD1B	-0.11	0.00254	down-regulated	Homo sapiens ATP binding domain 1 family, member B (ATPBD1B), mRNA.
RPL15	0.14	0.00254	up-regulated	Homo sapiens ribosomal protein L15 (RPL15), mRNA.
PPP2R4	-0.12	0.00254	down-regulated	Homo sapiens protein phosphatase 2A activator, regulatory subunit 4 (PPP2R4), transcript variant 3, mRNA.
LRCH4	-0.14	0.00254	down-regulated	Homo sapiens leucine-rich repeats and calponin homology (CH) domain containing 4 (LRCH4), mRNA.
RPL24	0.15	0.00255	up-regulated	Homo sapiens ribosomal protein L24 (RPL24), mRNA.
RPLP0	0.18	0.00256	up-regulated	Homo sapiens ribosomal protein, large, P0 (RPLP0), transcript variant 1, mRNA.
SLC35A4	-0.13	0.00256	down-regulated	Homo sapiens solute carrier family 35, member A4 (SLC35A4), mRNA.
SEC16A	-0.14	0.00256	down-regulated	Homo sapiens SEC16 homolog A (S. cerevisiae) (SEC16A), mRNA.
RAPGEF1	-0.13	0.00258	down-regulated	Homo sapiens Rap guanine nucleotide exchange factor (GEF) 1 (RAPGEF1), transcript variant 2, mRNA.
CLDND1	0.18	0.00259	up-regulated	Homo sapiens claudin domain containing 1 (CLDND1), transcript variant 1, mRNA.
CASP1	0.15	0.00259	up-regulated	Homo sapiens caspase 1, apoptosis-related cysteine peptidase (interleukin 1, beta, convertase) (CASP1), transcript variant delta, mRNA.
ZNF142	-0.1	0.00259	down-regulated	Homo sapiens zinc finger protein 142 (ZNF142), transcript variant 2, mRNA.
ATP11B	0.14	0.00259	up-regulated	Homo sapiens ATPase, class VI, type 11B (ATP11B), mRNA.
ZAP70	-0.15	0.00259	down-regulated	Homo sapiens zeta-chain (TCR) associated protein kinase 70kDa (ZAP70), transcript variant 1, mRNA.
MSH3	-0.11	0.0026	down-regulated	Homo sapiens mutS homolog 3 (E. coli) (MSH3), mRNA.
TRIM56	-0.11	0.0026	down-regulated	Homo sapiens tripartite motif-containing 56 (TRIM56), mRNA.
TECR	-0.12	0.00261	down-regulated	Homo sapiens trans-2,3-enoyl-CoA reductase (TECR), mRNA.
NSL1	0.13	0.00261	up-regulated	Homo sapiens NSL1, MIND kinetochore complex component, homolog (S. cerevisiae) (NSL1), transcript variant 2, mRNA.
PLOD3	-0.12	0.00261	down-regulated	Homo sapiens procollagen-lysine, 2-oxoglutarate 5-dioxygenase 3 (PLOD3), mRNA.
EEF1B2	0.28	0.00263	up-regulated	Homo sapiens eukaryotic translation elongation factor 1 beta 2 (EEF1B2), transcript variant 3, mRNA.
ASNSD1	0.2	0.00264	up-regulated	Homo sapiens asparagine synthetase domain containing 1 (ASNSD1), mRNA.
SCAMP3	-0.11	0.00264	down-regulated	Homo sapiens secretory carrier membrane protein 3 (SCAMP3), transcript variant 1, mRNA.
EHD1	-0.12	0.00265	down-regulated	Homo sapiens EH-domain containing 1 (EHD1), mRNA.
ITGAE	0.13	0.00265	up-regulated	Homo sapiens integrin, alpha E (antigen CD103, human mucosal lymphocyte antigen 1; alpha polypeptide) (ITGAE), mRNA.
RCOR3	0.19	0.00265	up-regulated	Homo sapiens REST corepressor 3 (RCOR3), mRNA.
FAM177A1	-0.11	0.00265	down-regulated	Homo sapiens family with sequence similarity 177, member A1 (FAM177A1), transcript variant 1, mRNA.
VPS37B	-0.14	0.00266	down-regulated	Homo sapiens vacuolar protein sorting 37 homolog B (S. cerevisiae) (VPS37B), mRNA.
UBE2J1	0.16	0.00266	up-regulated	Homo sapiens ubiquitin-conjugating enzyme E2, J1 (UBC6 homolog, yeast) (UBE2J1), mRNA.
KIAA0494	-0.12	0.00267	down-regulated	Homo sapiens KIAA0494 (KIAA0494), mRNA.
TAX1BP1	0.18	0.00267	up-regulated	Homo sapiens Tax1 (human T-cell leukemia virus type I) binding protein 1 (TAX1BP1), transcript variant 2, mRNA.
PPP1R15A	-0.15	0.00267	down-regulated	Homo sapiens protein phosphatase 1, regulatory (inhibitor) subunit 15A (PPP1R15A), mRNA.
MLL4	-0.15	0.00267	down-regulated	Homo sapiens myeloid/lymphoid or mixed-lineage leukemia 4 (MLL4), mRNA.
NDUFA1	0.14	0.00267	up-regulated	Homo sapiens NADH dehydrogenase (ubiquinone) 1 alpha subcomplex, 1, 7.5kDa (NDUFA1), nuclear gene encoding mitochondrial protein, mRNA.
HEXB	0.1	0.00268	up-regulated	Homo sapiens hexosaminidase B (beta polypeptide) (HEXB), mRNA.
SRP14	0.17	0.00268	up-regulated	Homo sapiens signal recognition particle 14kDa (homologous Alu RNA binding protein) (SRP14), mRNA.
PPP1CA	-0.11	0.00269	down-regulated	Homo sapiens protein phosphatase 1, catalytic subunit, alpha isoform (PPP1CA), transcript variant 3, mRNA.
NSMAF	0.09	0.00269	no-sig-change	Homo sapiens neutral sphingomyelinase (N-SMase) activation associated factor (NSMAF), mRNA.
C20ORF4	-0.1	0.00271	down-regulated	Homo sapiens chromosome 20 open reading frame 4 (C20orf4), mRNA.
LSM5	0.18	0.00271	up-regulated	Homo sapiens LSM5 homolog, U6 small nuclear RNA associated (S. cerevisiae) (LSM5), mRNA.
CTSH	0.14	0.00272	up-regulated	Homo sapiens cathepsin H (CTSH), transcript variant 1, mRNA.
RPS3A	0.43	0.00272	up-regulated	Homo sapiens ribosomal protein S3A (RPS3A), mRNA.
PMPCB	0.1	0.00272	up-regulated	Homo sapiens peptidase (mitochondrial processing) beta (PMPCB), nuclear gene encoding mitochondrial protein, mRNA.
RPS27	0.28	0.00272	up-regulated	Homo sapiens ribosomal protein S27 (metallopanstimulin 1) (RPS27), mRNA.
PPP1R2	0.17	0.00273	up-regulated	Homo sapiens protein phosphatase 1, regulatory (inhibitor) subunit 2 (PPP1R2), mRNA.
NOMO2	-0.14	0.00275	down-regulated	Homo sapiens NODAL modulator 2 (NOMO2), transcript variant 2, mRNA.
LZTR1	-0.12	0.00275	down-regulated	Homo sapiens leucine-zipper-like transcription regulator 1 (LZTR1), mRNA.
ATP5F1	0.11	0.00275	up-regulated	Homo sapiens ATP synthase, H+ transporting, mitochondrial F0 complex, subunit B1 (ATP5F1), nuclear gene encoding mitochondrial protein, mRNA.
RPL39	0.32	0.00276	up-regulated	Homo sapiens ribosomal protein L39 (RPL39), mRNA.
RPS3	0.12	0.00276	up-regulated	Homo sapiens ribosomal protein S3 (RPS3), mRNA.
DNAJB6	-0.12	0.00278	down-regulated	Homo sapiens DnaJ (Hsp40) homolog, subfamily B, member 6 (DNAJB6), transcript variant 1, mRNA.
SERTAD1	-0.16	0.00278	down-regulated	Homo sapiens SERTA domain containing 1 (SERTAD1), mRNA.
SH2D3C	-0.16	0.00278	down-regulated	Homo sapiens SH2 domain containing 3C (SH2D3C), transcript variant 2, mRNA.
CDC37	-0.08	0.00278	no-sig-change	Homo sapiens cell division cycle 37 homolog (S. cerevisiae) (CDC37), mRNA.
ITGA5	-0.15	0.00279	down-regulated	Homo sapiens integrin, alpha 5 (fibronectin receptor, alpha polypeptide) (ITGA5), mRNA.
NIF3L1	0.12	0.00281	up-regulated	Homo sapiens NIF3 NGG1 interacting factor 3-like 1 (S. pombe) (NIF3L1), mRNA.
C9ORF164	-0.17	0.00281	down-regulated	Homo sapiens chromosome 9 open reading frame 164 (C9orf164), mRNA.
N-PAC	-0.09	0.00281	no-sig-change	Homo sapiens cytokine-like nuclear factor n-pac (N-PAC), mRNA.
FOXJ2	-0.13	0.00282	down-regulated	Homo sapiens forkhead box J2 (FOXJ2), mRNA.
PSMB1	0.12	0.00282	up-regulated	Homo sapiens proteasome (prosome, macropain) subunit, beta type, 1 (PSMB1), mRNA.
ZC3H4	-0.12	0.00282	down-regulated	Homo sapiens zinc finger CCCH-type containing 4 (ZC3H4), mRNA.
CYBB	0.17	0.00282	up-regulated	Homo sapiens cytochrome b-245, beta polypeptide (chronic granulomatous disease) (CYBB), mRNA.
PVRIG	-0.16	0.00282	down-regulated	Homo sapiens poliovirus receptor related immunoglobulin domain containing (PVRIG), mRNA.
CTGLF7	-0.1	0.00283	down-regulated	PREDICTED: Homo sapiens centaurin, gamma-like family, member 7 (CTGLF7), mRNA.
POLDIP3	-0.15	0.00286	down-regulated	Homo sapiens polymerase (DNA-directed), delta interacting protein 3 (POLDIP3), transcript variant 2, mRNA.
DYNC1H1	-0.14	0.00286	down-regulated	Homo sapiens dynein, cytoplasmic 1, heavy chain 1 (DYNC1H1), mRNA.
STAG2	0.19	0.00287	up-regulated	Homo sapiens stromal antigen 2 (STAG2), transcript variant 2, mRNA.
TRIM26	-0.14	0.00287	down-regulated	Homo sapiens tripartite motif-containing 26 (TRIM26), mRNA.
MLEC	-0.1	0.00288	down-regulated	Homo sapiens malectin (MLEC), mRNA.
C19ORF31	-0.11	0.00288	down-regulated	Homo sapiens chromosome 19 open reading frame 31 (C19orf31), mRNA.
RPL27	0.28	0.0029	up-regulated	Homo sapiens ribosomal protein L27 (RPL27), mRNA.
USP15	0.21	0.00291	up-regulated	Homo sapiens ubiquitin specific peptidase 15 (USP15), mRNA.
PPP1CB	0.2	0.00291	up-regulated	Homo sapiens protein phosphatase 1, catalytic subunit, beta isoform (PPP1CB), transcript variant 3, mRNA.
RNF31	-0.13	0.00292	down-regulated	Homo sapiens ring finger protein 31 (RNF31), mRNA.
OXR1	0.27	0.00293	up-regulated	Homo sapiens oxidation resistance 1 (OXR1), mRNA.
RPS10	0.18	0.00295	up-regulated	Homo sapiens ribosomal protein S10 (RPS10), mRNA.
RNF216L	-0.14	0.00296	down-regulated	Homo sapiens ring finger protein 216-like (RNF216L), transcript variant 2, non-coding RNA.
AGL	0.25	0.00296	up-regulated	Homo sapiens amylo-1, 6-glucosidase, 4-alpha-glucanotransferase (AGL), transcript variant 5, mRNA.
AZIN1	0.16	0.00298	up-regulated	Homo sapiens antizyme inhibitor 1 (AZIN1), transcript variant 1, mRNA.
PCNP	0.22	0.00299	up-regulated	Homo sapiens PEST proteolytic signal containing nuclear protein (PCNP), mRNA.
TBCD	-0.16	0.003	down-regulated	Homo sapiens tubulin folding cofactor D (TBCD), mRNA.
BRPF1	-0.09	0.003	no-sig-change	Homo sapiens bromodomain and PHD finger containing, 1 (BRPF1), transcript variant 2, mRNA.
ARHGAP17	-0.12	0.00301	down-regulated	Homo sapiens Rho GTPase activating protein 17 (ARHGAP17), transcript variant 2, mRNA.
RUNX3	-0.14	0.00301	down-regulated	Homo sapiens runt-related transcription factor 3 (RUNX3), transcript variant 2, mRNA.
RRBP1	-0.15	0.00302	down-regulated	Homo sapiens ribosome binding protein 1 homolog 180kDa (dog) (RRBP1), transcript variant 1, mRNA.
CLCN7	-0.13	0.00302	down-regulated	Homo sapiens chloride channel 7 (CLCN7), mRNA.
HEXDC	-0.13	0.00303	down-regulated	Homo sapiens hexosaminidase (glycosyl hydrolase family 20, catalytic domain) containing (HEXDC), mRNA.
UQCRH	0.16	0.00307	up-regulated	Homo sapiens ubiquinol-cytochrome c reductase hinge protein (UQCRH), mRNA.
C5ORF32	0.19	0.00309	up-regulated	Homo sapiens chromosome 5 open reading frame 32 (C5orf32), mRNA.
USP7	-0.18	0.00309	down-regulated	Homo sapiens ubiquitin specific peptidase 7 (herpes virus-associated) (USP7), mRNA.
SLC35A2	-0.11	0.00309	down-regulated	Homo sapiens solute carrier family 35 (UDP-galactose transporter), member A2 (SLC35A2), transcript variant 2, mRNA.
FLJ12078	-0.15	0.00309	down-regulated	PREDICTED: Homo sapiens hypothetical protein FLJ12078 (FLJ12078), misc RNA.
PSMA1	0.09	0.0031	no-sig-change	Homo sapiens proteasome (prosome, macropain) subunit, alpha type, 1 (PSMA1), transcript variant 1, mRNA.
ITGB7	-0.14	0.00311	down-regulated	Homo sapiens integrin, beta 7 (ITGB7), mRNA.
CLEC16A	-0.1	0.00312	down-regulated	Homo sapiens C-type lectin domain family 16, member A (CLEC16A), mRNA.
SEPT5	-0.31	0.00313	down-regulated	Homo sapiens septin 5 (SEPT5), mRNA.
C9ORF69	-0.09	0.00316	no-sig-change	Homo sapiens chromosome 9 open reading frame 69 (C9orf69), mRNA.
RPL41	0.22	0.00318	up-regulated	Homo sapiens ribosomal protein L41 (RPL41), transcript variant 2, mRNA.
TMED7	0.16	0.00318	up-regulated	Homo sapiens transmembrane emp24 protein transport domain containing 7 (TMED7), mRNA.
MAP4K2	-0.09	0.00318	no-sig-change	Homo sapiens mitogen-activated protein kinase kinase kinase kinase 2 (MAP4K2), mRNA.
CHD1	0.13	0.00318	up-regulated	Homo sapiens chromodomain helicase DNA binding protein 1 (CHD1), mRNA.
RPS18	0.23	0.00318	up-regulated	Homo sapiens ribosomal protein S18 (RPS18), mRNA.
SNRNP70	-0.1	0.0032	down-regulated	Homo sapiens small nuclear ribonucleoprotein 70kDa (U1) (SNRNP70), mRNA.
MARCH7	0.16	0.00321	up-regulated	Homo sapiens membrane-associated ring finger (C3HC4) 7 (MARCH7), mRNA.
ECHS1	-0.09	0.00322	no-sig-change	Homo sapiens enoyl Coenzyme A hydratase, short chain, 1, mitochondrial (ECHS1), nuclear gene encoding mitochondrial protein, mRNA.
IMAA	-0.1	0.00324	down-regulated	Homo sapiens SLC7A5 pseudogene (IMAA), non-coding RNA.
FBXO18	-0.13	0.00324	down-regulated	Homo sapiens F-box protein, helicase, 18 (FBXO18), transcript variant 2, mRNA.
PPM1G	-0.09	0.00325	no-sig-change	Homo sapiens protein phosphatase 1G (formerly 2C), magnesium-dependent, gamma isoform (PPM1G), transcript variant 2, mRNA.
L3MBTL2	-0.11	0.0033	down-regulated	Homo sapiens l(3)mbt-like 2 (Drosophila) (L3MBTL2), mRNA.
ALDOC	-0.15	0.00331	down-regulated	Homo sapiens aldolase C, fructose-bisphosphate (ALDOC), mRNA.
KRTCAP2	-0.09	0.00331	no-sig-change	Homo sapiens keratinocyte associated protein 2 (KRTCAP2), mRNA.
STK40	-0.14	0.00331	down-regulated	Homo sapiens serine/threonine kinase 40 (STK40), mRNA.
RABGAP1	-0.11	0.00331	down-regulated	Homo sapiens RAB GTPase activating protein 1 (RABGAP1), mRNA.
SH3KBP1	-0.13	0.00334	down-regulated	Homo sapiens SH3-domain kinase binding protein 1 (SH3KBP1), transcript variant 1, mRNA.
NDUFB3	0.2	0.00334	up-regulated	Homo sapiens NADH dehydrogenase (ubiquinone) 1 beta subcomplex, 3, 12kDa (NDUFB3), mRNA.
C9ORF80	-0.12	0.00334	down-regulated	Homo sapiens chromosome 9 open reading frame 80 (C9orf80), mRNA.
TOMM6	0.15	0.00334	up-regulated	Homo sapiens translocase of outer mitochondrial membrane 6 homolog (yeast) (TOMM6), nuclear gene encoding mitochondrial protein, mRNA.
RPUSD3	-0.09	0.00335	no-sig-change	Homo sapiens RNA pseudouridylate synthase domain containing 3 (RPUSD3), mRNA.
SPOCK2	-0.15	0.00337	down-regulated	Homo sapiens sparc/osteonectin, cwcv and kazal-like domains proteoglycan (testican) 2 (SPOCK2), mRNA.
ZFR	0.14	0.00337	up-regulated	Homo sapiens zinc finger RNA binding protein (ZFR), mRNA.
DEK	0.19	0.00339	up-regulated	Homo sapiens DEK oncogene (DNA binding) (DEK), mRNA.
SFRS4	-0.1	0.0034	down-regulated	Homo sapiens splicing factor, arginine/serine-rich 4 (SFRS4), mRNA.
C20ORF52	0.15	0.0034	up-regulated	Homo sapiens chromosome 20 open reading frame 52 (C20orf52), mRNA.
RPS13	0.13	0.00345	up-regulated	Homo sapiens ribosomal protein S13 (RPS13), mRNA.
PITPNC1	-0.1	0.00347	down-regulated	Homo sapiens phosphatidylinositol transfer protein, cytoplasmic 1 (PITPNC1), transcript variant 2, mRNA.
SEMA4B	-0.14	0.00348	down-regulated	Homo sapiens sema domain, immunoglobulin domain (Ig), transmembrane domain (TM) and short cytoplasmic domain, (semaphorin) 4B (SEMA4B), transcript variant 2, mRNA.
NDUFV2	0.09	0.00348	no-sig-change	Homo sapiens NADH dehydrogenase (ubiquinone) flavoprotein 2, 24kDa (NDUFV2), mRNA.
MRPL23	0.1	0.0035	up-regulated	Homo sapiens mitochondrial ribosomal protein L23 (MRPL23), nuclear gene encoding mitochondrial protein, mRNA.
SULT1A1	-0.11	0.0035	down-regulated	Homo sapiens sulfotransferase family, cytosolic, 1A, phenol-preferring, member 1 (SULT1A1), transcript variant 3, mRNA.
COQ5	0.15	0.0035	up-regulated	Homo sapiens coenzyme Q5 homolog, methyltransferase (S. cerevisiae) (COQ5), mRNA.
AATF	-0.12	0.00351	down-regulated	Homo sapiens apoptosis antagonizing transcription factor (AATF), mRNA.
TFIP11	-0.09	0.00353	no-sig-change	Homo sapiens tuftelin interacting protein 11 (TFIP11), transcript variant 2, mRNA.
ELP3	-0.1	0.00357	down-regulated	Homo sapiens elongation protein 3 homolog (S. cerevisiae) (ELP3), mRNA.
CMIP	-0.15	0.00357	down-regulated	Homo sapiens c-Maf-inducing protein (CMIP), transcript variant Tc-mip, mRNA.
HNRPUL1	-0.11	0.00358	down-regulated	Homo sapiens heterogeneous nuclear ribonucleoprotein U-like 1 (HNRPUL1), transcript variant 4, mRNA.
APBA3	-0.1	0.00361	down-regulated	Homo sapiens amyloid beta (A4) precursor protein-binding, family A, member 3 (APBA3), mRNA.
KIAA0913	-0.1	0.00363	down-regulated	Homo sapiens KIAA0913 (KIAA0913), mRNA.
MYH9	-0.19	0.00366	down-regulated	Homo sapiens myosin, heavy chain 9, non-muscle (MYH9), mRNA.
AIRE	-0.12	0.00368	down-regulated	Homo sapiens autoimmune regulator (autoimmune polyendocrinopathy candidiasis ectodermal dystrophy) (AIRE), transcript variant AIRE-1, mRNA.
CDK5RAP3	-0.1	0.00369	down-regulated	Homo sapiens CDK5 regulatory subunit associated protein 3 (CDK5RAP3), mRNA.
HCFC1	-0.16	0.00371	down-regulated	Homo sapiens host cell factor C1 (VP16-accessory protein) (HCFC1), mRNA.
KCNJ2	0.18	0.00379	up-regulated	Homo sapiens potassium inwardly-rectifying channel, subfamily J, member 2 (KCNJ2), mRNA.
NIN	0.13	0.0038	up-regulated	Homo sapiens ninein (GSK3B interacting protein) (NIN), transcript variant 2, mRNA.
FAM49B	0.11	0.00381	up-regulated	Homo sapiens family with sequence similarity 49, member B (FAM49B), mRNA.
TATDN2	-0.11	0.00382	down-regulated	Homo sapiens TatD DNase domain containing 2 (TATDN2), mRNA.
RGS18	0.25	0.00383	up-regulated	Homo sapiens regulator of G-protein signaling 18 (RGS18), mRNA.
ASGR1	0.18	0.00385	up-regulated	Homo sapiens asialoglycoprotein receptor 1 (ASGR1), mRNA.
RPS29	0.17	0.00387	up-regulated	Homo sapiens ribosomal protein S29 (RPS29), transcript variant 1, mRNA.
PDE7A	-0.13	0.00387	down-regulated	Homo sapiens phosphodiesterase 7A (PDE7A), transcript variant 2, mRNA.
NCKAP1L	-0.1	0.00392	down-regulated	Homo sapiens NCK-associated protein 1-like (NCKAP1L), mRNA.
PTEN	0.12	0.00393	up-regulated	Homo sapiens phosphatase and tensin homolog (PTEN), mRNA.
SERTAD2	-0.1	0.00395	down-regulated	Homo sapiens SERTA domain containing 2 (SERTAD2), mRNA.
DNAJB1	-0.1	0.00396	down-regulated	Homo sapiens DnaJ (Hsp40) homolog, subfamily B, member 1 (DNAJB1), mRNA.
COPA	-0.1	0.00398	down-regulated	Homo sapiens coatomer protein complex, subunit alpha (COPA), transcript variant 2, mRNA.
RPL5	0.14	0.00398	up-regulated	Homo sapiens ribosomal protein L5 (RPL5), mRNA.
CTDSP1	-0.11	0.00398	down-regulated	Homo sapiens CTD (carboxy-terminal domain, RNA polymerase II, polypeptide A) small phosphatase 1 (CTDSP1), transcript variant 1, mRNA.
YY1AP1	-0.15	0.00398	down-regulated	Homo sapiens YY1 associated protein 1 (YY1AP1), transcript variant 2, mRNA.
SMG7	-0.12	0.00398	down-regulated	Homo sapiens Smg-7 homolog, nonsense mediated mRNA decay factor (C. elegans) (SMG7), transcript variant 1, mRNA.
SPN	-0.14	0.00398	down-regulated	Homo sapiens sialophorin (SPN), transcript variant 1, mRNA.
FOXN2	0.19	0.00399	up-regulated	Homo sapiens forkhead box N2 (FOXN2), mRNA.
RING1	-0.08	0.004	no-sig-change	Homo sapiens ring finger protein 1 (RING1), mRNA.
ELF4	-0.12	0.00404	down-regulated	Homo sapiens E74-like factor 4 (ets domain transcription factor) (ELF4), mRNA.
PRKCB1	-0.11	0.00404	down-regulated	Homo sapiens protein kinase C, beta 1 (PRKCB1), transcript variant 2, mRNA.
NDUFB5	0.14	0.00407	up-regulated	Homo sapiens NADH dehydrogenase (ubiquinone) 1 beta subcomplex, 5, 16kDa (NDUFB5), nuclear gene encoding mitochondrial protein, mRNA.
FRMD8	-0.11	0.00409	down-regulated	Homo sapiens FERM domain containing 8 (FRMD8), mRNA.
MMS19L	-0.08	0.00409	no-sig-change	Homo sapiens MMS19-like (MET18 homolog, S. cerevisiae) (MMS19L), mRNA.
RPL11	0.17	0.00409	up-regulated	Homo sapiens ribosomal protein L11 (RPL11), mRNA.
AP4B1	-0.08	0.0041	no-sig-change	Homo sapiens adaptor-related protein complex 4, beta 1 subunit (AP4B1), mRNA.
TIMP1	-0.16	0.00411	down-regulated	Homo sapiens TIMP metallopeptidase inhibitor 1 (TIMP1), mRNA.
PRPF31	-0.09	0.00412	no-sig-change	Homo sapiens PRP31 pre-mRNA processing factor 31 homolog (S. cerevisiae) (PRPF31), mRNA.
KIF21B	-0.12	0.00412	down-regulated	Homo sapiens kinesin family member 21B (KIF21B), mRNA.
EXOSC1	0.09	0.00412	no-sig-change	Homo sapiens exosome component 1 (EXOSC1), mRNA. XM_944315 XM_944318 XM_944323
GNA13	0.1	0.00412	up-regulated	Homo sapiens guanine nucleotide binding protein (G protein), alpha 13 (GNA13), mRNA.
SYTL3	-0.15	0.00417	down-regulated	Homo sapiens synaptotagmin-like 3 (SYTL3), mRNA.
GPR137	-0.11	0.00417	down-regulated	Homo sapiens G protein-coupled receptor 137 (GPR137), mRNA.
MCM8	-0.12	0.00417	down-regulated	Homo sapiens minichromosome maintenance complex component 8 (MCM8), transcript variant 1, mRNA.
TMEM93	0.1	0.00419	up-regulated	Homo sapiens transmembrane protein 93 (TMEM93), transcript variant 2, mRNA.
RCBTB2	0.15	0.00422	up-regulated	Homo sapiens regulator of chromosome condensation (RCC1) and BTB (POZ) domain containing protein 2 (RCBTB2), mRNA.
TGFBR3	-0.22	0.00422	down-regulated	Homo sapiens transforming growth factor, beta receptor III (TGFBR3), mRNA.
STK10	-0.13	0.00422	down-regulated	Homo sapiens serine/threonine kinase 10 (STK10), mRNA.
RPLP2	-0.1	0.00424	down-regulated	Homo sapiens ribosomal protein, large, P2 (RPLP2), mRNA.
EFHA1	0.16	0.00424	up-regulated	Homo sapiens EF-hand domain family, member A1 (EFHA1), mRNA.
KIAA0240	-0.11	0.00424	down-regulated	Homo sapiens KIAA0240 (KIAA0240), mRNA.
WDR6	-0.11	0.00435	down-regulated	Homo sapiens WD repeat domain 6 (WDR6), mRNA.
DYNLT1	0.14	0.0044	up-regulated	Homo sapiens dynein, light chain, Tctex-type 1 (DYNLT1), mRNA.
CD3E	-0.15	0.00441	down-regulated	Homo sapiens CD3e molecule, epsilon (CD3-TCR complex) (CD3E), mRNA.
MID1IP1	-0.13	0.00443	down-regulated	Homo sapiens MID1 interacting protein 1 (gastrulation specific G12 homolog (zebrafish)) (MID1IP1), mRNA.
PARP1	-0.13	0.00445	down-regulated	Homo sapiens poly (ADP-ribose) polymerase family, member 1 (PARP1), mRNA.
TMBIM6	-0.1	0.00445	down-regulated	Homo sapiens transmembrane BAX inhibitor motif containing 6 (TMBIM6), transcript variant 1, mRNA.
ARL8B	0.11	0.00449	up-regulated	Homo sapiens ADP-ribosylation factor-like 8B (ARL8B), mRNA.
KLF9	0.19	0.00449	up-regulated	Homo sapiens Kruppel-like factor 9 (KLF9), mRNA.
CROP	0.18	0.00449	up-regulated	Homo sapiens cisplatin resistance-associated overexpressed protein (CROP), transcript variant 2, mRNA.
COQ10B	0.12	0.00452	up-regulated	Homo sapiens coenzyme Q10 homolog B (S. cerevisiae) (COQ10B), mRNA.
TMEM218	0.1	0.00454	up-regulated	Homo sapiens transmembrane protein 218 (TMEM218), mRNA.
KIAA0922	-0.09	0.00454	no-sig-change	Homo sapiens KIAA0922 (KIAA0922), mRNA.
DYNLRB1	-0.08	0.00454	no-sig-change	Homo sapiens dynein, light chain, roadblock-type 1 (DYNLRB1), mRNA.
ARPC3	0.08	0.00454	no-sig-change	Homo sapiens actin related protein 2/3 complex, subunit 3, 21kDa (ARPC3), mRNA.
DAPP1	-0.11	0.00454	down-regulated	Homo sapiens dual adaptor of phosphotyrosine and 3-phosphoinositides (DAPP1), mRNA.
EEF1AL7	0.15	0.00458	up-regulated	Homo sapiens eukaryotic translation elongation factor 1 alpha-like 7 (EEF1AL7), non-coding RNA.
SDHB	0.06	0.00461	no-sig-change	Homo sapiens succinate dehydrogenase complex, subunit B, iron sulfur (Ip) (SDHB), nuclear gene encoding mitochondrial protein, mRNA.
BTAF1	0.17	0.00463	up-regulated	Homo sapiens BTAF1 RNA polymerase II, B-TFIID transcription factor-associated, 170kDa (Mot1 homolog, S. cerevisiae) (BTAF1), mRNA.
DCP2	0.16	0.00464	up-regulated	Homo sapiens DCP2 decapping enzyme homolog (S. cerevisiae) (DCP2), mRNA.
COX5A	0.07	0.00465	no-sig-change	Homo sapiens cytochrome c oxidase subunit Va (COX5A), nuclear gene encoding mitochondrial protein, mRNA.
UQCRHL	0.14	0.00466	up-regulated	Homo sapiens ubiquinol-cytochrome c reductase hinge protein-like (UQCRHL), mRNA.
CREBBP	-0.15	0.00466	down-regulated	Homo sapiens CREB binding protein (CREBBP), transcript variant 2, mRNA.
GOLGA3	-0.09	0.00472	no-sig-change	Homo sapiens golgi autoantigen, golgin subfamily a, 3 (GOLGA3), mRNA.
FLJ35390	-0.17	0.00472	down-regulated	Homo sapiens hypothetical LOC255031 (FLJ35390), transcript variant 1, non-coding RNA.
PLA2G4B	-0.11	0.00472	down-regulated	Homo sapiens phospholipase A2, group IVB (cytosolic) (PLA2G4B), mRNA.
FAM120B	-0.09	0.00472	no-sig-change	Homo sapiens family with sequence similarity 120B (FAM120B), mRNA.
USP16	0.14	0.00472	up-regulated	Homo sapiens ubiquitin specific peptidase 16 (USP16), transcript variant 1, mRNA.
C8ORF37	-0.12	0.00473	down-regulated	Homo sapiens chromosome 8 open reading frame 37 (C8orf37), mRNA.
SELK	0.17	0.00475	up-regulated	Homo sapiens selenoprotein K (SELK), mRNA.
SNX3	0.12	0.00477	up-regulated	Homo sapiens sorting nexin 3 (SNX3), mRNA.
ZDHHC8	-0.08	0.00478	no-sig-change	Homo sapiens zinc finger, DHHC-type containing 8 (ZDHHC8), mRNA.
ACN9	0.15	0.00479	up-regulated	Homo sapiens ACN9 homolog (S. cerevisiae) (ACN9), mRNA.
ANTXR2	-0.13	0.00479	down-regulated	Homo sapiens anthrax toxin receptor 2 (ANTXR2), mRNA.
FAM60A	0.15	0.0048	up-regulated	Homo sapiens family with sequence similarity 60, member A (FAM60A), transcript variant 1, mRNA.
SCAMP1	0.15	0.00482	up-regulated	Homo sapiens secretory carrier membrane protein 1 (SCAMP1), mRNA.
ANKIB1	0.16	0.00482	up-regulated	Homo sapiens ankyrin repeat and IBR domain containing 1 (ANKIB1), mRNA.
TIAF1	-0.12	0.00485	down-regulated	Homo sapiens TGFB1-induced anti-apoptotic factor 1 (TIAF1), mRNA.
ZNF486	-0.13	0.00487	down-regulated	PREDICTED: Homo sapiens zinc finger protein 486 (ZNF486), mRNA.
CYFIP2	-0.12	0.00488	down-regulated	Homo sapiens cytoplasmic FMR1 interacting protein 2 (CYFIP2), transcript variant 3, mRNA.
CTSB	-0.16	0.0049	down-regulated	Homo sapiens cathepsin B (CTSB), transcript variant 1, mRNA.
GP9	-0.32	0.00494	down-regulated	Homo sapiens glycoprotein IX (platelet) (GP9), mRNA.
SASH3	-0.1	0.00496	down-regulated	Homo sapiens SAM and SH3 domain containing 3 (SASH3), mRNA.
GNAI3	0.15	0.00497	up-regulated	Homo sapiens guanine nucleotide binding protein (G protein), alpha inhibiting activity polypeptide 3 (GNAI3), mRNA.
LASS2	-0.08	0.00499	no-sig-change	Homo sapiens LAG1 homolog, ceramide synthase 2 (LASS2), transcript variant 2, mRNA.
ZYG11B	-0.14	0.00503	down-regulated	Homo sapiens zyg-11 homolog B (C. elegans) (ZYG11B), mRNA.
RPL6	0.11	0.00503	up-regulated	Homo sapiens ribosomal protein L6 (RPL6), transcript variant 1, mRNA.
GLO1	0.12	0.0051	up-regulated	Homo sapiens glyoxalase I (GLO1), mRNA.
STK38	-0.09	0.00512	no-sig-change	Homo sapiens serine/threonine kinase 38 (STK38), mRNA.
DCLRE1C	-0.17	0.00512	down-regulated	Homo sapiens DNA cross-link repair 1C (PSO2 homolog, S. cerevisiae) (DCLRE1C), transcript variant b, mRNA.
ZRANB2	0.21	0.00512	up-regulated	Homo sapiens zinc finger, RAN-binding domain containing 2 (ZRANB2), transcript variant 2, mRNA.
RPL13	0.17	0.00512	up-regulated	Homo sapiens ribosomal protein L13 (RPL13), transcript variant 2, mRNA.
XKR8	-0.15	0.00512	down-regulated	Homo sapiens XK, Kell blood group complex subunit-related family, member 8 (XKR8), mRNA.
PFN1	-0.09	0.00512	no-sig-change	Homo sapiens profilin 1 (PFN1), mRNA.
LAMP2	0.11	0.00514	up-regulated	Homo sapiens lysosomal-associated membrane protein 2 (LAMP2), transcript variant LAMP2B, mRNA.
WAS	-0.14	0.00517	down-regulated	Homo sapiens Wiskott-Aldrich syndrome (eczema-thrombocytopenia) (WAS), mRNA.
NDRG1	-0.11	0.00521	down-regulated	Homo sapiens N-myc downstream regulated gene 1 (NDRG1), mRNA.
ADD3	0.13	0.00521	up-regulated	Homo sapiens adducin 3 (gamma) (ADD3), transcript variant 3, mRNA.
C2ORF25	0.09	0.00522	no-sig-change	Homo sapiens chromosome 2 open reading frame 25 (C2orf25), mRNA.
MED25	-0.21	0.00522	down-regulated	Homo sapiens mediator complex subunit 25 (MED25), mRNA.
PLCG1	-0.13	0.00526	down-regulated	Homo sapiens phospholipase C, gamma 1 (PLCG1), transcript variant 2, mRNA.
SNRPB2	0.1	0.00526	up-regulated	Homo sapiens small nuclear ribonucleoprotein polypeptide B'' (SNRPB2), transcript variant 2, mRNA.
SNX14	0.16	0.00526	up-regulated	Homo sapiens sorting nexin 14 (SNX14), transcript variant 2, mRNA.
IL27RA	-0.09	0.00526	no-sig-change	Homo sapiens interleukin 27 receptor, alpha (IL27RA), mRNA.
C21ORF24	-0.12	0.00526	down-regulated	Homo sapiens chromosome 21 open reading frame 24 (C21orf24), mRNA.
MKNK2	-0.13	0.00526	down-regulated	Homo sapiens MAP kinase interacting serine/threonine kinase 2 (MKNK2), transcript variant 1, mRNA.
NCOA3	-0.08	0.00526	no-sig-change	Homo sapiens nuclear receptor coactivator 3 (NCOA3), transcript variant 1, mRNA.
CLUAP1	-0.09	0.00539	no-sig-change	Homo sapiens clusterin associated protein 1 (CLUAP1), transcript variant 2, mRNA.
PRDX4	0.16	0.00539	up-regulated	Homo sapiens peroxiredoxin 4 (PRDX4), mRNA.
MYO9B	-0.13	0.00546	down-regulated	Homo sapiens myosin IXB (MYO9B), mRNA.
MRPS21	0.18	0.00546	up-regulated	Homo sapiens mitochondrial ribosomal protein S21 (MRPS21), nuclear gene encoding mitochondrial protein, transcript variant 2, mRNA.
RERE	-0.14	0.00546	down-regulated	Homo sapiens arginine-glutamic acid dipeptide (RE) repeats (RERE), transcript variant 3, mRNA.
SP3	0.19	0.00546	up-regulated	Homo sapiens Sp3 transcription factor (SP3), transcript variant 2, mRNA.
NCL	-0.1	0.00546	down-regulated	Homo sapiens nucleolin (NCL), mRNA.
PPA2	-0.14	0.00546	down-regulated	Homo sapiens pyrophosphatase (inorganic) 2 (PPA2), nuclear gene encoding mitochondrial protein, transcript variant 2, mRNA.
ATP5I	0.13	0.00549	up-regulated	Homo sapiens ATP synthase, H+ transporting, mitochondrial F0 complex, subunit E (ATP5I), nuclear gene encoding mitochondrial protein, mRNA.
RHBDD2	-0.12	0.00549	down-regulated	Homo sapiens rhomboid domain containing 2 (RHBDD2), transcript variant 1, mRNA.
MTF2	0.14	0.00551	up-regulated	Homo sapiens metal response element binding transcription factor 2 (MTF2), mRNA.
FGD3	-0.1	0.00556	down-regulated	Homo sapiens FYVE, RhoGEF and PH domain containing 3 (FGD3), transcript variant 2, mRNA.
DDX59	0.12	0.00564	up-regulated	Homo sapiens DEAD (Asp-Glu-Ala-Asp) box polypeptide 59 (DDX59), transcript variant 1, mRNA.
MITD1	0.13	0.00567	up-regulated	Homo sapiens MIT, microtubule interacting and transport, domain containing 1 (MITD1), mRNA.
S1PR5	-0.26	0.00567	down-regulated	Homo sapiens sphingosine-1-phosphate receptor 5 (S1PR5), mRNA.
SSR2	0.1	0.00568	up-regulated	Homo sapiens signal sequence receptor, beta (translocon-associated protein beta) (SSR2), mRNA.
RNF40	-0.18	0.00568	down-regulated	Homo sapiens ring finger protein 40 (RNF40), mRNA.
MAGT1	-0.12	0.00568	down-regulated	Homo sapiens magnesium transporter 1 (MAGT1), mRNA.
NISCH	-0.09	0.00568	no-sig-change	Homo sapiens nischarin (NISCH), mRNA.
RIC8A	-0.08	0.00568	no-sig-change	Homo sapiens resistance to inhibitors of cholinesterase 8 homolog A (C. elegans) (RIC8A), mRNA.
CENTD2	-0.14	0.0057	down-regulated	Homo sapiens centaurin, delta 2 (CENTD2), transcript variant 3, mRNA.
HBA2	-0.1	0.00571	down-regulated	Homo sapiens hemoglobin, alpha 2 (HBA2), mRNA.
PGLYRP1	0.31	0.00573	up-regulated	Homo sapiens peptidoglycan recognition protein 1 (PGLYRP1), mRNA.
NFATC2IP	-0.1	0.00579	down-regulated	Homo sapiens nuclear factor of activated T-cells, cytoplasmic, calcineurin-dependent 2 interacting protein (NFATC2IP), mRNA.
ZBTB4	-0.1	0.00579	down-regulated	Homo sapiens zinc finger and BTB domain containing 4 (ZBTB4), mRNA.
RFTN1	-0.1	0.00583	down-regulated	Homo sapiens raftlin, lipid raft linker 1 (RFTN1), mRNA.
HTATIP2	0.11	0.00583	up-regulated	Homo sapiens HIV-1 Tat interactive protein 2, 30kDa (HTATIP2), mRNA.
RPS14	0.14	0.00585	up-regulated	Homo sapiens ribosomal protein S14 (RPS14), transcript variant 2, mRNA.
IFRD1	0.18	0.00595	up-regulated	Homo sapiens interferon-related developmental regulator 1 (IFRD1), transcript variant 1, mRNA.
PPM1B	0.14	0.00598	up-regulated	Homo sapiens protein phosphatase 1B (formerly 2C), magnesium-dependent, beta isoform (PPM1B), transcript variant 2, mRNA.
RARS	0.07	0.00599	no-sig-change	Homo sapiens arginyl-tRNA synthetase (RARS), mRNA.
TINP1	0.17	0.00599	up-regulated	Homo sapiens TGF beta-inducible nuclear protein 1 (TINP1), mRNA.
ZMPSTE24	0.11	0.006	up-regulated	Homo sapiens zinc metallopeptidase (STE24 homolog, S. cerevisiae) (ZMPSTE24), mRNA.
FUCA1	0.14	0.00601	up-regulated	Homo sapiens fucosidase, alpha-L- 1, tissue (FUCA1), mRNA.
C16ORF61	0.18	0.00603	up-regulated	Homo sapiens chromosome 16 open reading frame 61 (C16orf61), mRNA.
VPS26A	0.14	0.00604	up-regulated	Homo sapiens vacuolar protein sorting 26 homolog A (S. pombe) (VPS26A), transcript variant 2, mRNA.
FAM116A	0.14	0.00606	up-regulated	PREDICTED: Homo sapiens family with sequence similarity 116, member A (FAM116A), mRNA.
AHR	-0.15	0.00609	down-regulated	Homo sapiens aryl hydrocarbon receptor (AHR), mRNA.
PIP5K2B	-0.16	0.00611	down-regulated	Homo sapiens phosphatidylinositol-4-phosphate 5-kinase, type II, beta (PIP5K2B), transcript variant 2, mRNA.
NUB1	-0.12	0.00611	down-regulated	Homo sapiens negative regulator of ubiquitin-like proteins 1 (NUB1), mRNA.
PNPLA6	-0.12	0.00612	down-regulated	Homo sapiens patatin-like phospholipase domain containing 6 (PNPLA6), mRNA.
INPP5D	-0.12	0.00612	down-regulated	Homo sapiens inositol polyphosphate-5-phosphatase, 145kDa (INPP5D), transcript variant 2, mRNA.
EFR3A	0.16	0.00614	up-regulated	Homo sapiens EFR3 homolog A (S. cerevisiae) (EFR3A), mRNA.
MRPS18C	0.19	0.00614	up-regulated	Homo sapiens mitochondrial ribosomal protein S18C (MRPS18C), nuclear gene encoding mitochondrial protein, mRNA.
TMEM9B	0.08	0.00614	no-sig-change	Homo sapiens TMEM9 domain family, member B (TMEM9B), mRNA.
CNBP	0.1	0.00615	up-regulated	Homo sapiens CCHC-type zinc finger, nucleic acid binding protein (CNBP), mRNA.
HMHA1	-0.11	0.00615	down-regulated	Homo sapiens histocompatibility (minor) HA-1 (HMHA1), mRNA.
SPOP	-0.09	0.00615	no-sig-change	Homo sapiens speckle-type POZ protein (SPOP), transcript variant 5, mRNA.
PPA1	0.14	0.00615	up-regulated	Homo sapiens pyrophosphatase (inorganic) 1 (PPA1), mRNA.
HMG20B	-0.09	0.00616	no-sig-change	Homo sapiens high-mobility group 20B (HMG20B), mRNA.
NSA2	0.16	0.00618	up-regulated	Homo sapiens NSA2 ribosome biogenesis homolog (S. cerevisiae) (NSA2), mRNA.
LPIN2	-0.14	0.00618	down-regulated	Homo sapiens lipin 2 (LPIN2), mRNA.
N4BP2	-0.15	0.00624	down-regulated	Homo sapiens Nedd4 binding protein 2 (N4BP2), mRNA.
EIF3E	0.12	0.00624	up-regulated	Homo sapiens eukaryotic translation initiation factor 3, subunit E (EIF3E), mRNA.
LACTB	0.12	0.00627	up-regulated	Homo sapiens lactamase, beta (LACTB), nuclear gene encoding mitochondrial protein, transcript variant 1, mRNA.
OCIAD1	-0.12	0.00627	down-regulated	Homo sapiens OCIA domain containing 1 (OCIAD1), transcript variant 5, mRNA.
RPL4	0.15	0.0063	up-regulated	Homo sapiens ribosomal protein L4 (RPL4), mRNA.
TSC22D1	-0.2	0.0063	down-regulated	Homo sapiens TSC22 domain family, member 1 (TSC22D1), transcript variant 2, mRNA.
ALPP	-0.14	0.0063	down-regulated	Homo sapiens alkaline phosphatase, placental (Regan isozyme) (ALPP), mRNA.
PDCD6	0.08	0.0063	no-sig-change	Homo sapiens programmed cell death 6 (PDCD6), mRNA.
LPP	-0.1	0.0063	down-regulated	Homo sapiens LIM domain containing preferred translocation partner in lipoma (LPP), mRNA.
KDELR1	-0.12	0.0063	down-regulated	Homo sapiens KDEL (Lys-Asp-Glu-Leu) endoplasmic reticulum protein retention receptor 1 (KDELR1), mRNA.
LEMD3	0.19	0.00638	up-regulated	Homo sapiens LEM domain containing 3 (LEMD3), mRNA.
SMEK2	0.13	0.00646	up-regulated	Homo sapiens SMEK homolog 2, suppressor of mek1 (Dictyostelium) (SMEK2), mRNA.
ACTR10	0.1	0.00648	up-regulated	Homo sapiens actin-related protein 10 homolog (S. cerevisiae) (ACTR10), mRNA.
BTBD2	-0.1	0.00649	down-regulated	Homo sapiens BTB (POZ) domain containing 2 (BTBD2), mRNA.
GCA	0.13	0.00649	up-regulated	Homo sapiens grancalcin, EF-hand calcium binding protein (GCA), mRNA.
TMEM59	0.09	0.00653	no-sig-change	Homo sapiens transmembrane protein 59 (TMEM59), mRNA.
NELF	-0.12	0.00654	down-regulated	Homo sapiens nasal embryonic LHRH factor (NELF), mRNA.
GTF3A	0.11	0.00655	up-regulated	Homo sapiens general transcription factor IIIA (GTF3A), mRNA.
TPP1	-0.15	0.00656	down-regulated	Homo sapiens tripeptidyl peptidase I (TPP1), mRNA.
TMED10P	0.1	0.00656	up-regulated	Homo sapiens transmembrane emp24-like trafficking protein 10 (yeast) pseudogene (TMED10P), non-coding RNA.
SLC44A2	-0.11	0.00657	down-regulated	Homo sapiens solute carrier family 44, member 2 (SLC44A2), mRNA.
LRRFIP1	-0.1	0.00657	down-regulated	Homo sapiens leucine rich repeat (in FLII) interacting protein 1 (LRRFIP1), mRNA.
HDAC2	0.09	0.0066	no-sig-change	Homo sapiens histone deacetylase 2 (HDAC2), mRNA.
COX4I1	0.06	0.00664	no-sig-change	Homo sapiens cytochrome c oxidase subunit IV isoform 1 (COX4I1), mRNA.
ANXA2P2	-0.1	0.00665	down-regulated	Homo sapiens annexin A2 pseudogene 2 (ANXA2P2), non-coding RNA.
SYVN1	-0.09	0.00671	no-sig-change	Homo sapiens synovial apoptosis inhibitor 1, synoviolin (SYVN1), transcript variant 1, mRNA.
TTC38	-0.21	0.00672	down-regulated	Homo sapiens tetratricopeptide repeat domain 38 (TTC38), mRNA.
RPS11	0.09	0.00676	no-sig-change	Homo sapiens ribosomal protein S11 (RPS11), mRNA.
DCAF7	-0.1	0.00677	down-regulated	Homo sapiens DDB1 and CUL4 associated factor 7 (DCAF7), mRNA.
FEM1C	0.16	0.0068	up-regulated	Homo sapiens fem-1 homolog c (C. elegans) (FEM1C), mRNA.
RAXL1	-0.17	0.00683	down-regulated	Homo sapiens retina and anterior neural fold homeobox like 1 (RAXL1), mRNA.
PNRC2	0.16	0.00685	up-regulated	Homo sapiens proline-rich nuclear receptor coactivator 2 (PNRC2), mRNA.
LRRC33	-0.12	0.00689	down-regulated	Homo sapiens leucine rich repeat containing 33 (LRRC33), mRNA.
SKIV2L	-0.1	0.00689	down-regulated	Homo sapiens superkiller viralicidic activity 2-like (S. cerevisiae) (SKIV2L), mRNA.
ALG5	0.12	0.00695	up-regulated	Homo sapiens asparagine-linked glycosylation 5 homolog (S. cerevisiae, dolichyl-phosphate beta-glucosyltransferase) (ALG5), mRNA.
FBXO11	0.09	0.00697	no-sig-change	Homo sapiens F-box protein 11 (FBXO11), transcript variant 1, mRNA.
IKBKG	-0.1	0.00699	down-regulated	Homo sapiens inhibitor of kappa light polypeptide gene enhancer in B-cells, kinase gamma (IKBKG), transcript variant 2, mRNA.
CPSF1	-0.14	0.0071	down-regulated	Homo sapiens cleavage and polyadenylation specific factor 1, 160kDa (CPSF1), mRNA.
SF3A2	-0.13	0.00711	down-regulated	Homo sapiens splicing factor 3a, subunit 2, 66kDa (SF3A2), mRNA.
MBNL1	0.18	0.00717	up-regulated	Homo sapiens muscleblind-like (Drosophila) (MBNL1), transcript variant 6, mRNA.
ATP2A3	-0.12	0.00717	down-regulated	Homo sapiens ATPase, Ca++ transporting, ubiquitous (ATP2A3), transcript variant 2, mRNA.
CCT7	-0.07	0.00717	no-sig-change	Homo sapiens chaperonin containing TCP1, subunit 7 (eta) (CCT7), transcript variant 2, mRNA.
ITPR3	-0.13	0.00718	down-regulated	Homo sapiens inositol 1,4,5-triphosphate receptor, type 3 (ITPR3), mRNA.
PPP2R1A	-0.1	0.00719	down-regulated	Homo sapiens protein phosphatase 2 (formerly 2A), regulatory subunit A , alpha isoform (PPP2R1A), mRNA.
ZNF669	-0.14	0.00725	down-regulated	Homo sapiens zinc finger protein 669 (ZNF669), mRNA.
HSD17B7	-0.14	0.00725	down-regulated	Homo sapiens hydroxysteroid (17-beta) dehydrogenase 7 (HSD17B7), mRNA.
RPL30	0.17	0.00725	up-regulated	Homo sapiens ribosomal protein L30 (RPL30), mRNA.
UQCRFS1	0.07	0.00725	no-sig-change	Homo sapiens ubiquinol-cytochrome c reductase, Rieske iron-sulfur polypeptide 1 (UQCRFS1), mRNA.
IRF2BP2	0.12	0.00727	up-regulated	Homo sapiens interferon regulatory factor 2 binding protein 2 (IRF2BP2), transcript variant 1, mRNA.
MGC87895	0.16	0.00734	up-regulated	PREDICTED: Homo sapiens similar to ribosomal protein S14 (MGC87895), mRNA.
PRDX1	0.08	0.00734	no-sig-change	Homo sapiens peroxiredoxin 1 (PRDX1), transcript variant 2, mRNA.
MYPOP	-0.08	0.00734	no-sig-change	Homo sapiens Myb-related transcription factor, partner of profilin (MYPOP), mRNA.
CRBN	0.19	0.00735	up-regulated	Homo sapiens cereblon (CRBN), mRNA.
C1ORF144	-0.07	0.00735	no-sig-change	Homo sapiens chromosome 1 open reading frame 144 (C1orf144), mRNA.
PXN	-0.14	0.00735	down-regulated	Homo sapiens paxillin (PXN), mRNA.
C2ORF64	0.13	0.00735	up-regulated	Homo sapiens chromosome 2 open reading frame 64 (C2orf64), mRNA.
CLDN14	-0.11	0.00738	down-regulated	Homo sapiens claudin 14 (CLDN14), transcript variant 2, mRNA.
PSMB4	0.07	0.00738	no-sig-change	Homo sapiens proteasome (prosome, macropain) subunit, beta type, 4 (PSMB4), mRNA.
HBA1	-0.09	0.00738	no-sig-change	Homo sapiens hemoglobin, alpha 1 (HBA1), mRNA.
NP	0.13	0.00739	up-regulated	Homo sapiens nucleoside phosphorylase (NP), mRNA.
CD52	0.26	0.00739	up-regulated	Homo sapiens CD52 molecule (CD52), mRNA.
MAN2B2	-0.1	0.00739	down-regulated	Homo sapiens mannosidase, alpha, class 2B, member 2 (MAN2B2), mRNA.
EIF4E3	0.12	0.0074	up-regulated	Homo sapiens eukaryotic translation initiation factor 4E family member 3 (EIF4E3), mRNA.
RFNG	-0.11	0.00742	down-regulated	PREDICTED: Homo sapiens radical fringe homolog (Drosophila) (RFNG), mRNA.
TMEM50B	0.16	0.00742	up-regulated	Homo sapiens transmembrane protein 50B (TMEM50B), mRNA.
MYST1	-0.1	0.00743	down-regulated	Homo sapiens MYST histone acetyltransferase 1 (MYST1), transcript variant 1, mRNA.
OBFC2A	0.13	0.00744	up-regulated	Homo sapiens oligonucleotide/oligosaccharide-binding fold containing 2A (OBFC2A), mRNA.
NME1-NME2	0.1	0.00745	up-regulated	Homo sapiens NME1-NME2 readthrough (NME1-NME2), mRNA.
BCAP31	-0.1	0.00745	down-regulated	Homo sapiens B-cell receptor-associated protein 31 (BCAP31), mRNA.
TMED5	0.19	0.00745	up-regulated	Homo sapiens transmembrane emp24 protein transport domain containing 5 (TMED5), mRNA.
CNOT8	0.11	0.00752	up-regulated	Homo sapiens CCR4-NOT transcription complex, subunit 8 (CNOT8), mRNA.
ATG2A	-0.16	0.00753	down-regulated	Homo sapiens ATG2 autophagy related 2 homolog A (S. cerevisiae) (ATG2A), mRNA.
CENTB2	0.12	0.00756	up-regulated	Homo sapiens centaurin, beta 2 (CENTB2), mRNA.
LAIR1	-0.09	0.00756	no-sig-change	Homo sapiens leukocyte-associated immunoglobulin-like receptor 1 (LAIR1), transcript variant b, mRNA.
NXF1	-0.07	0.00756	no-sig-change	Homo sapiens nuclear RNA export factor 1 (NXF1), transcript variant 1, mRNA.
C14ORF106	0.14	0.00765	up-regulated	Homo sapiens chromosome 14 open reading frame 106 (C14orf106), mRNA.
IDH3G	-0.1	0.00765	down-regulated	Homo sapiens isocitrate dehydrogenase 3 (NAD+) gamma (IDH3G), nuclear gene encoding mitochondrial protein, transcript variant 2, mRNA.
ACTN4	-0.17	0.00766	down-regulated	Homo sapiens actinin, alpha 4 (ACTN4), mRNA.
ZC3H3	-0.11	0.0077	down-regulated	Homo sapiens zinc finger CCCH-type containing 3 (ZC3H3), mRNA.
FASN	-0.17	0.0077	down-regulated	Homo sapiens fatty acid synthase (FASN), mRNA.
RASA1	0.13	0.00771	up-regulated	Homo sapiens RAS p21 protein activator (GTPase activating protein) 1 (RASA1), transcript variant 1, mRNA.
STRAP	0.09	0.00774	no-sig-change	Homo sapiens serine/threonine kinase receptor associated protein (STRAP), mRNA.
WTAP	0.11	0.00774	up-regulated	Homo sapiens Wilms tumor 1 associated protein (WTAP), transcript variant 1, mRNA.
COPS8	0.12	0.00775	up-regulated	Homo sapiens COP9 constitutive photomorphogenic homolog subunit 8 (Arabidopsis) (COPS8), transcript variant 2, mRNA.
KCTD13	-0.09	0.00779	no-sig-change	Homo sapiens potassium channel tetramerisation domain containing 13 (KCTD13), mRNA.
ITIH5	-0.1	0.0078	down-regulated	Homo sapiens inter-alpha (globulin) inhibitor H5 (ITIH5), transcript variant 3, mRNA.
TUBA1A	-0.09	0.0078	no-sig-change	Homo sapiens tubulin, alpha 1a (TUBA1A), mRNA.
SDHALP1	-0.16	0.00784	down-regulated	Homo sapiens succinate dehydrogenase complex, subunit A, flavoprotein pseudogene 1 (SDHALP1) on chromosome 3.
POLR3GL	0.1	0.00786	up-regulated	Homo sapiens polymerase (RNA) III (DNA directed) polypeptide G (32kD)-like (POLR3GL), mRNA.
FLJ10081	-0.09	0.00787	no-sig-change	Homo sapiens hypothetical protein FLJ10081 (FLJ10081), mRNA.
PLEKHM1	-0.12	0.00791	down-regulated	PREDICTED: Homo sapiens pleckstrin homology domain containing, family M (with RUN domain) member 1 (PLEKHM1), mRNA.
ARHGAP25	-0.12	0.00792	down-regulated	Homo sapiens Rho GTPase activating protein 25 (ARHGAP25), transcript variant 2, mRNA.
FRG1	0.11	0.00794	up-regulated	Homo sapiens FSHD region gene 1 (FRG1), mRNA.
EIF4A3	-0.09	0.00794	no-sig-change	Homo sapiens eukaryotic translation initiation factor 4A, isoform 3 (EIF4A3), mRNA.
GNAS	-0.12	0.00794	down-regulated	Homo sapiens GNAS complex locus (GNAS), transcript variant 4, mRNA.
TIMM23	0.07	0.00794	no-sig-change	Homo sapiens translocase of inner mitochondrial membrane 23 homolog (yeast) (TIMM23), nuclear gene encoding mitochondrial protein, mRNA.
DUXAP3	-0.12	0.00794	down-regulated	Homo sapiens double homeobox A pseudogene 3 (DUXAP3) on chromosome 10.
STK24	-0.09	0.00795	no-sig-change	Homo sapiens serine/threonine kinase 24 (STE20 homolog, yeast) (STK24), transcript variant 1, mRNA.
LSM7	0.15	0.00795	up-regulated	Homo sapiens LSM7 homolog, U6 small nuclear RNA associated (S. cerevisiae) (LSM7), mRNA.
OSTC	0.15	0.00795	up-regulated	Homo sapiens oligosaccharyltransferase complex subunit (OSTC), mRNA.
GMIP	-0.14	0.00801	down-regulated	Homo sapiens GEM interacting protein (GMIP), mRNA.
RAP2C	0.15	0.00801	up-regulated	Homo sapiens RAP2C, member of RAS oncogene family (RAP2C), mRNA.
SSB	0.14	0.00803	up-regulated	Homo sapiens Sjogren syndrome antigen B (autoantigen La) (SSB), mRNA.
FAM82A2	-0.09	0.00803	no-sig-change	Homo sapiens family with sequence similarity 82, member A2 (FAM82A2), mRNA.
HNRPM	-0.09	0.00803	no-sig-change	Homo sapiens heterogeneous nuclear ribonucleoprotein M (HNRPM), transcript variant 1, mRNA.
MBD6	-0.13	0.00807	down-regulated	Homo sapiens methyl-CpG binding domain protein 6 (MBD6), mRNA.
IKBKB	-0.09	0.00807	no-sig-change	Homo sapiens inhibitor of kappa light polypeptide gene enhancer in B-cells, kinase beta (IKBKB), mRNA.
CSF1R	-0.16	0.00808	down-regulated	Homo sapiens colony stimulating factor 1 receptor, formerly McDonough feline sarcoma viral (v-fms) oncogene homolog (CSF1R), mRNA.
TRIM41	-0.12	0.00808	down-regulated	Homo sapiens tripartite motif-containing 41 (TRIM41), transcript variant 2, mRNA.
SLC39A3	-0.1	0.00809	down-regulated	Homo sapiens solute carrier family 39 (zinc transporter), member 3 (SLC39A3), transcript variant 1, mRNA.
NDUFB2	0.17	0.0081	up-regulated	Homo sapiens NADH dehydrogenase (ubiquinone) 1 beta subcomplex, 2, 8kDa (NDUFB2), nuclear gene encoding mitochondrial protein, mRNA.
ST6GAL1	-0.1	0.0081	down-regulated	Homo sapiens ST6 beta-galactosamide alpha-2,6-sialyltranferase 1 (ST6GAL1), transcript variant 2, mRNA.
ANAPC5	-0.06	0.0081	no-sig-change	Homo sapiens anaphase promoting complex subunit 5 (ANAPC5), mRNA.
KATNB1	-0.09	0.00814	no-sig-change	Homo sapiens katanin p80 (WD repeat containing) subunit B 1 (KATNB1), mRNA.
CMPK1	0.19	0.00822	up-regulated	Homo sapiens cytidine monophosphate (UMP-CMP) kinase 1, cytosolic (CMPK1), mRNA.
AXIN1	-0.12	0.00823	down-regulated	Homo sapiens axin 1 (AXIN1), transcript variant 2, mRNA.
PRKCH	-0.11	0.00824	down-regulated	Homo sapiens protein kinase C, eta (PRKCH), mRNA.
C12ORF47	0.11	0.00827	up-regulated	PREDICTED: Homo sapiens chromosome 12 open reading frame 47 (C12orf47), misc RNA.
RHOC	-0.14	0.00828	down-regulated	Homo sapiens ras homolog gene family, member C (RHOC), transcript variant 1, mRNA.
USP49	-0.14	0.0083	down-regulated	Homo sapiens ubiquitin specific peptidase 49 (USP49), mRNA.
CMTM6	0.11	0.0083	up-regulated	Homo sapiens CKLF-like MARVEL transmembrane domain containing 6 (CMTM6), mRNA.
ZDHHC5	-0.09	0.0083	no-sig-change	Homo sapiens zinc finger, DHHC-type containing 5 (ZDHHC5), mRNA.
PRPF8	-0.16	0.00831	down-regulated	Homo sapiens PRP8 pre-mRNA processing factor 8 homolog (S. cerevisiae) (PRPF8), mRNA.
ARL5A	0.11	0.00834	up-regulated	Homo sapiens ADP-ribosylation factor-like 5A (ARL5A), transcript variant 3, mRNA.
CECR1	-0.13	0.00838	down-regulated	Homo sapiens cat eye syndrome chromosome region, candidate 1 (CECR1), transcript variant 2, mRNA.
ZNF786	-0.14	0.00838	down-regulated	Homo sapiens zinc finger protein 786 (ZNF786), mRNA.
CRCP	-0.12	0.00838	down-regulated	Homo sapiens CGRP receptor component (CRCP), transcript variant 1, mRNA.
SNHG5	0.32	0.00838	up-regulated	Homo sapiens small nucleolar RNA host gene (non-protein coding) 5 (SNHG5) on chromosome 6.
GORASP2	-0.08	0.00839	no-sig-change	Homo sapiens golgi reassembly stacking protein 2, 55kDa (GORASP2), mRNA.
SRPR	-0.1	0.00841	down-regulated	Homo sapiens signal recognition particle receptor (docking protein) (SRPR), mRNA.
RPS6KB1	0.16	0.00842	up-regulated	Homo sapiens ribosomal protein S6 kinase, 70kDa, polypeptide 1 (RPS6KB1), mRNA.
DNAJA2	0.1	0.00842	up-regulated	Homo sapiens DnaJ (Hsp40) homolog, subfamily A, member 2 (DNAJA2), mRNA.
C8ORF76	0.08	0.00848	no-sig-change	Homo sapiens chromosome 8 open reading frame 76 (C8orf76), mRNA.
CTDSP2	-0.1	0.00849	down-regulated	Homo sapiens CTD (carboxy-terminal domain, RNA polymerase II, polypeptide A) small phosphatase 2 (CTDSP2), mRNA.
ARF3	-0.14	0.00854	down-regulated	Homo sapiens ADP-ribosylation factor 3 (ARF3), mRNA.
SEP15	0.11	0.00854	up-regulated	Homo sapiens 15 kDa selenoprotein (SEP15), transcript variant 1, mRNA.
VCL	-0.14	0.00856	down-regulated	Homo sapiens vinculin (VCL), transcript variant 1, mRNA.
REXO2	0.12	0.00858	up-regulated	Homo sapiens REX2, RNA exonuclease 2 homolog (S. cerevisiae) (REXO2), mRNA.
BIRC2	0.17	0.00861	up-regulated	Homo sapiens baculoviral IAP repeat-containing 2 (BIRC2), mRNA.
DOPEY2	-0.16	0.00861	down-regulated	Homo sapiens dopey family member 2 (DOPEY2), mRNA.
DCXR	-0.12	0.00864	down-regulated	Homo sapiens dicarbonyl/L-xylulose reductase (DCXR), mRNA.
C3ORF37	-0.09	0.00875	no-sig-change	Homo sapiens chromosome 3 open reading frame 37 (C3orf37), transcript variant 2, mRNA.
CEP27	-0.19	0.00878	down-regulated	Homo sapiens centrosomal protein 27kDa (CEP27), mRNA.
CLPTM1L	-0.07	0.0088	no-sig-change	Homo sapiens CLPTM1-like (CLPTM1L), mRNA.
C17ORF45	0.2	0.0088	up-regulated	Homo sapiens chromosome 17 open reading frame 45 (C17orf45), mRNA.
MAP7D1	-0.17	0.0088	down-regulated	Homo sapiens MAP7 domain containing 1 (MAP7D1), mRNA.
EPN1	-0.11	0.00884	down-regulated	Homo sapiens epsin 1 (EPN1), mRNA.
UROD	0.09	0.00885	no-sig-change	Homo sapiens uroporphyrinogen decarboxylase (UROD), mRNA.
CYTH1	-0.07	0.00885	no-sig-change	Homo sapiens cytohesin 1 (CYTH1), transcript variant 2, mRNA.
DENR	-0.15	0.00888	down-regulated	Homo sapiens density-regulated protein (DENR), mRNA.
HMGB2	0.1	0.00888	up-regulated	Homo sapiens high-mobility group box 2 (HMGB2), mRNA.
LRP10	-0.13	0.0089	down-regulated	Homo sapiens low density lipoprotein receptor-related protein 10 (LRP10), mRNA.
BAT3	-0.18	0.00895	down-regulated	Homo sapiens HLA-B associated transcript 3 (BAT3), transcript variant 3, mRNA.
LRAP	-0.09	0.00897	no-sig-change	Homo sapiens leukocyte-derived arginine aminopeptidase (LRAP), mRNA.
CSNK2A1	-0.25	0.00897	down-regulated	Homo sapiens casein kinase 2, alpha 1 polypeptide (CSNK2A1), transcript variant 2, mRNA.
C7ORF70	0.07	0.00897	no-sig-change	Homo sapiens chromosome 7 open reading frame 70 (C7orf70), mRNA.
ARCN1	-0.11	0.00898	down-regulated	Homo sapiens archain 1 (ARCN1), mRNA.
BRD3	-0.15	0.009	down-regulated	Homo sapiens bromodomain containing 3 (BRD3), mRNA.
TLR1	0.14	0.00904	up-regulated	Homo sapiens toll-like receptor 1 (TLR1), mRNA.
CTSA	-0.15	0.00907	down-regulated	Homo sapiens cathepsin A (CTSA), transcript variant 1, mRNA.
C2ORF29	-0.08	0.00907	no-sig-change	Homo sapiens chromosome 2 open reading frame 29 (C2orf29), mRNA.
CCL5	-0.17	0.00908	down-regulated	Homo sapiens chemokine (C-C motif) ligand 5 (CCL5), mRNA.
PPIAL4A	0.11	0.00909	up-regulated	Homo sapiens peptidylprolyl isomerase A (cyclophilin A)-like 4A (PPIAL4A), mRNA.
FAM40B	-0.19	0.0091	down-regulated	Homo sapiens family with sequence similarity 40, member B (FAM40B), mRNA.
RBM6	-0.11	0.00912	down-regulated	Homo sapiens RNA binding motif protein 6 (RBM6), mRNA.
TRPC4AP	-0.12	0.00915	down-regulated	Homo sapiens transient receptor potential cation channel, subfamily C, member 4 associated protein (TRPC4AP), transcript variant 1, mRNA.
SH3BP1	-0.14	0.00915	down-regulated	Homo sapiens SH3-domain binding protein 1 (SH3BP1), mRNA.
CAMLG	0.08	0.00917	no-sig-change	Homo sapiens calcium modulating ligand (CAMLG), mRNA.
MRPL21	0.12	0.0092	up-regulated	Homo sapiens mitochondrial ribosomal protein L21 (MRPL21), nuclear gene encoding mitochondrial protein, transcript variant 1, mRNA.
KAT2A	-0.09	0.00922	no-sig-change	Homo sapiens K(lysine) acetyltransferase 2A (KAT2A), mRNA.
TUBB	-0.09	0.00927	no-sig-change	Homo sapiens tubulin, beta (TUBB), mRNA.
SUZ12	0.14	0.0093	up-regulated	Homo sapiens suppressor of zeste 12 homolog (Drosophila) (SUZ12), mRNA.
SNX10	0.14	0.0093	up-regulated	Homo sapiens sorting nexin 10 (SNX10), mRNA.
PARP10	-0.13	0.0093	down-regulated	Homo sapiens poly (ADP-ribose) polymerase family, member 10 (PARP10), mRNA.
TCTA	-0.16	0.00932	down-regulated	Homo sapiens T-cell leukemia translocation altered gene (TCTA), mRNA.
TUBGCP6	-0.1	0.00932	down-regulated	Homo sapiens tubulin, gamma complex associated protein 6 (TUBGCP6), mRNA.
HIF1A	0.13	0.00937	up-regulated	Homo sapiens hypoxia-inducible factor 1, alpha subunit (basic helix-loop-helix transcription factor) (HIF1A), transcript variant 2, mRNA.
PPP2R3C	0.11	0.0094	up-regulated	Homo sapiens protein phosphatase 2 (formerly 2A), regulatory subunit B'', gamma (PPP2R3C), mRNA.
NDEL1	-0.1	0.00945	down-regulated	Homo sapiens nudE nuclear distribution gene E homolog (A. nidulans)-like 1 (NDEL1), transcript variant 2, mRNA.
RSBN1	0.15	0.00945	up-regulated	Homo sapiens round spermatid basic protein 1 (RSBN1), mRNA.
TMEM123	0.2	0.00947	up-regulated	Homo sapiens transmembrane protein 123 (TMEM123), mRNA.
EML3	-0.1	0.00951	down-regulated	Homo sapiens echinoderm microtubule associated protein like 3 (EML3), mRNA.
SLC38A2	0.16	0.00965	up-regulated	Homo sapiens solute carrier family 38, member 2 (SLC38A2), mRNA.
MYST3	-0.13	0.00965	down-regulated	Homo sapiens MYST histone acetyltransferase (monocytic leukemia) 3 (MYST3), mRNA.
C9ORF142	-0.09	0.00966	no-sig-change	Homo sapiens chromosome 9 open reading frame 142 (C9orf142), mRNA.
PLRG1	0.1	0.00975	up-regulated	Homo sapiens pleiotropic regulator 1 (PRL1 homolog, Arabidopsis) (PLRG1), mRNA.
MAPKAPK2	-0.09	0.00977	no-sig-change	Homo sapiens mitogen-activated protein kinase-activated protein kinase 2 (MAPKAPK2), transcript variant 2, mRNA.
C5ORF28	-0.16	0.0098	down-regulated	Homo sapiens chromosome 5 open reading frame 28 (C5orf28), mRNA.
CALM3	-0.09	0.00981	no-sig-change	Homo sapiens calmodulin 3 (phosphorylase kinase, delta) (CALM3), mRNA.
CD3D	0.18	0.00985	up-regulated	Homo sapiens CD3d molecule, delta (CD3-TCR complex) (CD3D), transcript variant 2, mRNA.
RAB10	0.11	0.00988	up-regulated	Homo sapiens RAB10, member RAS oncogene family (RAB10), mRNA.
MAST3	-0.14	0.00988	down-regulated	Homo sapiens microtubule associated serine/threonine kinase 3 (MAST3), mRNA.
HIST1H4C	0.2	0.0099	up-regulated	Homo sapiens histone cluster 1, H4c (HIST1H4C), mRNA.
PAPD4	0.09	0.00992	no-sig-change	Homo sapiens PAP associated domain containing 4 (PAPD4), mRNA.
CRIP1	-0.13	0.00992	down-regulated	Homo sapiens cysteine-rich protein 1 (intestinal) (CRIP1), mRNA.
CSNK1E	-0.09	0.00992	no-sig-change	Homo sapiens casein kinase 1, epsilon (CSNK1E), transcript variant 1, mRNA.
C2ORF42	-0.09	0.00996	no-sig-change	Homo sapiens chromosome 2 open reading frame 42 (C2orf42), mRNA.
MARCKSL1	-0.12	0.00996	down-regulated	Homo sapiens MARCKS-like 1 (MARCKSL1), mRNA.
KIR2DL3	-0.34	0.01	down-regulated	Homo sapiens killer cell immunoglobulin-like receptor, two domains, long cytoplasmic tail, 3 (KIR2DL3), transcript variant 1, mRNA.
FOS	-0.17	0.01	down-regulated	Homo sapiens v-fos FBJ murine osteosarcoma viral oncogene homolog (FOS), mRNA.
SFRS2IP	0.12	0.01	up-regulated	Homo sapiens splicing factor, arginine/serine-rich 2, interacting protein (SFRS2IP), mRNA.
GMPR2	0.06	0.0101	no-sig-change	Homo sapiens guanosine monophosphate reductase 2 (GMPR2), transcript variant 2, mRNA.
ARHGEF2	-0.1	0.0102	down-regulated	Homo sapiens rho/rac guanine nucleotide exchange factor (GEF) 2 (ARHGEF2), mRNA.
WDR82	-0.11	0.0102	down-regulated	Homo sapiens WD repeat domain 82 (WDR82), mRNA.
C4ORF34	-0.17	0.0102	down-regulated	Homo sapiens chromosome 4 open reading frame 34 (C4orf34), mRNA.
SND1	-0.12	0.0102	down-regulated	Homo sapiens staphylococcal nuclease and tudor domain containing 1 (SND1), mRNA.
SLC4A5	-0.19	0.0102	down-regulated	Homo sapiens solute carrier family 4, sodium bicarbonate cotransporter, member 5 (SLC4A5), transcript variant c, mRNA.
OCEL1	-0.09	0.0102	no-sig-change	Homo sapiens occludin/ELL domain containing 1 (OCEL1), mRNA.
P2RY8	-0.09	0.0102	no-sig-change	Homo sapiens purinergic receptor P2Y, G-protein coupled, 8 (P2RY8), mRNA.
CHCHD2	0.1	0.0102	up-regulated	Homo sapiens coiled-coil-helix-coiled-coil-helix domain containing 2 (CHCHD2), mRNA.
GRSF1	0.08	0.0102	no-sig-change	Homo sapiens G-rich RNA sequence binding factor 1 (GRSF1), transcript variant 2, mRNA.
NUAK2	-0.15	0.0103	down-regulated	Homo sapiens NUAK family, SNF1-like kinase, 2 (NUAK2), mRNA.
VPS36	0.15	0.0103	up-regulated	Homo sapiens vacuolar protein sorting 36 homolog (S. cerevisiae) (VPS36), mRNA.
CUL1	-0.07	0.0103	no-sig-change	Homo sapiens cullin 1 (CUL1), mRNA.
RAB3GAP2	0.13	0.0103	up-regulated	Homo sapiens RAB3 GTPase activating protein subunit 2 (non-catalytic) (RAB3GAP2), mRNA.
UNC84B	-0.09	0.0103	no-sig-change	Homo sapiens unc-84 homolog B (C. elegans) (UNC84B), mRNA.
PQLC3	0.12	0.0104	up-regulated	Homo sapiens PQ loop repeat containing 3 (PQLC3), mRNA.
C15ORF63	-0.14	0.0104	down-regulated	Homo sapiens chromosome 15 open reading frame 63 (C15orf63), mRNA.
HLA-B	-0.09	0.0104	no-sig-change	Homo sapiens major histocompatibility complex, class I, B (HLA-B), mRNA.
LAMP1	-0.11	0.0105	down-regulated	Homo sapiens lysosomal-associated membrane protein 1 (LAMP1), mRNA.
RAB8B	0.14	0.0106	up-regulated	Homo sapiens RAB8B, member RAS oncogene family (RAB8B), mRNA.
PTPN7	-0.14	0.0106	down-regulated	Homo sapiens protein tyrosine phosphatase, non-receptor type 7 (PTPN7), transcript variant 2, mRNA.
HMGN4	0.12	0.0106	up-regulated	Homo sapiens high mobility group nucleosomal binding domain 4 (HMGN4), mRNA.
PLOD1	-0.13	0.0106	down-regulated	Homo sapiens procollagen-lysine 1, 2-oxoglutarate 5-dioxygenase 1 (PLOD1), mRNA.
TH1L	-0.09	0.0106	no-sig-change	Homo sapiens TH1-like (Drosophila) (TH1L), transcript variant 1, mRNA.
NUBPL	-0.15	0.0106	down-regulated	Homo sapiens nucleotide binding protein-like (NUBPL), mRNA.
IL10	-0.12	0.0107	down-regulated	Homo sapiens interleukin 10 (IL10), mRNA.
NDUFA2	0.08	0.0107	no-sig-change	Homo sapiens NADH dehydrogenase (ubiquinone) 1 alpha subcomplex, 2, 8kDa (NDUFA2), mRNA.
CD74	-0.12	0.0109	down-regulated	Homo sapiens CD74 molecule, major histocompatibility complex, class II invariant chain (CD74), transcript variant 2, mRNA.
C18ORF25	0.13	0.0109	up-regulated	Homo sapiens chromosome 18 open reading frame 25 (C18orf25), transcript variant 2, mRNA.
RARA	-0.14	0.0109	down-regulated	Homo sapiens retinoic acid receptor, alpha (RARA), transcript variant 1, mRNA.
QRICH1	-0.07	0.0109	no-sig-change	Homo sapiens glutamine-rich 1 (QRICH1), transcript variant 1, mRNA.
SCYL2	0.09	0.0109	no-sig-change	Homo sapiens SCY1-like 2 (S. cerevisiae) (SCYL2), mRNA.
TNFSF14	-0.15	0.0111	down-regulated	Homo sapiens tumor necrosis factor (ligand) superfamily, member 14 (TNFSF14), transcript variant 2, mRNA.
HNRNPK	-0.12	0.0111	down-regulated	Homo sapiens heterogeneous nuclear ribonucleoprotein K (HNRNPK), transcript variant 2, mRNA.
EIF2AK4	-0.15	0.0111	down-regulated	Homo sapiens eukaryotic translation initiation factor 2 alpha kinase 4 (EIF2AK4), mRNA.
UBN1	-0.15	0.0111	down-regulated	Homo sapiens ubinuclein 1 (UBN1), transcript variant 2, mRNA.
U2AF1L2	-0.1	0.0111	down-regulated	Homo sapiens U2(RNU2) small nuclear RNA auxiliary factor 1-like 2 (U2AF1L2), mRNA.
GTF2E2	0.06	0.0111	no-sig-change	Homo sapiens general transcription factor IIE, polypeptide 2, beta 34kDa (GTF2E2), mRNA.
PHKA2	-0.1	0.0111	down-regulated	Homo sapiens phosphorylase kinase, alpha 2 (liver) (PHKA2), mRNA.
CREB5	0.19	0.0111	up-regulated	Homo sapiens cAMP responsive element binding protein 5 (CREB5), transcript variant 1, mRNA.
ACLY	-0.09	0.0112	no-sig-change	Homo sapiens ATP citrate lyase (ACLY), transcript variant 2, mRNA.
C7ORF23	0.17	0.0112	up-regulated	Homo sapiens chromosome 7 open reading frame 23 (C7orf23), mRNA.
GLG1	-0.11	0.0112	down-regulated	Homo sapiens golgi apparatus protein 1 (GLG1), mRNA.
FAM8A1	0.13	0.0113	up-regulated	Homo sapiens family with sequence similarity 8, member A1 (FAM8A1), mRNA.
INTS4	-0.08	0.0113	no-sig-change	Homo sapiens integrator complex subunit 4 (INTS4), mRNA.
ITM2A	0.17	0.0113	up-regulated	Homo sapiens integral membrane protein 2A (ITM2A), mRNA.
MMADHC	0.08	0.0113	no-sig-change	Homo sapiens methylmalonic aciduria (cobalamin deficiency) cblD type, with homocystinuria (MMADHC), nuclear gene encoding mitochondrial protein, mRNA.
SDF4	-0.1	0.0113	down-regulated	Homo sapiens stromal cell derived factor 4 (SDF4), mRNA.
ZMAT3	-0.09	0.0113	no-sig-change	Homo sapiens zinc finger, matrin type 3 (ZMAT3), transcript variant 2, mRNA.
TMSB4X	-0.09	0.0114	no-sig-change	Homo sapiens thymosin, beta 4, X-linked (TMSB4X), mRNA.
DERA	0.08	0.0114	no-sig-change	Homo sapiens 2-deoxyribose-5-phosphate aldolase homolog (C. elegans) (DERA), mRNA.
RASSF5	-0.09	0.0115	no-sig-change	Homo sapiens Ras association (RalGDS/AF-6) domain family member 5 (RASSF5), transcript variant 2, mRNA.
ILF3	-0.1	0.0115	down-regulated	Homo sapiens interleukin enhancer binding factor 3, 90kDa (ILF3), transcript variant 1, mRNA.
PLEKHM2	-0.08	0.0115	no-sig-change	Homo sapiens pleckstrin homology domain containing, family M (with RUN domain) member 2 (PLEKHM2), mRNA.
SPINT2	0.09	0.0115	no-sig-change	Homo sapiens serine peptidase inhibitor, Kunitz type, 2 (SPINT2), mRNA.
IRF3	-0.24	0.0115	down-regulated	Homo sapiens interferon regulatory factor 3 (IRF3), mRNA.
ROMO1	0.14	0.0115	up-regulated	Homo sapiens reactive oxygen species modulator 1 (ROMO1), nuclear gene encoding mitochondrial protein, mRNA.
SMARCB1	-0.1	0.0116	down-regulated	Homo sapiens SWI/SNF related, matrix associated, actin dependent regulator of chromatin, subfamily b, member 1 (SMARCB1), transcript variant 2, mRNA.
KIAA1012	0.1	0.0116	up-regulated	Homo sapiens KIAA1012 (KIAA1012), mRNA.
MUL1	-0.08	0.0116	no-sig-change	Homo sapiens mitochondrial E3 ubiquitin ligase 1 (MUL1), nuclear gene encoding mitochondrial protein, mRNA.
BANF1	-0.07	0.0116	no-sig-change	Homo sapiens barrier to autointegration factor 1 (BANF1), mRNA.
ZNF223	-0.19	0.0116	down-regulated	Homo sapiens zinc finger protein 223 (ZNF223), mRNA.
C5ORF5	0.09	0.0116	no-sig-change	Homo sapiens chromosome 5 open reading frame 5 (C5orf5), mRNA.
TIMM22	-0.09	0.0116	no-sig-change	Homo sapiens translocase of inner mitochondrial membrane 22 homolog (yeast) (TIMM22), nuclear gene encoding mitochondrial protein, mRNA.
FTL	-0.09	0.0116	no-sig-change	Homo sapiens ferritin, light polypeptide (FTL), mRNA.
CSK	-0.11	0.0116	down-regulated	Homo sapiens c-src tyrosine kinase (CSK), mRNA.
NDUFB7	0.13	0.0117	up-regulated	Homo sapiens NADH dehydrogenase (ubiquinone) 1 beta subcomplex, 7, 18kDa (NDUFB7), nuclear gene encoding mitochondrial protein, mRNA.
HNRPUL2	-0.09	0.0117	no-sig-change	PREDICTED: Homo sapiens heterogeneous nuclear ribonucleoprotein U-like 2 (HNRPUL2), mRNA.
CASC3	-0.13	0.0117	down-regulated	Homo sapiens cancer susceptibility candidate 3 (CASC3), mRNA.
FAU	0.16	0.0118	up-regulated	Homo sapiens Finkel-Biskis-Reilly murine sarcoma virus (FBR-MuSV) ubiquitously expressed (FAU), mRNA.
MATR3	0.15	0.0118	up-regulated	Homo sapiens matrin 3 (MATR3), transcript variant 1, mRNA.
FLVCR2	0.09	0.0118	no-sig-change	Homo sapiens feline leukemia virus subgroup C cellular receptor family, member 2 (FLVCR2), mRNA.
TRAPPC6B	0.1	0.0118	up-regulated	Homo sapiens trafficking protein particle complex 6B (TRAPPC6B), transcript variant 1, mRNA.
KIAA1370	0.13	0.0118	up-regulated	Homo sapiens KIAA1370 (KIAA1370), mRNA.
FLJ25363	-0.18	0.0118	down-regulated	PREDICTED: Homo sapiens similar to hypothetical protein FLJ25976 (FLJ25363), mRNA.
RBM42	-0.1	0.0118	down-regulated	Homo sapiens RNA binding motif protein 42 (RBM42), mRNA.
C14ORF166	0.11	0.0119	up-regulated	Homo sapiens chromosome 14 open reading frame 166 (C14orf166), mRNA.
ACIN1	-0.06	0.0119	no-sig-change	Homo sapiens apoptotic chromatin condensation inducer 1 (ACIN1), mRNA.
PIAS4	-0.11	0.012	down-regulated	Homo sapiens protein inhibitor of activated STAT, 4 (PIAS4), mRNA.
ARAF	-0.16	0.012	down-regulated	Homo sapiens v-raf murine sarcoma 3611 viral oncogene homolog (ARAF), mRNA.
PSTPIP2	0.14	0.012	up-regulated	Homo sapiens proline-serine-threonine phosphatase interacting protein 2 (PSTPIP2), mRNA.
BSDC1	-0.07	0.012	no-sig-change	Homo sapiens BSD domain containing 1 (BSDC1), mRNA.
SPSB3	-0.07	0.012	no-sig-change	Homo sapiens splA/ryanodine receptor domain and SOCS box containing 3 (SPSB3), mRNA.
GGNBP2	0.07	0.012	no-sig-change	Homo sapiens gametogenetin binding protein 2 (GGNBP2), mRNA.
PTPLAD2	-0.18	0.0121	down-regulated	Homo sapiens protein tyrosine phosphatase-like A domain containing 2 (PTPLAD2), mRNA.
TBC1D10C	-0.08	0.0121	no-sig-change	Homo sapiens TBC1 domain family, member 10C (TBC1D10C), mRNA.
RFXANK	-0.08	0.0122	no-sig-change	Homo sapiens regulatory factor X-associated ankyrin-containing protein (RFXANK), transcript variant 1, mRNA.
SHCBP1	-0.07	0.0123	no-sig-change	Homo sapiens SHC SH2-domain binding protein 1 (SHCBP1), mRNA.
SORL1	-0.17	0.0123	down-regulated	Homo sapiens sortilin-related receptor, L(DLR class) A repeats-containing (SORL1), mRNA.
TMEM175	-0.07	0.0123	no-sig-change	Homo sapiens transmembrane protein 175 (TMEM175), mRNA.
MXD4	-0.08	0.0124	no-sig-change	Homo sapiens MAX dimerization protein 4 (MXD4), mRNA.
SEMA3E	-0.12	0.0124	down-regulated	Homo sapiens sema domain, immunoglobulin domain (Ig), short basic domain, secreted, (semaphorin) 3E (SEMA3E), mRNA.
CD36	0.26	0.0124	up-regulated	Homo sapiens CD36 molecule (thrombospondin receptor) (CD36), transcript variant 3, mRNA.
CRKL	-0.09	0.0124	no-sig-change	Homo sapiens v-crk sarcoma virus CT10 oncogene homolog (avian)-like (CRKL), mRNA.
INTS9	-0.07	0.0124	no-sig-change	Homo sapiens integrator complex subunit 9 (INTS9), mRNA.
SAMD9	0.16	0.0124	up-regulated	Homo sapiens sterile alpha motif domain containing 9 (SAMD9), mRNA.
CXXC5	-0.14	0.0124	down-regulated	Homo sapiens CXXC finger 5 (CXXC5), mRNA.
PCMTD1	0.18	0.0124	up-regulated	Homo sapiens protein-L-isoaspartate (D-aspartate) O-methyltransferase domain containing 1 (PCMTD1), mRNA.
SH3BGRL	0.09	0.0125	no-sig-change	Homo sapiens SH3 domain binding glutamic acid-rich protein like (SH3BGRL), mRNA.
SEC11A	0.12	0.0125	up-regulated	Homo sapiens SEC11 homolog A (S. cerevisiae) (SEC11A), mRNA.
C1ORF43	0.07	0.0128	no-sig-change	Homo sapiens chromosome 1 open reading frame 43 (C1orf43), transcript variant 1, mRNA.
AHCYL1	-0.1	0.0128	down-regulated	Homo sapiens adenosylhomocysteinase-like 1 (AHCYL1), mRNA.
HDAC1	-0.1	0.0129	down-regulated	Homo sapiens histone deacetylase 1 (HDAC1), mRNA.
SPTAN1	-0.15	0.013	down-regulated	Homo sapiens spectrin, alpha, non-erythrocytic 1 (alpha-fodrin) (SPTAN1), mRNA.
CD81	-0.1	0.013	down-regulated	Homo sapiens CD81 molecule (CD81), mRNA.
SAFB	-0.1	0.013	down-regulated	Homo sapiens scaffold attachment factor B (SAFB), mRNA.
C10ORF58	-0.09	0.0131	no-sig-change	Homo sapiens chromosome 10 open reading frame 58 (C10orf58), mRNA.
PNKP	-0.09	0.0132	no-sig-change	Homo sapiens polynucleotide kinase 3'-phosphatase (PNKP), mRNA.
GYG1	0.1	0.0132	up-regulated	Homo sapiens glycogenin 1 (GYG1), mRNA.
BANP	-0.09	0.0133	no-sig-change	Homo sapiens BTG3 associated nuclear protein (BANP), transcript variant 2, mRNA.
ACP1	0.14	0.0133	up-regulated	Homo sapiens acid phosphatase 1, soluble (ACP1), transcript variant 4, mRNA.
RBCK1	-0.12	0.0133	down-regulated	Homo sapiens RanBP-type and C3HC4-type zinc finger containing 1 (RBCK1), transcript variant 2, mRNA.
HNRNPD	-0.08	0.0134	no-sig-change	Homo sapiens heterogeneous nuclear ribonucleoprotein D (AU-rich element RNA binding protein 1, 37kDa) (HNRNPD), transcript variant 2, mRNA.
ADA	-0.12	0.0134	down-regulated	Homo sapiens adenosine deaminase (ADA), mRNA.
CDKN1A	-0.19	0.0134	down-regulated	Homo sapiens cyclin-dependent kinase inhibitor 1A (p21, Cip1) (CDKN1A), transcript variant 1, mRNA.
EFTUD2	-0.1	0.0134	down-regulated	Homo sapiens elongation factor Tu GTP binding domain containing 2 (EFTUD2), mRNA.
STAT3	-0.15	0.0134	down-regulated	Homo sapiens signal transducer and activator of transcription 3 (acute-phase response factor) (STAT3), transcript variant 3, mRNA.
CSF2RA	-0.11	0.0135	down-regulated	Homo sapiens colony stimulating factor 2 receptor, alpha, low-affinity (granulocyte-macrophage) (CSF2RA), transcript variant 6, mRNA.
CUL4A	0.13	0.0135	up-regulated	Homo sapiens cullin 4A (CUL4A), transcript variant 2, mRNA.
NDUFS3	0.07	0.0135	no-sig-change	Homo sapiens NADH dehydrogenase (ubiquinone) Fe-S protein 3, 30kDa (NADH-coenzyme Q reductase) (NDUFS3), mRNA.
C20ORF199	0.17	0.0137	up-regulated	Homo sapiens chromosome 20 open reading frame 199 (C20orf199), transcript variant 3, non-coding RNA.
IDH3B	-0.07	0.0137	no-sig-change	Homo sapiens isocitrate dehydrogenase 3 (NAD+) beta (IDH3B), nuclear gene encoding mitochondrial protein, transcript variant 3, mRNA.
SRF	-0.09	0.0138	no-sig-change	Homo sapiens serum response factor (c-fos serum response element-binding transcription factor) (SRF), mRNA.
RPS5	0.11	0.0138	up-regulated	Homo sapiens ribosomal protein S5 (RPS5), mRNA.
CD79A	-0.18	0.0138	down-regulated	Homo sapiens CD79a molecule, immunoglobulin-associated alpha (CD79A), transcript variant 2, mRNA.
TNFAIP8	0.14	0.0138	up-regulated	Homo sapiens tumor necrosis factor, alpha-induced protein 8 (TNFAIP8), transcript variant 2, mRNA.
C9ORF130	-0.21	0.0138	down-regulated	PREDICTED: Homo sapiens chromosome 9 open reading frame 130 (C9orf130), mRNA.
NDUFAB1	0.11	0.0139	up-regulated	Homo sapiens NADH dehydrogenase (ubiquinone) 1, alpha/beta subcomplex, 1, 8kDa (NDUFAB1), mRNA.
SEPT9	-0.07	0.0139	no-sig-change	Homo sapiens septin 9 (SEPT9), mRNA.
GUSB	-0.08	0.0139	no-sig-change	Homo sapiens glucuronidase, beta (GUSB), mRNA.
RPRC1	-0.11	0.0139	down-regulated	Homo sapiens arginine/proline rich coiled-coil 1 (RPRC1), mRNA.
TMEM14C	0.17	0.014	up-regulated	Homo sapiens transmembrane protein 14C (TMEM14C), mRNA.
CSNK1G2	-0.07	0.014	no-sig-change	Homo sapiens casein kinase 1, gamma 2 (CSNK1G2), mRNA.
RSL1D1	0.09	0.0141	no-sig-change	Homo sapiens ribosomal L1 domain containing 1 (RSL1D1), mRNA.
SHROOM4	-0.11	0.0141	down-regulated	Homo sapiens shroom family member 4 (SHROOM4), mRNA.
EOMES	-0.18	0.0142	down-regulated	Homo sapiens eomesodermin homolog (Xenopus laevis) (EOMES), mRNA.
CTNNBL1	-0.08	0.0142	no-sig-change	Homo sapiens catenin, beta like 1 (CTNNBL1), mRNA.
EXOSC3	0.09	0.0142	no-sig-change	Homo sapiens exosome component 3 (EXOSC3), transcript variant 1, mRNA.
ARHGDIA	-0.11	0.0142	down-regulated	Homo sapiens Rho GDP dissociation inhibitor (GDI) alpha (ARHGDIA), mRNA.
APBB1IP	-0.14	0.0142	down-regulated	Homo sapiens amyloid beta (A4) precursor protein-binding, family B, member 1 interacting protein (APBB1IP), mRNA.
RUSC1	-0.08	0.0142	no-sig-change	Homo sapiens RUN and SH3 domain containing 1 (RUSC1), mRNA.
LLPH	-0.15	0.0142	down-regulated	Homo sapiens LLP homolog, long-term synaptic facilitation (Aplysia) (LLPH), mRNA.
GMEB2	-0.08	0.0142	no-sig-change	Homo sapiens glucocorticoid modulatory element binding protein 2 (GMEB2), mRNA.
DHX16	-0.07	0.0143	no-sig-change	Homo sapiens DEAH (Asp-Glu-Ala-His) box polypeptide 16 (DHX16), mRNA.
C14ORF153	-0.1	0.0144	down-regulated	Homo sapiens chromosome 14 open reading frame 153 (C14orf153), mRNA.
URM1	-0.07	0.0144	no-sig-change	Homo sapiens ubiquitin related modifier 1 homolog (S. cerevisiae) (URM1), mRNA.
RAB37	-0.1	0.0144	down-regulated	Homo sapiens RAB37, member RAS oncogene family (RAB37), transcript variant 3, mRNA.
RAB32	0.1	0.0144	up-regulated	Homo sapiens RAB32, member RAS oncogene family (RAB32), mRNA.
C1ORF59	0.11	0.0146	up-regulated	Homo sapiens chromosome 1 open reading frame 59 (C1orf59), mRNA.
SNORA25	0.12	0.0146	up-regulated	Homo sapiens small nucleolar RNA, H/ACA box 25 (SNORA25), small nucleolar RNA.
CYB561D1	-0.06	0.0146	no-sig-change	Homo sapiens cytochrome b-561 domain containing 1 (CYB561D1), transcript variant 2, mRNA.
NCF1	-0.17	0.0146	down-regulated	Homo sapiens neutrophil cytosolic factor 1 (NCF1), mRNA.
ATP6AP1	-0.1	0.0146	down-regulated	Homo sapiens ATPase, H+ transporting, lysosomal accessory protein 1 (ATP6AP1), mRNA.
C3ORF10	0.13	0.0146	up-regulated	Homo sapiens chromosome 3 open reading frame 10 (C3orf10), mRNA.
TUBB1	-0.22	0.0148	down-regulated	Homo sapiens tubulin, beta 1 (TUBB1), mRNA.
CCDC125	-0.13	0.0148	down-regulated	Homo sapiens coiled-coil domain containing 125 (CCDC125), mRNA.
RDH11	-0.06	0.0148	no-sig-change	Homo sapiens retinol dehydrogenase 11 (all-trans/9-cis/11-cis) (RDH11), mRNA.
ZNF652	-0.14	0.0148	down-regulated	Homo sapiens zinc finger protein 652 (ZNF652), mRNA.
KLHL12	0.07	0.0149	no-sig-change	Homo sapiens kelch-like 12 (Drosophila) (KLHL12), mRNA.
ZMAT2	0.13	0.0149	up-regulated	Homo sapiens zinc finger, matrin type 2 (ZMAT2), mRNA.
MIDN	-0.13	0.0149	down-regulated	Homo sapiens midnolin (MIDN), mRNA.
JAZF1	0.14	0.0149	up-regulated	Homo sapiens JAZF zinc finger 1 (JAZF1), mRNA.
LGALS1	0.11	0.0149	up-regulated	Homo sapiens lectin, galactoside-binding, soluble, 1 (LGALS1), mRNA.
CCDC59	0.11	0.0149	up-regulated	Homo sapiens coiled-coil domain containing 59 (CCDC59), mRNA.
ATP8B4	0.13	0.015	up-regulated	Homo sapiens ATPase, class I, type 8B, member 4 (ATP8B4), mRNA.
PLA2G2D	-0.17	0.015	down-regulated	Homo sapiens phospholipase A2, group IID (PLA2G2D), mRNA.
ZNF317	-0.08	0.015	no-sig-change	Homo sapiens zinc finger protein 317 (ZNF317), mRNA.
ADD1	-0.1	0.0151	down-regulated	Homo sapiens adducin 1 (alpha) (ADD1), transcript variant 4, mRNA.
VARS	-0.11	0.0151	down-regulated	Homo sapiens valyl-tRNA synthetase (VARS), nuclear gene encoding mitochondrial protein, mRNA.
DHX29	0.09	0.0151	no-sig-change	Homo sapiens DEAH (Asp-Glu-Ala-His) box polypeptide 29 (DHX29), mRNA.
NSMCE4A	0.13	0.0151	up-regulated	Homo sapiens non-SMC element 4 homolog A (S. cerevisiae) (NSMCE4A), mRNA.
D2HGDH	-0.13	0.0153	down-regulated	Homo sapiens D-2-hydroxyglutarate dehydrogenase (D2HGDH), nuclear gene encoding mitochondrial protein, mRNA.
AP1B1	-0.09	0.0154	no-sig-change	Homo sapiens adaptor-related protein complex 1, beta 1 subunit (AP1B1), transcript variant 2, mRNA.
PLCG2	-0.1	0.0154	down-regulated	Homo sapiens phospholipase C, gamma 2 (phosphatidylinositol-specific) (PLCG2), mRNA.
CYBASC3	-0.1	0.0154	down-regulated	Homo sapiens cytochrome b, ascorbate dependent 3 (CYBASC3), mRNA.
SF3B1	0.11	0.0154	up-regulated	Homo sapiens splicing factor 3b, subunit 1, 155kDa (SF3B1), transcript variant 1, mRNA.
IRX1	-0.28	0.0154	down-regulated	Homo sapiens iroquois homeobox 1 (IRX1), mRNA.
ZCCHC9	0.08	0.0154	no-sig-change	Homo sapiens zinc finger, CCHC domain containing 9 (ZCCHC9), mRNA.
IL2RB	-0.16	0.0154	down-regulated	Homo sapiens interleukin 2 receptor, beta (IL2RB), mRNA.
TNFAIP6	0.25	0.0155	up-regulated	Homo sapiens tumor necrosis factor, alpha-induced protein 6 (TNFAIP6), mRNA.
HK3	0.13	0.0155	up-regulated	Homo sapiens hexokinase 3 (white cell) (HK3), nuclear gene encoding mitochondrial protein, mRNA.
DDX3X	0.09	0.0156	no-sig-change	Homo sapiens DEAD (Asp-Glu-Ala-Asp) box polypeptide 3, X-linked (DDX3X), mRNA.
PFAAP5	0.15	0.0156	up-regulated	Homo sapiens phosphonoformate immuno-associated protein 5 (PFAAP5), mRNA.
VRK3	-0.14	0.0156	down-regulated	Homo sapiens vaccinia related kinase 3 (VRK3), transcript variant 2, mRNA.
AKAP11	0.17	0.0157	up-regulated	Homo sapiens A kinase (PRKA) anchor protein 11 (AKAP11), mRNA.
ACTR2	0.1	0.0158	up-regulated	Homo sapiens ARP2 actin-related protein 2 homolog (yeast) (ACTR2), transcript variant 1, mRNA.
FLJ44124	-0.11	0.0159	down-regulated	Homo sapiens hypothetical protein LOC641737 (FLJ44124), mRNA.
RNASET2	-0.12	0.0159	down-regulated	Homo sapiens ribonuclease T2 (RNASET2), mRNA.
ANAPC13	0.08	0.0159	no-sig-change	Homo sapiens anaphase promoting complex subunit 13 (ANAPC13), mRNA.
ACAP2	0.12	0.0159	up-regulated	Homo sapiens ArfGAP with coiled-coil, ankyrin repeat and PH domains 2 (ACAP2), mRNA.
RPS8	0.12	0.016	up-regulated	Homo sapiens ribosomal protein S8 (RPS8), mRNA.
FAM65A	-0.11	0.016	down-regulated	Homo sapiens family with sequence similarity 65, member A (FAM65A), mRNA.
FNDC3B	0.11	0.016	up-regulated	Homo sapiens fibronectin type III domain containing 3B (FNDC3B), transcript variant 1, mRNA.
EIF3H	0.08	0.016	no-sig-change	Homo sapiens eukaryotic translation initiation factor 3, subunit H (EIF3H), mRNA.
UBAP2L	-0.11	0.016	down-regulated	Homo sapiens ubiquitin associated protein 2-like (UBAP2L), mRNA.
F2R	-0.09	0.016	no-sig-change	Homo sapiens coagulation factor II (thrombin) receptor (F2R), mRNA.
DPYD	0.12	0.0162	up-regulated	Homo sapiens dihydropyrimidine dehydrogenase (DPYD), transcript variant 1, mRNA.
C17ORF95	0.09	0.0163	no-sig-change	Homo sapiens chromosome 17 open reading frame 95 (C17orf95), mRNA.
NAE1	0.11	0.0164	up-regulated	Homo sapiens NEDD8 activating enzyme E1 subunit 1 (NAE1), transcript variant 3, mRNA.
UNC50	0.07	0.0164	no-sig-change	Homo sapiens unc-50 homolog (C. elegans) (UNC50), mRNA.
PEA15	0.08	0.0165	no-sig-change	Homo sapiens phosphoprotein enriched in astrocytes 15 (PEA15), mRNA.
NCLN	-0.09	0.0165	no-sig-change	Homo sapiens nicalin homolog (zebrafish) (NCLN), mRNA.
NDUFB8	0.06	0.0165	no-sig-change	Homo sapiens NADH dehydrogenase (ubiquinone) 1 beta subcomplex, 8, 19kDa (NDUFB8), mRNA.
BAZ2B	0.15	0.0165	up-regulated	Homo sapiens bromodomain adjacent to zinc finger domain, 2B (BAZ2B), mRNA.
DYNC1LI2	0.06	0.0166	no-sig-change	Homo sapiens dynein, cytoplasmic 1, light intermediate chain 2 (DYNC1LI2), mRNA.
CHD4	-0.22	0.0167	down-regulated	Homo sapiens chromodomain helicase DNA binding protein 4 (CHD4), mRNA.
PAIP2	0.1	0.0167	up-regulated	Homo sapiens poly(A) binding protein interacting protein 2 (PAIP2), transcript variant 1, mRNA.
IMPDH2	-0.09	0.0167	no-sig-change	Homo sapiens IMP (inosine monophosphate) dehydrogenase 2 (IMPDH2), mRNA.
ZFC3H1	0.08	0.0169	no-sig-change	Homo sapiens zinc finger, C3H1-type containing (ZFC3H1), mRNA.
FAHD1	0.1	0.0169	up-regulated	Homo sapiens fumarylacetoacetate hydrolase domain containing 1 (FAHD1), transcript variant 2, mRNA.
DDR1	-0.29	0.0169	down-regulated	Homo sapiens discoidin domain receptor tyrosine kinase 1 (DDR1), transcript variant 1, mRNA.
GRIPAP1	-0.11	0.0169	down-regulated	Homo sapiens GRIP1 associated protein 1 (GRIPAP1), transcript variant 2, mRNA.
RAB5A	0.09	0.0169	no-sig-change	Homo sapiens RAB5A, member RAS oncogene family (RAB5A), mRNA.
TMEM41B	0.11	0.0171	up-regulated	Homo sapiens transmembrane protein 41B (TMEM41B), mRNA.
MT2A	-0.21	0.0171	down-regulated	Homo sapiens metallothionein 2A (MT2A), mRNA.
SLC40A1	0.12	0.0172	up-regulated	Homo sapiens solute carrier family 40 (iron-regulated transporter), member 1 (SLC40A1), mRNA.
COX5B	0.06	0.0173	no-sig-change	Homo sapiens cytochrome c oxidase subunit Vb (COX5B), mRNA.
C6ORF48	0.13	0.0173	up-regulated	Homo sapiens chromosome 6 open reading frame 48 (C6orf48), transcript variant 1, mRNA.
CAPN1	-0.12	0.0174	down-regulated	Homo sapiens calpain 1, (mu/I) large subunit (CAPN1), mRNA.
COASY	-0.08	0.0176	no-sig-change	Homo sapiens Coenzyme A synthase (COASY), transcript variant 4, mRNA.
YARS	-0.09	0.0176	no-sig-change	Homo sapiens tyrosyl-tRNA synthetase (YARS), mRNA.
INPPL1	-0.11	0.0176	down-regulated	Homo sapiens inositol polyphosphate phosphatase-like 1 (INPPL1), mRNA.
REEP5	0.12	0.0177	up-regulated	Homo sapiens receptor accessory protein 5 (REEP5), mRNA.
DDX1	0.08	0.0178	no-sig-change	Homo sapiens DEAD (Asp-Glu-Ala-Asp) box polypeptide 1 (DDX1), mRNA.
HDAC6	-0.24	0.0179	down-regulated	Homo sapiens histone deacetylase 6 (HDAC6), mRNA.
UBE3A	0.11	0.018	up-regulated	Homo sapiens ubiquitin protein ligase E3A (UBE3A), transcript variant 2, mRNA.
ERAL1	-0.1	0.018	down-regulated	Homo sapiens Era G-protein-like 1 (E. coli) (ERAL1), mRNA.
PPP1R11	-0.1	0.018	down-regulated	Homo sapiens protein phosphatase 1, regulatory (inhibitor) subunit 11 (PPP1R11), mRNA.
CXCR4	0.11	0.018	up-regulated	Homo sapiens chemokine (C-X-C motif) receptor 4 (CXCR4), transcript variant 1, mRNA.
DHRS1	-0.11	0.018	down-regulated	Homo sapiens dehydrogenase/reductase (SDR family) member 1 (DHRS1), mRNA.
DHX34	-0.13	0.018	down-regulated	Homo sapiens DEAH (Asp-Glu-Ala-His) box polypeptide 34 (DHX34), mRNA.
NOP58	0.14	0.018	up-regulated	Homo sapiens NOP58 ribonucleoprotein homolog (yeast) (NOP58), mRNA.
CLC	0.32	0.018	up-regulated	Homo sapiens Charcot-Leyden crystal protein (CLC), mRNA.
BOLA2	0.1	0.018	up-regulated	Homo sapiens bolA homolog 2 (E. coli) (BOLA2), mRNA.
TMEM43	-0.09	0.018	no-sig-change	Homo sapiens transmembrane protein 43 (TMEM43), mRNA.
RPL13A	0.13	0.018	up-regulated	Homo sapiens ribosomal protein L13a (RPL13A), mRNA.
PCBP2	-0.08	0.018	no-sig-change	Homo sapiens poly(rC) binding protein 2 (PCBP2), transcript variant 1, mRNA.
CPD	0.13	0.0182	up-regulated	Homo sapiens carboxypeptidase D (CPD), mRNA.
DMC1	-0.11	0.0182	down-regulated	Homo sapiens DMC1 dosage suppressor of mck1 homolog, meiosis-specific homologous recombination (yeast) (DMC1), mRNA.
C14ORF109	0.08	0.0183	no-sig-change	Homo sapiens chromosome 14 open reading frame 109 (C14orf109), transcript variant 2, mRNA.
RUNDC2C	-0.15	0.0183	down-regulated	Homo sapiens RUN domain containing 2C (RUNDC2C), non-coding RNA.
ATHL1	-0.19	0.0183	down-regulated	Homo sapiens ATH1, acid trehalase-like 1 (yeast) (ATHL1), mRNA.
PSMD12	-0.07	0.0183	no-sig-change	PREDICTED: Homo sapiens proteasome (prosome, macropain) 26S subunit, non-ATPase, 12 (PSMD12), mRNA.
SRPK1	0.11	0.0184	up-regulated	Homo sapiens SFRS protein kinase 1 (SRPK1), mRNA.
VPS41	-0.16	0.0184	down-regulated	Homo sapiens vacuolar protein sorting 41 homolog (S. cerevisiae) (VPS41), transcript variant 1, mRNA.
PRKAA1	0.08	0.0184	no-sig-change	Homo sapiens protein kinase, AMP-activated, alpha 1 catalytic subunit (PRKAA1), transcript variant 2, mRNA.
CDC42EP4	-0.11	0.0188	down-regulated	Homo sapiens CDC42 effector protein (Rho GTPase binding) 4 (CDC42EP4), mRNA.
NCF1C	-0.14	0.0188	down-regulated	Homo sapiens neutrophil cytosolic factor 1C pseudogene (NCF1C), non-coding RNA.
FZD7	-0.25	0.0188	down-regulated	Homo sapiens frizzled homolog 7 (Drosophila) (FZD7), mRNA.
GHITM	0.06	0.0188	no-sig-change	Homo sapiens growth hormone inducible transmembrane protein (GHITM), mRNA.
AKT1	-0.09	0.0189	no-sig-change	Homo sapiens v-akt murine thymoma viral oncogene homolog 1 (AKT1), transcript variant 3, mRNA.
EVI5	-0.17	0.0189	down-regulated	Homo sapiens ecotropic viral integration site 5 (EVI5), mRNA.
VDAC3	0.05	0.0189	no-sig-change	Homo sapiens voltage-dependent anion channel 3 (VDAC3), mRNA.
B4GALT3	-0.12	0.0189	down-regulated	Homo sapiens UDP-Gal:betaGlcNAc beta 1,4- galactosyltransferase, polypeptide 3 (B4GALT3), mRNA.
PURB	0.07	0.0189	no-sig-change	Homo sapiens purine-rich element binding protein B (PURB), mRNA.
LGALS3	0.2	0.0189	up-regulated	Homo sapiens lectin, galactoside-binding, soluble, 3 (galectin 3) (LGALS3), mRNA.
PLCB2	-0.11	0.019	down-regulated	Homo sapiens phospholipase C, beta 2 (PLCB2), mRNA.
SNX27	-0.1	0.019	down-regulated	Homo sapiens sorting nexin family member 27 (SNX27), mRNA.
TMED2	0.11	0.019	up-regulated	Homo sapiens transmembrane emp24 domain trafficking protein 2 (TMED2), mRNA.
C2ORF69	-0.11	0.0191	down-regulated	Homo sapiens chromosome 2 open reading frame 69 (C2orf69), mRNA.
SKP1A	0.07	0.0193	no-sig-change	Homo sapiens S-phase kinase-associated protein 1A (p19A) (SKP1A), transcript variant 1, mRNA.
PYGB	-0.12	0.0193	down-regulated	Homo sapiens phosphorylase, glycogen; brain (PYGB), mRNA.
C19ORF59	0.23	0.0194	up-regulated	Homo sapiens chromosome 19 open reading frame 59 (C19orf59), mRNA.
ICA1	-0.16	0.0194	down-regulated	Homo sapiens islet cell autoantigen 1, 69kDa (ICA1), transcript variant 3, mRNA.
PTGS1	-0.21	0.0194	down-regulated	Homo sapiens prostaglandin-endoperoxide synthase 1 (prostaglandin G/H synthase and cyclooxygenase) (PTGS1), transcript variant 2, mRNA.
DNAJB14	0.16	0.0196	up-regulated	Homo sapiens DnaJ (Hsp40) homolog, subfamily B, member 14 (DNAJB14), transcript variant 2, mRNA.
SPEN	-0.08	0.0196	no-sig-change	Homo sapiens spen homolog, transcriptional regulator (Drosophila) (SPEN), mRNA.
TUSC4	-0.06	0.0196	no-sig-change	Homo sapiens tumor suppressor candidate 4 (TUSC4), mRNA.
STUB1	-0.07	0.0196	no-sig-change	Homo sapiens STIP1 homology and U-box containing protein 1 (STUB1), mRNA.
YWHAB	-0.08	0.0196	no-sig-change	Homo sapiens tyrosine 3-monooxygenase/tryptophan 5-monooxygenase activation protein, beta polypeptide (YWHAB), transcript variant 2, mRNA.
CCBL2	0.09	0.0196	no-sig-change	Homo sapiens cysteine conjugate-beta lyase 2 (CCBL2), transcript variant 1, mRNA.
EIF6	-0.07	0.0196	no-sig-change	Homo sapiens eukaryotic translation initiation factor 6 (EIF6), transcript variant 4, mRNA.
WSB1	0.11	0.0196	up-regulated	Homo sapiens WD repeat and SOCS box-containing 1 (WSB1), transcript variant 2, mRNA.
CTSZ	-0.13	0.0197	down-regulated	Homo sapiens cathepsin Z (CTSZ), mRNA.
ARFGAP2	-0.07	0.0197	no-sig-change	Homo sapiens ADP-ribosylation factor GTPase activating protein 2 (ARFGAP2), mRNA.
TRIM8	-0.09	0.0197	no-sig-change	Homo sapiens tripartite motif-containing 8 (TRIM8), mRNA.
ZNFX1	-0.13	0.0197	down-regulated	Homo sapiens zinc finger, NFX1-type containing 1 (ZNFX1), mRNA.
GTF2F1	-0.09	0.0197	no-sig-change	Homo sapiens general transcription factor IIF, polypeptide 1, 74kDa (GTF2F1), mRNA.
IGF2R	-0.15	0.0197	down-regulated	Homo sapiens insulin-like growth factor 2 receptor (IGF2R), mRNA.
FLJ46309	-0.09	0.0197	no-sig-change	Homo sapiens hypothetical protein LOC649598 (FLJ46309), mRNA.
RAC2	-0.09	0.0198	no-sig-change	Homo sapiens ras-related C3 botulinum toxin substrate 2 (rho family, small GTP binding protein Rac2) (RAC2), mRNA.
NCOA7	0.12	0.0198	up-regulated	Homo sapiens nuclear receptor coactivator 7 (NCOA7), mRNA.
EIF3M	0.09	0.0198	no-sig-change	Homo sapiens eukaryotic translation initiation factor 3, subunit M (EIF3M), mRNA.
SEC11C	0.18	0.0198	up-regulated	Homo sapiens SEC11 homolog C (S. cerevisiae) (SEC11C), mRNA.
RPIA	0.17	0.0198	up-regulated	Homo sapiens ribose 5-phosphate isomerase A (RPIA), mRNA.
C20ORF24	0.07	0.0198	no-sig-change	Homo sapiens chromosome 20 open reading frame 24 (C20orf24), transcript variant 1, mRNA.
PI3	0.36	0.0199	up-regulated	Homo sapiens peptidase inhibitor 3, skin-derived (SKALP) (PI3), mRNA.
UBE2M	-0.09	0.02	no-sig-change	Homo sapiens ubiquitin-conjugating enzyme E2M (UBC12 homolog, yeast) (UBE2M), mRNA.
IQSEC1	-0.1	0.02	down-regulated	Homo sapiens IQ motif and Sec7 domain 1 (IQSEC1), mRNA.
CNOT1	-0.08	0.02	no-sig-change	Homo sapiens CCR4-NOT transcription complex, subunit 1 (CNOT1), transcript variant 1, mRNA.
WDFY1	0.12	0.0201	up-regulated	Homo sapiens WD repeat and FYVE domain containing 1 (WDFY1), mRNA.
SERINC1	0.1	0.0201	up-regulated	Homo sapiens serine incorporator 1 (SERINC1), mRNA.
RNF13	0.12	0.0202	up-regulated	Homo sapiens ring finger protein 13 (RNF13), transcript variant 4, mRNA.
TRIM33	0.09	0.0202	no-sig-change	Homo sapiens tripartite motif-containing 33 (TRIM33), transcript variant a, mRNA.
TPRG1L	-0.08	0.0202	no-sig-change	Homo sapiens tumor protein p63 regulated 1-like (TPRG1L), mRNA.
MAP3K7	0.08	0.0202	no-sig-change	Homo sapiens mitogen-activated protein kinase kinase kinase 7 (MAP3K7), transcript variant B, mRNA.
DDX23	-0.08	0.0202	no-sig-change	Homo sapiens DEAD (Asp-Glu-Ala-Asp) box polypeptide 23 (DDX23), mRNA.
TAPBP	-0.12	0.0203	down-regulated	Homo sapiens TAP binding protein (tapasin) (TAPBP), transcript variant 1, mRNA.
NPIP	-0.1	0.0204	down-regulated	Homo sapiens nuclear pore complex interacting protein (NPIP), mRNA.
NARS	0.08	0.0204	no-sig-change	Homo sapiens asparaginyl-tRNA synthetase (NARS), mRNA.
PATL1	-0.07	0.0205	no-sig-change	Homo sapiens protein associated with topoisomerase II homolog 1 (yeast) (PATL1), mRNA.
EVL	-0.09	0.0206	no-sig-change	Homo sapiens Enah/Vasp-like (EVL), mRNA.
ASPSCR1	-0.08	0.0206	no-sig-change	Homo sapiens alveolar soft part sarcoma chromosome region, candidate 1 (ASPSCR1), mRNA.
C6ORF160	0.2	0.0207	up-regulated	PREDICTED: Homo sapiens chromosome 6 open reading frame 160, transcript variant 4 (C6orf160), mRNA.
FIBP	-0.08	0.0208	no-sig-change	Homo sapiens fibroblast growth factor (acidic) intracellular binding protein (FIBP), transcript variant 2, mRNA.
CHD9	0.12	0.0208	up-regulated	Homo sapiens chromodomain helicase DNA binding protein 9 (CHD9), mRNA.
SLC4A7	0.19	0.0209	up-regulated	Homo sapiens solute carrier family 4, sodium bicarbonate cotransporter, member 7 (SLC4A7), mRNA.
SSR1	0.08	0.0209	no-sig-change	Homo sapiens signal sequence receptor, alpha (translocon-associated protein alpha) (SSR1), mRNA.
PATE2	-0.14	0.0209	down-regulated	Homo sapiens prostate and testis expressed 2 (PATE2), mRNA.
ACTR1A	-0.08	0.0211	no-sig-change	Homo sapiens ARP1 actin-related protein 1 homolog A, centractin alpha (yeast) (ACTR1A), mRNA.
C9ORF46	0.09	0.0211	no-sig-change	Homo sapiens chromosome 9 open reading frame 46 (C9orf46), mRNA.
PPP2R2B	-0.1	0.0211	down-regulated	Homo sapiens protein phosphatase 2 (formerly 2A), regulatory subunit B, beta isoform (PPP2R2B), transcript variant 5, mRNA.
FYB	0.07	0.0211	no-sig-change	Homo sapiens FYN binding protein (FYB-120/130) (FYB), transcript variant 1, mRNA.
RBM23	-0.1	0.0211	down-regulated	Homo sapiens RNA binding motif protein 23 (RBM23), transcript variant 2, mRNA.
PPP1CC	0.08	0.0213	no-sig-change	Homo sapiens protein phosphatase 1, catalytic subunit, gamma isoform (PPP1CC), mRNA.
PRR5	-0.14	0.0214	down-regulated	Homo sapiens proline rich 5 (renal) (PRR5), transcript variant 5, mRNA.
MRFAP1	0.06	0.0214	no-sig-change	Homo sapiens Mof4 family associated protein 1 (MRFAP1), mRNA.
GCC1	-0.08	0.0214	no-sig-change	Homo sapiens GRIP and coiled-coil domain containing 1 (GCC1), mRNA.
EIF3B	-0.08	0.0215	no-sig-change	Homo sapiens eukaryotic translation initiation factor 3, subunit B (EIF3B), transcript variant 2, mRNA.
MAGED1	-0.11	0.0215	down-regulated	Homo sapiens melanoma antigen family D, 1 (MAGED1), transcript variant 3, mRNA.
RPS25	0.09	0.0217	no-sig-change	Homo sapiens ribosomal protein S25 (RPS25), mRNA.
COX19	-0.09	0.0217	no-sig-change	Homo sapiens COX19 cytochrome c oxidase assembly homolog (S. cerevisiae) (COX19), mRNA.
VASP	-0.16	0.0218	down-regulated	Homo sapiens vasodilator-stimulated phosphoprotein (VASP), mRNA.
VPS37C	-0.1	0.0222	down-regulated	Homo sapiens vacuolar protein sorting 37 homolog C (S. cerevisiae) (VPS37C), mRNA.
LFNG	-0.06	0.0222	no-sig-change	Homo sapiens LFNG O-fucosylpeptide 3-beta-N-acetylglucosaminyltransferase (LFNG), transcript variant 1, mRNA.
GSTO1	0.1	0.0223	up-regulated	Homo sapiens glutathione S-transferase omega 1 (GSTO1), mRNA.
FLJ22662	0.12	0.0223	up-regulated	Homo sapiens hypothetical protein FLJ22662 (FLJ22662), mRNA.
IK	-0.07	0.0223	no-sig-change	Homo sapiens IK cytokine, down-regulator of HLA II (IK), mRNA.
EBAG9	0.11	0.0223	up-regulated	Homo sapiens estrogen receptor binding site associated, antigen, 9 (EBAG9), transcript variant 2, mRNA.
RDH14	0.13	0.0223	up-regulated	Homo sapiens retinol dehydrogenase 14 (all-trans/9-cis/11-cis) (RDH14), mRNA.
PROK2	0.15	0.0225	up-regulated	Homo sapiens prokineticin 2 (PROK2), mRNA.
ADAR	-0.11	0.0227	down-regulated	Homo sapiens adenosine deaminase, RNA-specific (ADAR), transcript variant 1, mRNA.
SMAD3	-0.08	0.0227	no-sig-change	Homo sapiens SMAD family member 3 (SMAD3), transcript variant 1, mRNA.
UCHL5IP	-0.07	0.0227	no-sig-change	Homo sapiens UCHL5 interacting protein (UCHL5IP), transcript variant 1, mRNA.
PTPN6	-0.1	0.0227	down-regulated	Homo sapiens protein tyrosine phosphatase, non-receptor type 6 (PTPN6), transcript variant 2, mRNA.
MGC10997	-0.06	0.0228	no-sig-change	Homo sapiens pseudogene MGC10997 (MGC10997) on chromosome 15.
SNRPF	0.11	0.0228	up-regulated	Homo sapiens small nuclear ribonucleoprotein polypeptide F (SNRPF), mRNA.
SNAPC2	-0.16	0.0228	down-regulated	Homo sapiens small nuclear RNA activating complex, polypeptide 2, 45kDa (SNAPC2), mRNA.
C1ORF162	-0.09	0.023	no-sig-change	Homo sapiens chromosome 1 open reading frame 162 (C1orf162), mRNA.
TIGA1	0.11	0.023	up-regulated	Homo sapiens TIGA1 (TIGA1), mRNA.
SERBP1	0.1	0.0231	up-regulated	Homo sapiens SERPINE1 mRNA binding protein 1 (SERBP1), transcript variant 3, mRNA.
FLJ38717	-0.12	0.0231	down-regulated	Homo sapiens FLJ38717 protein (FLJ38717), mRNA.
METTL13	-0.07	0.0231	no-sig-change	Homo sapiens methyltransferase like 13 (METTL13), transcript variant 1, mRNA.
CYTSA	-0.08	0.0232	no-sig-change	Homo sapiens cytospin A (CYTSA), mRNA.
RPL21	0.19	0.0232	up-regulated	Homo sapiens ribosomal protein L21 (RPL21), mRNA.
CHCHD9	0.1	0.0232	up-regulated	PREDICTED: Homo sapiens coiled-coil-helix-coiled-coil-helix domain containing 9 (CHCHD9), mRNA.
TNK2	-0.08	0.0232	no-sig-change	Homo sapiens tyrosine kinase, non-receptor, 2 (TNK2), transcript variant 1, mRNA.
ALPK1	0.13	0.0232	up-regulated	Homo sapiens alpha-kinase 1 (ALPK1), mRNA.
SHISA5	-0.11	0.0232	down-regulated	Homo sapiens shisa homolog 5 (Xenopus laevis) (SHISA5), mRNA.
PCNX	-0.11	0.0233	down-regulated	Homo sapiens pecanex homolog (Drosophila) (PCNX), mRNA.
CCT3	-0.07	0.0234	no-sig-change	Homo sapiens chaperonin containing TCP1, subunit 3 (gamma) (CCT3), transcript variant 1, mRNA.
GOLGA7	0.06	0.0234	no-sig-change	Homo sapiens golgi autoantigen, golgin subfamily a, 7 (GOLGA7), transcript variant 2, mRNA.
TSPAN33	-0.17	0.0234	down-regulated	Homo sapiens tetraspanin 33 (TSPAN33), mRNA.
LRRC37B2	-0.11	0.0234	down-regulated	Homo sapiens leucine rich repeat containing 37, member B2 (LRRC37B2), non-coding RNA.
TMBIM1	-0.09	0.0234	no-sig-change	Homo sapiens transmembrane BAX inhibitor motif containing 1 (TMBIM1), mRNA.
DARS	0.07	0.0234	no-sig-change	Homo sapiens aspartyl-tRNA synthetase (DARS), mRNA.
EGLN2	-0.07	0.0235	no-sig-change	Homo sapiens egl nine homolog 2 (C. elegans) (EGLN2), transcript variant 3, mRNA.
SFT2D1	0.09	0.0236	no-sig-change	Homo sapiens SFT2 domain containing 1 (SFT2D1), mRNA.
SYF2	0.08	0.0237	no-sig-change	Homo sapiens SYF2 homolog, RNA splicing factor (S. cerevisiae) (SYF2), transcript variant 1, mRNA.
PNPLA7	-0.15	0.0237	down-regulated	Homo sapiens patatin-like phospholipase domain containing 7 (PNPLA7), mRNA.
NUDT5	-0.08	0.0239	no-sig-change	Homo sapiens nudix (nucleoside diphosphate linked moiety X)-type motif 5 (NUDT5), mRNA.
ATG10	-0.11	0.0239	down-regulated	Homo sapiens ATG10 autophagy related 10 homolog (S. cerevisiae) (ATG10), mRNA.
PPP4C	-0.08	0.0239	no-sig-change	Homo sapiens protein phosphatase 4 (formerly X), catalytic subunit (PPP4C), mRNA.
FAM89B	-0.1	0.0239	down-regulated	Homo sapiens family with sequence similarity 89, member B (FAM89B), transcript variant 3, mRNA.
PSIP1	0.14	0.024	up-regulated	Homo sapiens PC4 and SFRS1 interacting protein 1 (PSIP1), transcript variant 2, mRNA.
AP1M1	-0.09	0.024	no-sig-change	Homo sapiens adaptor-related protein complex 1, mu 1 subunit (AP1M1), mRNA.
FAIM3	-0.11	0.0241	down-regulated	Homo sapiens Fas apoptotic inhibitory molecule 3 (FAIM3), mRNA.
CNIH	0.14	0.0241	up-regulated	Homo sapiens cornichon homolog (Drosophila) (CNIH), transcript variant 2, mRNA.
IL17RD	-0.13	0.0242	down-regulated	Homo sapiens interleukin 17 receptor D (IL17RD), transcript variant 1, mRNA.
CD47	0.11	0.0244	up-regulated	Homo sapiens CD47 molecule (CD47), transcript variant 2, mRNA.
C7ORF50	0.09	0.0244	no-sig-change	Homo sapiens chromosome 7 open reading frame 50 (C7orf50), mRNA.
DEGS1	0.08	0.0244	no-sig-change	Homo sapiens degenerative spermatocyte homolog 1, lipid desaturase (Drosophila) (DEGS1), transcript variant 1, mRNA.
ACTRT1	-0.28	0.0244	down-regulated	Homo sapiens actin-related protein T1 (ACTRT1), mRNA.
MICAL1	-0.09	0.0244	no-sig-change	Homo sapiens microtubule associated monoxygenase, calponin and LIM domain containing 1 (MICAL1), mRNA.
KLF6	-0.09	0.0246	no-sig-change	Homo sapiens Kruppel-like factor 6 (KLF6), transcript variant 2, mRNA.
CEPT1	0.1	0.0248	up-regulated	Homo sapiens choline/ethanolamine phosphotransferase 1 (CEPT1), transcript variant 2, mRNA.
HPRT1	0.1	0.025	up-regulated	Homo sapiens hypoxanthine phosphoribosyltransferase 1 (Lesch-Nyhan syndrome) (HPRT1), mRNA.
RNPEP	-0.14	0.025	down-regulated	Homo sapiens arginyl aminopeptidase (aminopeptidase B) (RNPEP), mRNA.
ATXN10	-0.29	0.0254	down-regulated	Homo sapiens ataxin 10 (ATXN10), mRNA.
STXBP2	-0.12	0.0254	down-regulated	Homo sapiens syntaxin binding protein 2 (STXBP2), mRNA.
RGL4	0.12	0.0255	up-regulated	Homo sapiens ral guanine nucleotide dissociation stimulator-like 4 (RGL4), mRNA.
MBD4	-0.12	0.0255	down-regulated	Homo sapiens methyl-CpG binding domain protein 4 (MBD4), mRNA.
KIAA0174	-0.06	0.0255	no-sig-change	Homo sapiens KIAA0174 (KIAA0174), mRNA.
CBFB	0.11	0.0255	up-regulated	Homo sapiens core-binding factor, beta subunit (CBFB), transcript variant 2, mRNA.
SQSTM1	-0.08	0.0255	no-sig-change	Homo sapiens sequestosome 1 (SQSTM1), mRNA.
CSNK2B	-0.08	0.0256	no-sig-change	Homo sapiens casein kinase 2, beta polypeptide (CSNK2B), mRNA.
PCNT	-0.09	0.0258	no-sig-change	Homo sapiens pericentrin (PCNT), mRNA.
HSPH1	-0.11	0.0258	down-regulated	Homo sapiens heat shock 105kDa/110kDa protein 1 (HSPH1), mRNA.
ABI1	0.09	0.0258	no-sig-change	Homo sapiens abl-interactor 1 (ABI1), transcript variant 3, mRNA.
C16ORF63	0.13	0.0258	up-regulated	Homo sapiens chromosome 16 open reading frame 63 (C16orf63), mRNA.
FLJ31306	0.11	0.0259	up-regulated	PREDICTED: Homo sapiens hypothetical protein FLJ31306 (FLJ31306), mRNA.
GBP4	-0.15	0.026	down-regulated	Homo sapiens guanylate binding protein 4 (GBP4), mRNA.
TMEM188	0.1	0.0262	up-regulated	Homo sapiens transmembrane protein 188 (TMEM188), mRNA.
CGGBP1	0.13	0.0263	up-regulated	Homo sapiens CGG triplet repeat binding protein 1 (CGGBP1), transcript variant 1, mRNA.
SMG5	-0.09	0.0263	no-sig-change	Homo sapiens Smg-5 homolog, nonsense mediated mRNA decay factor (C. elegans) (SMG5), mRNA.
GOT2	-0.09	0.0265	no-sig-change	Homo sapiens glutamic-oxaloacetic transaminase 2, mitochondrial (aspartate aminotransferase 2) (GOT2), nuclear gene encoding mitochondrial protein, mRNA.
SHOC2	0.1	0.0265	up-regulated	Homo sapiens soc-2 suppressor of clear homolog (C. elegans) (SHOC2), mRNA.
ARHGAP9	-0.09	0.0266	no-sig-change	Homo sapiens Rho GTPase activating protein 9 (ARHGAP9), transcript variant 2, mRNA.
MRFAP1L1	0.1	0.0266	up-regulated	Homo sapiens Morf4 family associated protein 1-like 1 (MRFAP1L1), transcript variant 2, mRNA.
EEF2	-0.07	0.0266	no-sig-change	Homo sapiens eukaryotic translation elongation factor 2 (EEF2), mRNA.
SFRS5	-0.07	0.0266	no-sig-change	Homo sapiens splicing factor, arginine/serine-rich 5 (SFRS5), transcript variant 2, mRNA.
UBE2E3	0.08	0.0266	no-sig-change	Homo sapiens ubiquitin-conjugating enzyme E2E 3 (UBC4/5 homolog, yeast) (UBE2E3), transcript variant 1, mRNA.
ANXA1	0.14	0.0266	up-regulated	Homo sapiens annexin A1 (ANXA1), mRNA.
WBP1	-0.11	0.0267	down-regulated	Homo sapiens WW domain binding protein 1 (WBP1), mRNA.
KIAA0513	-0.12	0.0268	down-regulated	Homo sapiens KIAA0513 (KIAA0513), mRNA.
ACTB	-0.09	0.0268	no-sig-change	Homo sapiens actin, beta (ACTB), mRNA.
LITAF	-0.11	0.0268	down-regulated	Homo sapiens lipopolysaccharide-induced TNF factor (LITAF), mRNA.
REPS2	-0.16	0.0269	down-regulated	Homo sapiens RALBP1 associated Eps domain containing 2 (REPS2), transcript variant 1, mRNA.
DIABLO	0.06	0.027	no-sig-change	Homo sapiens diablo homolog (Drosophila) (DIABLO), nuclear gene encoding mitochondrial protein, transcript variant 2, mRNA.
LMF2	-0.07	0.027	no-sig-change	Homo sapiens lipase maturation factor 2 (LMF2), mRNA.
C8ORF45	-0.1	0.027	down-regulated	Homo sapiens chromosome 8 open reading frame 45 (C8orf45), mRNA.
CUTL1	-0.11	0.027	down-regulated	Homo sapiens cut-like 1, CCAAT displacement protein (Drosophila) (CUTL1), transcript variant 1, mRNA.
CREB3L2	-0.07	0.027	no-sig-change	Homo sapiens cAMP responsive element binding protein 3-like 2 (CREB3L2), mRNA.
CBLB	-0.1	0.027	down-regulated	Homo sapiens Cas-Br-M (murine) ecotropic retroviral transforming sequence b (CBLB), mRNA.
ACOX1	-0.14	0.027	down-regulated	Homo sapiens acyl-Coenzyme A oxidase 1, palmitoyl (ACOX1), transcript variant 2, mRNA.
G6PD	-0.13	0.0272	down-regulated	Homo sapiens glucose-6-phosphate dehydrogenase (G6PD), transcript variant 1, mRNA.
BAT1	-0.07	0.0272	no-sig-change	Homo sapiens HLA-B associated transcript 1 (BAT1), transcript variant 2, mRNA.
OSBP	-0.06	0.0272	no-sig-change	Homo sapiens oxysterol binding protein (OSBP), mRNA.
SNRPB	-0.06	0.0274	no-sig-change	Homo sapiens small nuclear ribonucleoprotein polypeptides B and B1 (SNRPB), transcript variant 2, mRNA.
SETDB1	-0.07	0.0274	no-sig-change	Homo sapiens SET domain, bifurcated 1 (SETDB1), mRNA.
C3ORF34	-0.09	0.0275	no-sig-change	Homo sapiens chromosome 3 open reading frame 34 (C3orf34), mRNA.
CANT1	-0.11	0.0276	down-regulated	Homo sapiens calcium activated nucleotidase 1 (CANT1), mRNA.
C14ORF159	-0.1	0.0276	down-regulated	Homo sapiens chromosome 14 open reading frame 159 (C14orf159), mRNA.
NCK1	0.1	0.0276	up-regulated	Homo sapiens NCK adaptor protein 1 (NCK1), mRNA.
ZFAND5	0.08	0.0277	no-sig-change	Homo sapiens zinc finger, AN1-type domain 5 (ZFAND5), mRNA.
KLHDC3	-0.05	0.0277	no-sig-change	Homo sapiens kelch domain containing 3 (KLHDC3), mRNA.
CNDP2	-0.08	0.0278	no-sig-change	Homo sapiens CNDP dipeptidase 2 (metallopeptidase M20 family) (CNDP2), mRNA.
XPNPEP1	-0.07	0.0279	no-sig-change	Homo sapiens X-prolyl aminopeptidase (aminopeptidase P) 1, soluble (XPNPEP1), mRNA.
NDRG3	-0.08	0.028	no-sig-change	Homo sapiens NDRG family member 3 (NDRG3), transcript variant 2, mRNA.
VEGFB	-0.09	0.0281	no-sig-change	Homo sapiens vascular endothelial growth factor B (VEGFB), mRNA.
SFRS2	0.06	0.0281	no-sig-change	Homo sapiens splicing factor, arginine/serine-rich 2 (SFRS2), mRNA.
PLEKHG3	-0.12	0.0283	down-regulated	Homo sapiens pleckstrin homology domain containing, family G (with RhoGef domain) member 3 (PLEKHG3), mRNA.
CEBPZ	0.11	0.0283	up-regulated	Homo sapiens CCAAT/enhancer binding protein (C/EBP), zeta (CEBPZ), mRNA.
TDG	0.09	0.0283	no-sig-change	Homo sapiens thymine-DNA glycosylase (TDG), mRNA.
CAB39	0.08	0.0283	no-sig-change	Homo sapiens calcium binding protein 39 (CAB39), mRNA.
CECR5	0.07	0.0283	no-sig-change	Homo sapiens cat eye syndrome chromosome region, candidate 5 (CECR5), transcript variant 2, mRNA.
MTDH	0.09	0.0284	no-sig-change	Homo sapiens metadherin (MTDH), mRNA.
ARID3B	-0.08	0.0284	no-sig-change	Homo sapiens AT rich interactive domain 3B (BRIGHT-like) (ARID3B), mRNA.
RAB8A	-0.08	0.0285	no-sig-change	Homo sapiens RAB8A, member RAS oncogene family (RAB8A), mRNA.
HIATL2	-0.11	0.0285	down-regulated	Homo sapiens hippocampus abundant transcript-like 2 (HIATL2), non-coding RNA.
SYTL1	-0.08	0.0286	no-sig-change	Homo sapiens synaptotagmin-like 1 (SYTL1), mRNA.
SDHD	0.09	0.0286	no-sig-change	Homo sapiens succinate dehydrogenase complex, subunit D, integral membrane protein (SDHD), nuclear gene encoding mitochondrial protein, mRNA.
HBB	-0.08	0.0286	no-sig-change	Homo sapiens hemoglobin, beta (HBB), mRNA.
RNF103	0.07	0.0288	no-sig-change	Homo sapiens ring finger protein 103 (RNF103), mRNA.
TRAM1	0.11	0.0288	up-regulated	Homo sapiens translocation associated membrane protein 1 (TRAM1), mRNA.
AMY1C	-0.12	0.0289	down-regulated	Homo sapiens amylase, alpha 1C (salivary) (AMY1C), mRNA.
TOP3A	-0.13	0.0289	down-regulated	Homo sapiens topoisomerase (DNA) III alpha (TOP3A), mRNA.
TP53INP1	0.08	0.0289	no-sig-change	Homo sapiens tumor protein p53 inducible nuclear protein 1 (TP53INP1), mRNA.
RALA	0.08	0.0289	no-sig-change	Homo sapiens v-ral simian leukemia viral oncogene homolog A (ras related) (RALA), mRNA.
ARAP1	-0.1	0.0289	down-regulated	Homo sapiens ArfGAP with RhoGAP domain, ankyrin repeat and PH domain 1 (ARAP1), transcript variant 3, mRNA.
LMO2	0.1	0.029	up-regulated	Homo sapiens LIM domain only 2 (rhombotin-like 1) (LMO2), mRNA.
MSL3L1	0.12	0.029	up-regulated	Homo sapiens male-specific lethal 3-like 1 (Drosophila) (MSL3L1), transcript variant 1, mRNA.
MFSD5	-0.07	0.0291	no-sig-change	Homo sapiens major facilitator superfamily domain containing 5 (MFSD5), mRNA.
CLINT1	0.1	0.0291	up-regulated	Homo sapiens clathrin interactor 1 (CLINT1), mRNA.
KYNU	0.14	0.0291	up-regulated	Homo sapiens kynureninase (L-kynurenine hydrolase) (KYNU), transcript variant 1, mRNA.
DNA2	-0.29	0.0291	down-regulated	Homo sapiens DNA replication helicase 2 homolog (yeast) (DNA2), mRNA.
ARL16	-0.1	0.0291	down-regulated	Homo sapiens ADP-ribosylation factor-like 16 (ARL16), mRNA.
SLC35E1	-0.12	0.0292	down-regulated	Homo sapiens solute carrier family 35, member E1 (SLC35E1), mRNA.
IL18BP	-0.09	0.0293	no-sig-change	Homo sapiens interleukin 18 binding protein (IL18BP), transcript variant A, mRNA.
SMAP2	-0.11	0.0293	down-regulated	Homo sapiens small ArfGAP2 (SMAP2), mRNA.
CCDC109B	0.09	0.0294	no-sig-change	Homo sapiens coiled-coil domain containing 109B (CCDC109B), mRNA.
PTPN11	0.09	0.0294	no-sig-change	Homo sapiens protein tyrosine phosphatase, non-receptor type 11 (PTPN11), mRNA.
RAPGEF6	-0.09	0.0296	no-sig-change	Homo sapiens Rap guanine nucleotide exchange factor (GEF) 6 (RAPGEF6), mRNA.
RNF44	-0.09	0.0297	no-sig-change	Homo sapiens ring finger protein 44 (RNF44), mRNA.
C22ORF30	-0.05	0.0297	no-sig-change	Homo sapiens chromosome 22 open reading frame 30 (C22orf30), mRNA.
GIMAP2	0.25	0.0298	up-regulated	Homo sapiens GTPase, IMAP family member 2 (GIMAP2), mRNA.
C16ORF53	0.06	0.0298	no-sig-change	Homo sapiens chromosome 16 open reading frame 53 (C16orf53), mRNA.
HLA-DMA	-0.09	0.0299	no-sig-change	Homo sapiens major histocompatibility complex, class II, DM alpha (HLA-DMA), mRNA.
MFSD1	0.07	0.03	no-sig-change	Homo sapiens major facilitator superfamily domain containing 1 (MFSD1), mRNA.
UBE2Q2	0.13	0.03	up-regulated	Homo sapiens ubiquitin-conjugating enzyme E2Q family member 2 (UBE2Q2), mRNA.
FBXO33	0.09	0.0301	no-sig-change	Homo sapiens F-box protein 33 (FBXO33), mRNA.
MGAT1	-0.09	0.0301	no-sig-change	Homo sapiens mannosyl (alpha-1,3-)-glycoprotein beta-1,2-N-acetylglucosaminyltransferase (MGAT1), mRNA.
NFKBIZ	0.11	0.0301	up-regulated	Homo sapiens nuclear factor of kappa light polypeptide gene enhancer in B-cells inhibitor, zeta (NFKBIZ), transcript variant 2, mRNA.
KLHL22	-0.07	0.0301	no-sig-change	Homo sapiens kelch-like 22 (Drosophila) (KLHL22), mRNA.
UBE2I	-0.05	0.0301	no-sig-change	Homo sapiens ubiquitin-conjugating enzyme E2I (UBC9 homolog, yeast) (UBE2I), transcript variant 3, mRNA.
RNF220	-0.06	0.0303	no-sig-change	Homo sapiens ring finger protein 220 (RNF220), mRNA.
PLEKHF1	-0.13	0.0303	down-regulated	Homo sapiens pleckstrin homology domain containing, family F (with FYVE domain) member 1 (PLEKHF1), mRNA.
SMARCC1	-0.08	0.0307	no-sig-change	Homo sapiens SWI/SNF related, matrix associated, actin dependent regulator of chromatin, subfamily c, member 1 (SMARCC1), mRNA.
FLAD1	-0.06	0.0307	no-sig-change	Homo sapiens FAD1 flavin adenine dinucleotide synthetase homolog (S. cerevisiae) (FLAD1), transcript variant 2, mRNA.
CD247	-0.09	0.0307	no-sig-change	Homo sapiens CD247 molecule (CD247), transcript variant 1, mRNA.
PRKRIR	0.14	0.0307	up-regulated	Homo sapiens protein-kinase, interferon-inducible double stranded RNA dependent inhibitor, repressor of (P58 repressor) (PRKRIR), mRNA.
TDP1	-0.1	0.0307	down-regulated	Homo sapiens tyrosyl-DNA phosphodiesterase 1 (TDP1), transcript variant 1, mRNA.
SEC14L1	-0.15	0.0307	down-regulated	Homo sapiens SEC14-like 1 (S. cerevisiae) (SEC14L1), transcript variant 1, mRNA.
RFWD2	0.06	0.0307	no-sig-change	Homo sapiens ring finger and WD repeat domain 2 (RFWD2), transcript variant 1, mRNA.
RRAGC	-0.08	0.0308	no-sig-change	Homo sapiens Ras-related GTP binding C (RRAGC), mRNA.
MAP4K4	-0.22	0.0313	down-regulated	Homo sapiens mitogen-activated protein kinase kinase kinase kinase 4 (MAP4K4), transcript variant 3, mRNA.
UBA7	-0.08	0.0313	no-sig-change	Homo sapiens ubiquitin-like modifier activating enzyme 7 (UBA7), mRNA.
C5ORF21	0.08	0.0313	no-sig-change	Homo sapiens chromosome 5 open reading frame 21 (C5orf21), mRNA.
CDIPT	-0.1	0.0313	down-regulated	Homo sapiens CDP-diacylglycerol--inositol 3-phosphatidyltransferase (phosphatidylinositol synthase) (CDIPT), mRNA.
BMI1	0.15	0.0314	up-regulated	Homo sapiens BMI1 polycomb ring finger oncogene (BMI1), mRNA.
CS	-0.08	0.0314	no-sig-change	Homo sapiens citrate synthase (CS), nuclear gene encoding mitochondrial protein, mRNA.
PIAS1	-0.09	0.0314	no-sig-change	Homo sapiens protein inhibitor of activated STAT, 1 (PIAS1), mRNA.
TTC15	-0.07	0.0314	no-sig-change	Homo sapiens tetratricopeptide repeat domain 15 (TTC15), mRNA.
SH2B3	-0.08	0.0315	no-sig-change	Homo sapiens SH2B adaptor protein 3 (SH2B3), mRNA.
OAS2	-0.19	0.0316	down-regulated	Homo sapiens 2'-5'-oligoadenylate synthetase 2, 69/71kDa (OAS2), transcript variant 1, mRNA.
ABCA7	-0.16	0.0316	down-regulated	Homo sapiens ATP-binding cassette, sub-family A (ABC1), member 7 (ABCA7), mRNA.
COQ6	-0.16	0.0319	down-regulated	Homo sapiens coenzyme Q6 homolog, monooxygenase (S. cerevisiae) (COQ6), transcript variant 1, mRNA.
GZMB	-0.21	0.0321	down-regulated	Homo sapiens granzyme B (granzyme 2, cytotoxic T-lymphocyte-associated serine esterase 1) (GZMB), mRNA.
HIST2H2BE	-0.15	0.0322	down-regulated	Homo sapiens histone cluster 2, H2be (HIST2H2BE), mRNA.
RAB4B	-0.07	0.0323	no-sig-change	Homo sapiens RAB4B, member RAS oncogene family (RAB4B), mRNA.
RPA3	0.1	0.0324	up-regulated	Homo sapiens replication protein A3, 14kDa (RPA3), mRNA.
BOP1	-0.07	0.0325	no-sig-change	Homo sapiens block of proliferation 1 (BOP1), mRNA.
MAP1S	-0.17	0.0329	down-regulated	Homo sapiens microtubule-associated protein 1S (MAP1S), mRNA.
C9ORF156	0.06	0.0331	no-sig-change	Homo sapiens chromosome 9 open reading frame 156 (C9orf156), mRNA.
CHMP1B	0.09	0.0331	no-sig-change	Homo sapiens chromatin modifying protein 1B (CHMP1B), mRNA.
ZBTB33	0.12	0.0331	up-regulated	Homo sapiens zinc finger and BTB domain containing 33 (ZBTB33), mRNA.
DHRS4	0.1	0.0331	up-regulated	Homo sapiens dehydrogenase/reductase (SDR family) member 4 (DHRS4), mRNA.
CAPNS1	-0.09	0.0331	no-sig-change	Homo sapiens calpain, small subunit 1 (CAPNS1), transcript variant 2, mRNA.
AES	-0.08	0.0332	no-sig-change	Homo sapiens amino-terminal enhancer of split (AES), transcript variant 2, mRNA.
MATK	-0.14	0.0332	down-regulated	Homo sapiens megakaryocyte-associated tyrosine kinase (MATK), transcript variant 3, mRNA.
CHCHD7	0.08	0.0334	no-sig-change	Homo sapiens coiled-coil-helix-coiled-coil-helix domain containing 7 (CHCHD7), transcript variant 6, mRNA.
MFSD11	-0.1	0.0334	down-regulated	Homo sapiens major facilitator superfamily domain containing 11 (MFSD11), mRNA.
ADARB1	-0.1	0.0334	down-regulated	Homo sapiens adenosine deaminase, RNA-specific, B1 (RED1 homolog rat) (ADARB1), transcript variant 1, mRNA.
CD46	0.11	0.0335	up-regulated	Homo sapiens CD46 molecule, complement regulatory protein (CD46), transcript variant m, mRNA.
ATP6V0C	-0.14	0.0337	down-regulated	PREDICTED: Homo sapiens ATPase, H+ transporting, lysosomal 16kDa, V0 subunit c (ATP6V0C), mRNA.
ATF4	0.07	0.0337	no-sig-change	Homo sapiens activating transcription factor 4 (tax-responsive enhancer element B67) (ATF4), transcript variant 1, mRNA.
CCR2	0.12	0.0337	up-regulated	Homo sapiens chemokine (C-C motif) receptor 2 (CCR2), transcript variant A, mRNA.
RNF24	-0.14	0.0338	down-regulated	Homo sapiens ring finger protein 24 (RNF24), mRNA.
PTPN12	0.12	0.034	up-regulated	Homo sapiens protein tyrosine phosphatase, non-receptor type 12 (PTPN12), mRNA.
BRP44L	0.09	0.034	no-sig-change	Homo sapiens brain protein 44-like (BRP44L), mRNA.
CLK2	-0.24	0.034	down-regulated	PREDICTED: Homo sapiens CDC-like kinase 2, transcript variant 4 (CLK2), mRNA.
CNNM3	-0.1	0.034	down-regulated	Homo sapiens cyclin M3 (CNNM3), transcript variant 1, mRNA.
TAF1C	-0.07	0.034	no-sig-change	Homo sapiens TATA box binding protein (TBP)-associated factor, RNA polymerase I, C, 110kDa (TAF1C), transcript variant 2, mRNA.
ZNF787	-0.08	0.034	no-sig-change	Homo sapiens zinc finger protein 787 (ZNF787), mRNA.
RNF20	-0.07	0.034	no-sig-change	Homo sapiens ring finger protein 20 (RNF20), mRNA.
COL8A2	-0.25	0.0341	down-regulated	Homo sapiens collagen, type VIII, alpha 2 (COL8A2), mRNA.
TJAP1	-0.06	0.0342	no-sig-change	Homo sapiens tight junction associated protein 1 (peripheral) (TJAP1), mRNA.
MZF1	-0.08	0.0342	no-sig-change	Homo sapiens myeloid zinc finger 1 (MZF1), transcript variant 2, mRNA.
NOP2	-0.09	0.0343	no-sig-change	Homo sapiens NOP2 nucleolar protein homolog (yeast) (NOP2), transcript variant 2, mRNA.
FOXJ3	-0.06	0.0343	no-sig-change	Homo sapiens forkhead box J3 (FOXJ3), mRNA.
B2M	0.07	0.0343	no-sig-change	Homo sapiens beta-2-microglobulin (B2M), mRNA.
TUBB2C	-0.1	0.0344	down-regulated	Homo sapiens tubulin, beta 2C (TUBB2C), mRNA.
MYCBP2	-0.08	0.0344	no-sig-change	Homo sapiens MYC binding protein 2 (MYCBP2), mRNA.
RBM25	0.11	0.0345	up-regulated	Homo sapiens RNA binding motif protein 25 (RBM25), mRNA.
MEGF10	-0.34	0.0345	down-regulated	Homo sapiens multiple EGF-like-domains 10 (MEGF10), mRNA.
GGA2	-0.09	0.0345	no-sig-change	Homo sapiens golgi associated, gamma adaptin ear containing, ARF binding protein 2 (GGA2), mRNA.
GIMAP7	0.11	0.0346	up-regulated	Homo sapiens GTPase, IMAP family member 7 (GIMAP7), mRNA.
MRPL37	-0.06	0.0346	no-sig-change	Homo sapiens mitochondrial ribosomal protein L37 (MRPL37), nuclear gene encoding mitochondrial protein, mRNA.
OCIAD2	0.1	0.0347	up-regulated	Homo sapiens OCIA domain containing 2 (OCIAD2), transcript variant 1, mRNA.
RIOK3	0.16	0.0347	up-regulated	Homo sapiens RIO kinase 3 (yeast) (RIOK3), mRNA.
MED16	-0.11	0.0347	down-regulated	Homo sapiens mediator complex subunit 16 (MED16), mRNA.
THUMPD1	0.12	0.0348	up-regulated	Homo sapiens THUMP domain containing 1 (THUMPD1), mRNA.
TRIOBP	-0.1	0.0348	down-regulated	Homo sapiens TRIO and F-actin binding protein (TRIOBP), transcript variant 6, mRNA.
NME1	0.11	0.0348	up-regulated	Homo sapiens non-metastatic cells 1, protein (NM23A) expressed in (NME1), transcript variant 2, mRNA.
UBE4B	-0.09	0.0348	no-sig-change	Homo sapiens ubiquitination factor E4B (UFD2 homolog, yeast) (UBE4B), mRNA.
ZNF672	-0.07	0.0351	no-sig-change	Homo sapiens zinc finger protein 672 (ZNF672), mRNA.
BRPF3	-0.06	0.0351	no-sig-change	Homo sapiens bromodomain and PHD finger containing, 3 (BRPF3), mRNA.
FCAR	-0.11	0.0353	down-regulated	Homo sapiens Fc fragment of IgA, receptor for (FCAR), transcript variant 9, mRNA.
TMEM91	-0.12	0.0353	down-regulated	Homo sapiens transmembrane protein 91 (TMEM91), mRNA.
BCLAF1	0.08	0.0353	no-sig-change	Homo sapiens BCL2-associated transcription factor 1 (BCLAF1), transcript variant 2, mRNA.
STK25	-0.05	0.0353	no-sig-change	Homo sapiens serine/threonine kinase 25 (STE20 homolog, yeast) (STK25), mRNA.
AHSP	0.28	0.0353	up-regulated	Homo sapiens alpha hemoglobin stabilizing protein (AHSP), mRNA.
TUBA1C	-0.08	0.0353	no-sig-change	Homo sapiens tubulin, alpha 1c (TUBA1C), mRNA.
HDDC2	0.12	0.0354	up-regulated	Homo sapiens HD domain containing 2 (HDDC2), mRNA.
MSL3	0.12	0.0355	up-regulated	Homo sapiens male-specific lethal 3 homolog (Drosophila) (MSL3), transcript variant 1, mRNA.
KAT2B	0.14	0.0355	up-regulated	Homo sapiens K(lysine) acetyltransferase 2B (KAT2B), mRNA.
RPL8	0.09	0.0355	no-sig-change	Homo sapiens ribosomal protein L8 (RPL8), transcript variant 2, mRNA.
UBE4A	0.06	0.0356	no-sig-change	Homo sapiens ubiquitination factor E4A (UFD2 homolog, yeast) (UBE4A), mRNA.
POMP	0.06	0.0357	no-sig-change	Homo sapiens proteasome maturation protein (POMP), mRNA.
AIDA	0.09	0.0357	no-sig-change	Homo sapiens axin interactor, dorsalization associated (AIDA), mRNA.
RAB5B	-0.07	0.0358	no-sig-change	Homo sapiens RAB5B, member RAS oncogene family (RAB5B), mRNA.
ABR	-0.08	0.0358	no-sig-change	Homo sapiens active BCR-related gene (ABR), transcript variant 2, mRNA.
RAN	0.07	0.0358	no-sig-change	Homo sapiens RAN, member RAS oncogene family (RAN), mRNA.
IL8RB	-0.15	0.0359	down-regulated	Homo sapiens interleukin 8 receptor, beta (IL8RB), mRNA.
P2RY13	0.09	0.0359	no-sig-change	Homo sapiens purinergic receptor P2Y, G-protein coupled, 13 (P2RY13), transcript variant 1, mRNA.
TPST2	-0.07	0.036	no-sig-change	Homo sapiens tyrosylprotein sulfotransferase 2 (TPST2), transcript variant 1, mRNA.
BCYRN1	-0.11	0.036	down-regulated	Homo sapiens brain cytoplasmic RNA 1 (non-protein coding) (BCYRN1), non-coding RNA.
ADRBK1	-0.06	0.0362	no-sig-change	Homo sapiens adrenergic, beta, receptor kinase 1 (ADRBK1), mRNA.
PSMB2	-0.06	0.0362	no-sig-change	Homo sapiens proteasome (prosome, macropain) subunit, beta type, 2 (PSMB2), mRNA.
PILRA	-0.13	0.0362	down-regulated	Homo sapiens paired immunoglobin-like type 2 receptor alpha (PILRA), transcript variant 2, mRNA.
RFX7	0.13	0.0362	up-regulated	Homo sapiens regulatory factor X, 7 (RFX7), mRNA.
FAM73A	-0.13	0.0362	down-regulated	Homo sapiens family with sequence similarity 73, member A (FAM73A), mRNA.
MMS19	-0.06	0.0363	no-sig-change	Homo sapiens MMS19 nucleotide excision repair homolog (S. cerevisiae) (MMS19), mRNA.
UQCRC2	0.07	0.0363	no-sig-change	Homo sapiens ubiquinol-cytochrome c reductase core protein II (UQCRC2), mRNA.
MYO1F	-0.13	0.0363	down-regulated	Homo sapiens myosin IF (MYO1F), mRNA.
ZNF394	-0.09	0.0363	no-sig-change	Homo sapiens zinc finger protein 394 (ZNF394), mRNA.
TRIM38	-0.11	0.0365	down-regulated	Homo sapiens tripartite motif-containing 38 (TRIM38), mRNA.
ARID3A	-0.12	0.0365	down-regulated	Homo sapiens AT rich interactive domain 3A (BRIGHT-like) (ARID3A), mRNA.
WARS	-0.16	0.0365	down-regulated	Homo sapiens tryptophanyl-tRNA synthetase (WARS), transcript variant 1, mRNA.
IL10RA	-0.07	0.0365	no-sig-change	Homo sapiens interleukin 10 receptor, alpha (IL10RA), mRNA.
SMG1	0.08	0.0366	no-sig-change	Homo sapiens PI-3-kinase-related kinase SMG-1 (SMG1), mRNA.
RPL13L	0.11	0.0366	up-regulated	Homo sapiens ribosomal protein L13-like (RPL13L), non-coding RNA.
ALDH9A1	-0.08	0.0366	no-sig-change	Homo sapiens aldehyde dehydrogenase 9 family, member A1 (ALDH9A1), mRNA.
SF3A3	-0.08	0.0368	no-sig-change	Homo sapiens splicing factor 3a, subunit 3, 60kDa (SF3A3), mRNA.
DEDD	-0.06	0.0369	no-sig-change	Homo sapiens death effector domain containing (DEDD), transcript variant 4, mRNA.
TLR5	0.15	0.0369	up-regulated	Homo sapiens toll-like receptor 5 (TLR5), mRNA.
GTF2A2	0.06	0.0369	no-sig-change	Homo sapiens general transcription factor IIA, 2, 12kDa (GTF2A2), mRNA.
MLL5	-0.1	0.0369	down-regulated	Homo sapiens myeloid/lymphoid or mixed-lineage leukemia 5 (trithorax homolog, Drosophila) (MLL5), transcript variant 1, mRNA.
TLR6	0.08	0.0372	no-sig-change	Homo sapiens toll-like receptor 6 (TLR6), mRNA.
TMEM191A	-0.17	0.0372	down-regulated	PREDICTED: Homo sapiens misc_RNA (TMEM191A), miscRNA.
CLK1	0.15	0.0372	up-regulated	Homo sapiens CDC-like kinase 1 (CLK1), mRNA.
PRPF4	-0.06	0.0373	no-sig-change	Homo sapiens PRP4 pre-mRNA processing factor 4 homolog (yeast) (PRPF4), mRNA.
TNFRSF1B	-0.1	0.0375	down-regulated	Homo sapiens tumor necrosis factor receptor superfamily, member 1B (TNFRSF1B), mRNA.
UBE2A	0.06	0.0378	no-sig-change	Homo sapiens ubiquitin-conjugating enzyme E2A (RAD6 homolog) (UBE2A), transcript variant 2, mRNA.
RNF181	0.08	0.0379	no-sig-change	Homo sapiens ring finger protein 181 (RNF181), mRNA.
FKBP8	-0.23	0.0379	down-regulated	Homo sapiens FK506 binding protein 8, 38kDa (FKBP8), mRNA.
MIER1	0.07	0.0381	no-sig-change	Homo sapiens mesoderm induction early response 1 homolog (Xenopus laevis) (MIER1), transcript variant 1, mRNA.
NUP205	-0.07	0.0381	no-sig-change	Homo sapiens nucleoporin 205kDa (NUP205), mRNA.
E4F1	-0.05	0.0382	no-sig-change	Homo sapiens E4F transcription factor 1 (E4F1), mRNA.
ZNF738	-0.1	0.0383	down-regulated	PREDICTED: Homo sapiens misc_RNA (ZNF738), partial miscRNA.
XRN1	0.09	0.0384	no-sig-change	Homo sapiens 5'-3' exoribonuclease 1 (XRN1), mRNA.
SLC15A4	0.08	0.0386	no-sig-change	Homo sapiens solute carrier family 15, member 4 (SLC15A4), mRNA.
AKR1B1	-0.08	0.0386	no-sig-change	Homo sapiens aldo-keto reductase family 1, member B1 (aldose reductase) (AKR1B1), mRNA.
PTPN1	-0.07	0.0386	no-sig-change	Homo sapiens protein tyrosine phosphatase, non-receptor type 1 (PTPN1), mRNA.
NCOA6	-0.08	0.0389	no-sig-change	Homo sapiens nuclear receptor coactivator 6 (NCOA6), mRNA.
TXNDC14	-0.05	0.0392	no-sig-change	Homo sapiens thioredoxin domain containing 14 (TXNDC14), mRNA.
ZNF69	-0.09	0.0392	no-sig-change	Homo sapiens zinc finger protein 69 (ZNF69), mRNA.
PPP2R5C	0.07	0.0394	no-sig-change	Homo sapiens protein phosphatase 2, regulatory subunit B', gamma isoform (PPP2R5C), transcript variant 4, mRNA.
MRPL38	-0.07	0.0395	no-sig-change	Homo sapiens mitochondrial ribosomal protein L38 (MRPL38), nuclear gene encoding mitochondrial protein, mRNA.
ARGLU1	0.14	0.0395	up-regulated	Homo sapiens arginine and glutamate rich 1 (ARGLU1), mRNA.
LCP1	-0.09	0.0396	no-sig-change	Homo sapiens lymphocyte cytosolic protein 1 (L-plastin) (LCP1), mRNA.
ARHGAP4	-0.06	0.0397	no-sig-change	Homo sapiens Rho GTPase activating protein 4 (ARHGAP4), mRNA.
PSMB6	0.05	0.0397	no-sig-change	Homo sapiens proteasome (prosome, macropain) subunit, beta type, 6 (PSMB6), mRNA.
ADRA2C	-0.28	0.0397	down-regulated	PREDICTED: Homo sapiens adrenergic, alpha-2C-, receptor (ADRA2C), mRNA.
ATG12	0.07	0.0397	no-sig-change	Homo sapiens ATG12 autophagy related 12 homolog (S. cerevisiae) (ATG12), mRNA.
PLEKHO2	-0.12	0.0397	down-regulated	Homo sapiens pleckstrin homology domain containing, family O member 2 (PLEKHO2), mRNA.
MAP3K1	0.07	0.0398	no-sig-change	Homo sapiens mitogen-activated protein kinase kinase kinase 1 (MAP3K1), mRNA.
CCNDBP1	0.06	0.0398	no-sig-change	Homo sapiens cyclin D-type binding-protein 1 (CCNDBP1), transcript variant 2, mRNA.
ADAM19	-0.1	0.0399	down-regulated	Homo sapiens ADAM metallopeptidase domain 19 (meltrin beta) (ADAM19), mRNA.
ZFYVE26	-0.06	0.0405	no-sig-change	Homo sapiens zinc finger, FYVE domain containing 26 (ZFYVE26), mRNA.
MST4	0.1	0.0405	up-regulated	Homo sapiens serine/threonine protein kinase MST4 (MST4), transcript variant 1, mRNA.
MARCH2	-0.17	0.0409	down-regulated	Homo sapiens membrane-associated ring finger (C3HC4) 2 (MARCH2), transcript variant 3, mRNA.
GPR56	-0.21	0.0409	down-regulated	Homo sapiens G protein-coupled receptor 56 (GPR56), transcript variant 2, mRNA.
CXCR1	-0.15	0.0409	down-regulated	Homo sapiens chemokine (C-X-C motif) receptor 1 (CXCR1), mRNA.
MGAT2	0.08	0.041	no-sig-change	Homo sapiens mannosyl (alpha-1,6-)-glycoprotein beta-1,2-N-acetylglucosaminyltransferase (MGAT2), mRNA.
NOL6	-0.06	0.041	no-sig-change	Homo sapiens nucleolar protein family 6 (RNA-associated) (NOL6), transcript variant gamma, mRNA.
EIF3K	0.05	0.041	no-sig-change	Homo sapiens eukaryotic translation initiation factor 3, subunit K (EIF3K), mRNA.
CRTAP	0.09	0.041	no-sig-change	Homo sapiens cartilage associated protein (CRTAP), mRNA.
TNFRSF1A	-0.09	0.041	no-sig-change	Homo sapiens tumor necrosis factor receptor superfamily, member 1A (TNFRSF1A), mRNA.
HSH2D	-0.13	0.0411	down-regulated	Homo sapiens hematopoietic SH2 domain containing (HSH2D), mRNA.
MBNL3	-0.24	0.0412	down-regulated	Homo sapiens muscleblind-like 3 (Drosophila) (MBNL3), transcript variant R, mRNA.
DEDD2	-0.08	0.0413	no-sig-change	Homo sapiens death effector domain containing 2 (DEDD2), mRNA.
ELF2	0.1	0.0413	up-regulated	Homo sapiens E74-like factor 2 (ets domain transcription factor) (ELF2), transcript variant 2, mRNA.
HLA-H	-0.1	0.0413	down-regulated	Homo sapiens major histocompatibility complex, class I, H (pseudogene) (HLA-H), non-coding RNA.
DEM1	-0.09	0.0413	no-sig-change	Homo sapiens defects in morphology 1 homolog (S. cerevisiae) (DEM1), mRNA.
HDHD2	0.08	0.0413	no-sig-change	Homo sapiens haloacid dehalogenase-like hydrolase domain containing 2 (HDHD2), mRNA.
[truncated: 2,436 more rows]

## Sheet: OP vs HC
TargetID	logFC	adj.P.Val	LogFC_Cutoff	DEFINITION
[truncated: 4,062 more rows]
