# Supplementary material for: Differential gene expression analysis in blood of first episode psychosis patients
Source: Schizophr Res. 2019 Jul;209:88–97. doi: 10.1016/j.schres.2019.05.011 (PMC6677921; doi:10.1016/j.schres.2019.05.011)
Supplement: Supplementary Table 3 — Full results of enriched pathways. [file mmc3.xls]

## Sheet: FEP vs HC
Pathway	Library	Overlapping Genes	Corrected P.value	Genes
RedBloodCell_Kabanova	Blood	170	0	ABCA7;ACTN1;ADD3;AKAP11;ANXA1;ARF3;ARHGAP1;ARL6IP5;ATP5E;ATP5I;ATP6V0C;ATP6V1G1;ATXN10;BAT3;BAZ2B;BIRC2;BNIP3L;CBFB;CD37;CD46;CD47;CD48;CDK5RAP3;CGGBP1;CHD4;CKLF;CNIH;COPS5;COX6A1;COX6C;COX7A2;COX7A2L;CREB5;CREBBP;CREG1;CROP;CSDA;CTSB;CXCR4;DEK;DYNLT1;EEF1B2;EPB49;FAM8A1;FAU;FBXO7;FKBP8;FOXO3;GALC;GCA;GLG1;GLRX;GMFG;GNAS;GNG10;GUK1;GYG1;GYPC;HEBP2;HEXB;HIF1A;HIST2H2BE;HMGN4;IFNGR1;IFRD1;IL8RB;JUN…
establishment of protein localization to endoplasmic reticulum (GO:0072599)	GO_BP	48	0	FAU;RAB10;RAB3GAP2;RPL11;RPL13;RPL13A;RPL15;RPL17;RPL21;RPL23;RPL24;RPL26;RPL27;RPL27A;RPL30;RPL31;RPL35;RPL35A;RPL39;RPL4;RPL41;RPL5;RPL7;RPL9;RPLP0;RPS10;RPS13;RPS14;RPS15A;RPS17;RPS18;RPS24;RPS27;RPS29;RPS3;RPS3A;RPS5;RPS6;RPS9;RPSA;SEC11A;SEC11C;SRP14;SRP19;SRP72;SRP9;TRAM1;UBA52
SRP-dependent cotranslational protein targeting to membrane (GO:0006614)	GO_BP	46	0	FAU;RPL11;RPL13;RPL13A;RPL15;RPL17;RPL21;RPL23;RPL24;RPL26;RPL27;RPL27A;RPL30;RPL31;RPL35;RPL35A;RPL39;RPL4;RPL41;RPL5;RPL7;RPL9;RPLP0;RPS10;RPS13;RPS14;RPS15A;RPS17;RPS18;RPS24;RPS27;RPS29;RPS3;RPS3A;RPS5;RPS6;RPS9;RPSA;SEC11A;SEC11C;SRP14;SRP19;SRP72;SRP9;TRAM1;UBA52
cotranslational protein targeting to membrane (GO:0006613)	GO_BP	46	0	FAU;RPL11;RPL13;RPL13A;RPL15;RPL17;RPL21;RPL23;RPL24;RPL26;RPL27;RPL27A;RPL30;RPL31;RPL35;RPL35A;RPL39;RPL4;RPL41;RPL5;RPL7;RPL9;RPLP0;RPS10;RPS13;RPS14;RPS15A;RPS17;RPS18;RPS24;RPS27;RPS29;RPS3;RPS3A;RPS5;RPS6;RPS9;RPSA;SEC11A;SEC11C;SRP14;SRP19;SRP72;SRP9;TRAM1;UBA52
protein targeting to ER (GO:0045047)	GO_BP	46	0	FAU;RPL11;RPL13;RPL13A;RPL15;RPL17;RPL21;RPL23;RPL24;RPL26;RPL27;RPL27A;RPL30;RPL31;RPL35;RPL35A;RPL39;RPL4;RPL41;RPL5;RPL7;RPL9;RPLP0;RPS10;RPS13;RPS14;RPS15A;RPS17;RPS18;RPS24;RPS27;RPS29;RPS3;RPS3A;RPS5;RPS6;RPS9;RPSA;SEC11A;SEC11C;SRP14;SRP19;SRP72;SRP9;TRAM1;UBA52
cytosol (GO:0005829)	GO_CC	238	0	ABHD5;ACTN1;AGL;AGTPBP1;AIF1;AKAP13;ALDOC;AP1S2;APBB1IP;ARAP3;ARHGAP1;ARHGAP9;ATG3;ATP6V1G1;ATXN10;AZIN1;BCR;BIRC2;BNIP2;BNIP3L;CAB39;CAMP;CAPN1;CAPZA2;CARD11;CARM1;CASC3;CASP1;CCT2;CDKN1A;CHMP5;CKAP5;CLINT1;CLNS1A;CMPK1;CNOT8;CPNE3;CSK;CSNK2A1;CTSH;DCP2;DCTN1;DNAJB2;DNAJB6;DNM2;DPYD;DPYSL5;DYNC1H1;EDC4;EEF1B2;EIF4E3;EIF4G1;ELMO1;EVI5;FASN;FAU;FBXO7;FOXO3;FOXO4;FYN;G6PD;GGPS1;GLRX;GMIP;GNAS;GUK1;…
protein localization to endoplasmic reticulum (GO:0070972)	GO_BP	46	0	FAU;RPL11;RPL13;RPL13A;RPL15;RPL17;RPL21;RPL23;RPL24;RPL26;RPL27;RPL27A;RPL30;RPL31;RPL35;RPL35A;RPL39;RPL4;RPL41;RPL5;RPL7;RPL9;RPLP0;RPS10;RPS13;RPS14;RPS15A;RPS17;RPS18;RPS24;RPS27;RPS29;RPS3;RPS3A;RPS5;RPS6;RPS9;RPSA;SEC11A;SEC11C;SRP14;SRP19;SRP72;SRP9;TRAM1;UBA52
protein targeting to membrane (GO:0006612)	GO_BP	52	0	ATG3;FAU;MYADM;NCF1;PACS1;RAB8B;RPL11;RPL13;RPL13A;RPL15;RPL17;RPL21;RPL23;RPL24;RPL26;RPL27;RPL27A;RPL30;RPL31;RPL35;RPL35A;RPL39;RPL4;RPL41;RPL5;RPL7;RPL9;RPLP0;RPS10;RPS13;RPS14;RPS15A;RPS17;RPS18;RPS24;RPS27;RPS29;RPS3;RPS3A;RPS5;RPS6;RPS9;RPSA;SEC11A;SEC11C;SRP14;SRP19;SRP72;SRP9;TMED2;TRAM1;UBA52
nuclear-transcribed mRNA catabolic process, nonsense-mediated decay (GO:0000184)	GO_BP	45	0	CASC3;DCP2;EIF4G1;EXOSC10;FAU;PNRC2;RPL11;RPL13;RPL13A;RPL15;RPL17;RPL21;RPL23;RPL24;RPL26;RPL27;RPL27A;RPL30;RPL31;RPL35;RPL35A;RPL39;RPL4;RPL41;RPL5;RPL7;RPL9;RPLP0;RPS10;RPS13;RPS14;RPS15A;RPS17;RPS18;RPS24;RPS27;RPS29;RPS3;RPS3A;RPS5;RPS6;RPS9;RPSA;SMG7;UBA52
viral transcription (GO:0019083)	GO_BP	39	0	FAU;RPL11;RPL13;RPL13A;RPL15;RPL17;RPL21;RPL23;RPL24;RPL26;RPL27;RPL27A;RPL30;RPL31;RPL35;RPL35A;RPL39;RPL4;RPL41;RPL5;RPL7;RPL9;RPLP0;RPS10;RPS13;RPS14;RPS15A;RPS17;RPS18;RPS24;RPS27;RPS29;RPS3;RPS3A;RPS5;RPS6;RPS9;RPSA;UBA52
translational termination (GO:0006415)	GO_BP	39	0	FAU;RPL11;RPL13;RPL13A;RPL15;RPL17;RPL21;RPL23;RPL24;RPL26;RPL27;RPL27A;RPL30;RPL31;RPL35;RPL35A;RPL39;RPL4;RPL41;RPL5;RPL7;RPL9;RPLP0;RPS10;RPS13;RPS14;RPS15A;RPS17;RPS18;RPS24;RPS27;RPS29;RPS3;RPS3A;RPS5;RPS6;RPS9;RPSA;UBA52
Ribosome_Homo sapiens_hsa03010	KEGG_2016	46	0	FAU;MRPL11;MRPL3;MRPL32;MRPL33;MRPS18C;MRPS21;RPL11;RPL13;RPL13A;RPL15;RPL17;RPL21;RPL23;RPL24;RPL26;RPL27;RPL27A;RPL30;RPL31;RPL35;RPL35A;RPL39;RPL4;RPL41;RPL5;RPL7;RPL9;RPLP0;RPS10;RPS13;RPS14;RPS15A;RPS17;RPS18;RPS24;RPS27;RPS29;RPS3;RPS3A;RPS5;RPS6;RPS9;RPSA;RSL24D1;UBA52
nuclear-transcribed mRNA catabolic process (GO:0000956)	GO_BP	52	0	CASC3;CNOT8;DCP2;DHX34;EDC4;EIF4G1;EXOSC10;FAU;LSM1;LSM5;LSM7;PAPD4;PNRC2;RPL11;RPL13;RPL13A;RPL15;RPL17;RPL21;RPL23;RPL24;RPL26;RPL27;RPL27A;RPL30;RPL31;RPL35;RPL35A;RPL39;RPL4;RPL41;RPL5;RPL7;RPL9;RPLP0;RPS10;RPS13;RPS14;RPS15A;RPS17;RPS18;RPS24;RPS27;RPS29;RPS3;RPS3A;RPS5;RPS6;RPS9;RPSA;SMG7;UBA52
mRNA catabolic process (GO:0006402)	GO_BP	53	0	CASC3;CNOT8;DCP2;DHX34;EDC4;EIF4G1;EXOSC10;FAU;LSM1;LSM5;LSM7;PAPD4;PNPT1;PNRC2;RPL11;RPL13;RPL13A;RPL15;RPL17;RPL21;RPL23;RPL24;RPL26;RPL27;RPL27A;RPL30;RPL31;RPL35;RPL35A;RPL39;RPL4;RPL41;RPL5;RPL7;RPL9;RPLP0;RPS10;RPS13;RPS14;RPS15A;RPS17;RPS18;RPS24;RPS27;RPS29;RPS3;RPS3A;RPS5;RPS6;RPS9;RPSA;SMG7;UBA52
RNA catabolic process (GO:0006401)	GO_BP	56	0	CASC3;CNOT8;DCP2;DHX34;DNA2;EDC4;EIF4G1;EXOSC10;FAU;LSM1;LSM5;LSM7;OAS2;PAPD4;PNPT1;PNRC2;RNASE2;RPL11;RPL13;RPL13A;RPL15;RPL17;RPL21;RPL23;RPL24;RPL26;RPL27;RPL27A;RPL30;RPL31;RPL35;RPL35A;RPL39;RPL4;RPL41;RPL5;RPL7;RPL9;RPLP0;RPS10;RPS13;RPS14;RPS15A;RPS17;RPS18;RPS24;RPS27;RPS29;RPS3;RPS3A;RPS5;RPS6;RPS9;RPSA;SMG7;UBA52
establishment of protein localization to membrane (GO:0090150)	GO_BP	58	0	ATG3;CD24;FAU;MYADM;NCF1;PACS1;RAB10;RAB3GAP2;RAB8B;RPL11;RPL13;RPL13A;RPL15;RPL17;RPL21;RPL23;RPL24;RPL26;RPL27;RPL27A;RPL30;RPL31;RPL35;RPL35A;RPL39;RPL4;RPL41;RPL5;RPL7;RPL9;RPLP0;RPS10;RPS13;RPS14;RPS15A;RPS17;RPS18;RPS24;RPS27;RPS29;RPS3;RPS3A;RPS5;RPS6;RPS9;RPSA;SEC11A;SEC11C;SRP14;SRP19;SRP72;SRP9;TMED2;TRAM1;TSPAN33;UBA52;VAMP2;VAMP7
ribosomal subunit (GO:0044391)	GO_CC	45	0	FAU;FXR2;MRPL3;MRPL32;MRPS18C;MRPS21;MRPS22;RPL11;RPL13;RPL13A;RPL15;RPL17;RPL21;RPL23;RPL24;RPL26;RPL27;RPL27A;RPL30;RPL31;RPL35;RPL35A;RPL39;RPL4;RPL41;RPL5;RPL7;RPL9;RPLP0;RPS10;RPS13;RPS14;RPS15A;RPS17;RPS18;RPS24;RPS27;RPS29;RPS3;RPS3A;RPS5;RPS6;RPS9;RPSA;UBA52
translation (GO:0006412)	GO_BP	59	0	ABCF1;COPS5;EEF1B2;EIF4G1;FAU;GCN1L1;MRPL11;MRPL3;MRPL32;MRPL33;MRPS18C;MRPS21;RPL11;RPL13;RPL13A;RPL15;RPL17;RPL21;RPL23;RPL24;RPL26;RPL27;RPL27A;RPL30;RPL31;RPL35;RPL35A;RPL39;RPL4;RPL41;RPL5;RPL7;RPL9;RPLP0;RPS10;RPS13;RPS14;RPS15A;RPS17;RPS18;RPS24;RPS27;RPS29;RPS3;RPS3A;RPS5;RPS6;RPS9;RPSA;RRBP1;SEC11A;SEC11C;SRP14;SRP19;SRP72;SRP9;TRAM1;UBA52;WARS
translational initiation (GO:0006413)	GO_BP	44	0	ABCF1;COPS5;DENR;EIF4E3;EIF4G1;FAU;RPL11;RPL13;RPL13A;RPL15;RPL17;RPL21;RPL23;RPL24;RPL26;RPL27;RPL27A;RPL30;RPL31;RPL35;RPL35A;RPL39;RPL4;RPL41;RPL5;RPL7;RPL9;RPLP0;RPS10;RPS13;RPS14;RPS15A;RPS17;RPS18;RPS24;RPS27;RPS29;RPS3;RPS3A;RPS5;RPS6;RPS9;RPSA;UBA52
viral life cycle (GO:0019058)	GO_BP	41	0	CHMP5;FAU;RPL11;RPL13;RPL13A;RPL15;RPL17;RPL21;RPL23;RPL24;RPL26;RPL27;RPL27A;RPL30;RPL31;RPL35;RPL35A;RPL39;RPL4;RPL41;RPL5;RPL7;RPL9;RPLP0;RPS10;RPS13;RPS14;RPS15A;RPS17;RPS18;RPS24;RPS27;RPS29;RPS3;RPS3A;RPS5;RPS6;RPS9;RPSA;UBA52;VPS37B
translational elongation (GO:0006414)	GO_BP	40	0	EEF1B2;FAU;RPL11;RPL13;RPL13A;RPL15;RPL17;RPL21;RPL23;RPL24;RPL26;RPL27;RPL27A;RPL30;RPL31;RPL35;RPL35A;RPL39;RPL4;RPL41;RPL5;RPL7;RPL9;RPLP0;RPS10;RPS13;RPS14;RPS15A;RPS17;RPS18;RPS24;RPS27;RPS29;RPS3;RPS3A;RPS5;RPS6;RPS9;RPSA;UBA52
establishment of protein localization to organelle (GO:0072594)	GO_BP	62	0	FAU;FBXO7;HGS;KPNA3;KPNA6;LMNA;NOP58;PACS1;RAB10;RAB3GAP2;RAB8B;RERE;RPL11;RPL13;RPL13A;RPL15;RPL17;RPL21;RPL23;RPL24;RPL26;RPL27;RPL27A;RPL30;RPL31;RPL35;RPL35A;RPL39;RPL4;RPL41;RPL5;RPL7;RPL9;RPLP0;RPS10;RPS13;RPS14;RPS15A;RPS17;RPS18;RPS24;RPS27;RPS29;RPS3;RPS3A;RPS5;RPS6;RPS9;RPSA;SEC11A;SEC11C;SORL1;SRP14;SRP19;SRP72;SRP9;STAT3;TOMM20;TOMM6;TOMM7;TRAM1;UBA52
macromolecular complex disassembly (GO:0032984)	GO_BP	44	0	DENR;FAU;HDAC6;MTIF3;RPL11;RPL13;RPL13A;RPL15;RPL17;RPL21;RPL23;RPL24;RPL26;RPL27;RPL27A;RPL30;RPL31;RPL35;RPL35A;RPL39;RPL4;RPL41;RPL5;RPL7;RPL9;RPLP0;RPS10;RPS13;RPS14;RPS15A;RPS17;RPS18;RPS24;RPS27;RPS29;RPS3;RPS3A;RPS5;RPS6;RPS9;RPSA;SMARCA4;SMARCC2;UBA52
structural constituent of ribosome (GO:0003735)	GO_MF	45	0	FAU;MRPL11;MRPL3;MRPL32;MRPL33;MRPS18C;MRPS21;MRPS22;RPL11;RPL13;RPL13A;RPL15;RPL17;RPL21;RPL23;RPL24;RPL26;RPL27;RPL27A;RPL30;RPL31;RPL35;RPL35A;RPL39;RPL4;RPL41;RPL5;RPL7;RPL9;RPLP0;RPS13;RPS14;RPS15A;RPS17;RPS18;RPS24;RPS27;RPS29;RPS3;RPS3A;RPS5;RPS6;RPS9;RPSA;UBA52
protein complex disassembly (GO:0043241)	GO_BP	42	0	FAU;HDAC6;RPL11;RPL13;RPL13A;RPL15;RPL17;RPL21;RPL23;RPL24;RPL26;RPL27;RPL27A;RPL30;RPL31;RPL35;RPL35A;RPL39;RPL4;RPL41;RPL5;RPL7;RPL9;RPLP0;RPS10;RPS13;RPS14;RPS15A;RPS17;RPS18;RPS24;RPS27;RPS29;RPS3;RPS3A;RPS5;RPS6;RPS9;RPSA;SMARCA4;SMARCC2;UBA52
cellular protein complex disassembly (GO:0043624)	GO_BP	39	0	FAU;RPL11;RPL13;RPL13A;RPL15;RPL17;RPL21;RPL23;RPL24;RPL26;RPL27;RPL27A;RPL30;RPL31;RPL35;RPL35A;RPL39;RPL4;RPL41;RPL5;RPL7;RPL9;RPLP0;RPS10;RPS13;RPS14;RPS15A;RPS17;RPS18;RPS24;RPS27;RPS29;RPS3;RPS3A;RPS5;RPS6;RPS9;RPSA;UBA52
gene expression (GO:0010467)	GO_BP	94	0	CASC3;CDC40;CLNS1A;CNOT8;CPSF1;CREBBP;DCP2;EDC4;EEF1B2;EIF4G1;FAU;HSPB1;IGF2BP2;KAT2B;LAT;LSM1;LSM5;LSM7;MED1;MED25;NCOR2;PHF5A;POLR2A;POLR3GL;PPA1;PPA2;PRPF8;PSMA3;PSMA4;PSMA6;PSMB7;PSMC2;PSMD10;RARA;RPL11;RPL13;RPL13A;RPL15;RPL17;RPL21;RPL23;RPL24;RPL26;RPL27;RPL27A;RPL30;RPL31;RPL35;RPL35A;RPL39;RPL4;RPL41;RPL5;RPL7;RPL9;RPLP0;RPS10;RPS13;RPS14;RPS15A;RPS17;RPS18;RPS24;RPS27;RPS29;RPS3;RPS3A;R…
protein targeting (GO:0006605)	GO_BP	58	0	ATG3;FAU;FBXO7;HGS;MYADM;NCF1;PACS1;RAB8B;RPL11;RPL13;RPL13A;RPL15;RPL17;RPL21;RPL23;RPL24;RPL26;RPL27;RPL27A;RPL30;RPL31;RPL35;RPL35A;RPL39;RPL4;RPL41;RPL5;RPL7;RPL9;RPLP0;RPS10;RPS13;RPS14;RPS15A;RPS17;RPS18;RPS24;RPS27;RPS29;RPS3;RPS3A;RPS5;RPS6;RPS9;RPSA;SEC11A;SEC11C;SORL1;SRP14;SRP19;SRP72;SRP9;TMED2;TOMM20;TOMM6;TOMM7;TRAM1;UBA52
protein localization to membrane (GO:0072657)	GO_BP	59	0	ATG3;CD24;FAU;HGS;ITGAL;MYADM;NCF1;OSBPL8;PACS1;RAB10;RAB8B;RPL11;RPL13;RPL13A;RPL15;RPL17;RPL21;RPL23;RPL24;RPL26;RPL27;RPL27A;RPL30;RPL31;RPL35;RPL35A;RPL39;RPL4;RPL41;RPL5;RPL7;RPL9;RPLP0;RPS10;RPS13;RPS14;RPS15A;RPS17;RPS18;RPS24;RPS27;RPS29;RPS3;RPS3A;RPS5;RPS6;RPS9;RPSA;SEC11A;SEC11C;SRP14;SRP19;SRP72;SRP9;TMED2;TRAM1;UBA52;VAMP2;VAMP7
salmon_M12_Ribosome_HumanMeta	Brain	33	0	FAU;PFDN5;RPL11;RPL13;RPL13A;RPL17;RPL23;RPL24;RPL27;RPL30;RPL35;RPL35A;RPL39;RPL4;RPL41;RPL5;RPL7;RPL9;RPLP0;RPS10;RPS13;RPS14;RPS15A;RPS17;RPS24;RPS27;RPS29;RPS3;RPS3A;RPS6;RPS9;SNRPG;UBA52
single-organism cellular localization (GO:1902580)	GO_BP	78	0	ATG3;CD24;DCTN1;FAU;FBXO7;HGS;ITGAL;KPNA3;KPNA6;LAT;LMNA;MAP1S;MYADM;NCF1;NDE1;NOP58;OSBPL8;PACS1;PIK3CD;RAB10;RAB8B;RASGRP1;RERE;RHOT1;RPL11;RPL13;RPL13A;RPL15;RPL17;RPL21;RPL23;RPL24;RPL26;RPL27;RPL27A;RPL30;RPL31;RPL35;RPL35A;RPL39;RPL4;RPL41;RPL5;RPL7;RPL9;RPLP0;RPS10;RPS13;RPS14;RPS15A;RPS17;RPS18;RPS24;RPS27;RPS29;RPS3;RPS3A;RPS5;RPS6;RPS9;RPSA;SEC11A;SEC11C;SLC4A5;SORL1;SRP14;SRP19;SRP72;S…
cytosolic part (GO:0044445)	GO_CC	47	0	AHR;CCT2;EIF2AK4;FAU;FXR2;HBQ1;PIK3CD;PRDX3;RPL11;RPL13;RPL13A;RPL15;RPL17;RPL21;RPL23;RPL24;RPL26;RPL27;RPL27A;RPL30;RPL31;RPL35;RPL35A;RPL39;RPL4;RPL41;RPL5;RPL7;RPL9;RPLP0;RPS10;RPS13;RPS14;RPS15A;RPS17;RPS18;RPS24;RPS27;RPS29;RPS3;RPS3A;RPS5;RPS6;RPS9;RPSA;UBA52;UBQLN4
ribosome (GO:0005840)	GO_CC	43	0	ABCF1;EIF2AK4;FAU;GCN1L1;MRPL11;MRPL3;MRPL32;MRPL33;MRPS18C;MRPS22;RPL11;RPL13;RPL13A;RPL15;RPL21;RPL23;RPL24;RPL27;RPL27A;RPL30;RPL31;RPL35;RPL35A;RPL4;RPL5;RPL7L1;RPL9;RPLP0;RPS10;RPS13;RPS14;RPS15A;RPS17;RPS18;RPS24;RPS27;RPS3;RPS3A;RPS6;RPS9;RRBP1;SERP1;UBA52
protein localization to organelle (GO:0033365)	GO_BP	67	0	ABCA7;ACAP2;DIAPH1;FAU;FBXO7;HGS;KPNA3;KPNA6;LMNA;NOP58;OSBPL8;PACS1;RAB35;RAB8B;RERE;RPL11;RPL13;RPL13A;RPL15;RPL17;RPL21;RPL23;RPL24;RPL26;RPL27;RPL27A;RPL30;RPL31;RPL35;RPL35A;RPL39;RPL4;RPL41;RPL5;RPL7;RPL9;RPLP0;RPS10;RPS13;RPS14;RPS15A;RPS17;RPS18;RPS24;RPS27;RPS29;RPS3;RPS3A;RPS5;RPS6;RPS9;RPSA;SEC11A;SEC11C;SNX10;SORL1;SRP14;SRP19;SRP72;SRP9;STAT3;SUMO3;TOMM20;TOMM6;TOMM7;TRAM1;UBA52
extracellular vesicular exosome (GO:0070062)	GO_CC	215	0	ACADM;ACP1;ACSL4;ACTN1;ACTN4;ALDOC;ANXA1;ANXA3;ARF3;ARHGAP1;ARL6IP5;ARL8B;ATP5C1;ATP5F1;ATP5L;ATP5O;ATP6V0C;ATP6V1G1;BCR;CAB39;CAMP;CAPN1;CAPZA2;CCT2;CD19;CD37;CD46;CD47;CD48;CD7;CD79B;CD97;CHMP1B;CHMP5;CLIC3;CLSTN1;CMPK1;CMTM6;COPS8;COX7A2;CPD;CPNE3;CREB5;CREG1;CSK;CTNS;CTSA;CTSB;CTSD;CTSH;CTSZ;CXCR4;DBI;DDR1;DEFA1;DEFA3;DNM2;DOPEY2;DYNC1H1;EFR3A;EHD1;FAM49B;FAM63A;FAM65A;FASN;FCGR3A;FUCA1;FXR2;…
turquoise_M14_Nucleus_HumanMeta	Brain	91	0	ABCA7;ACADM;ACSL4;ADRA2C;AGL;AP1G2;ARGLU1;BAZ2B;BIRC2;BMI1;BNIP3L;BTAF1;CARM1;CCDC92;CD46;CDK5RAP3;CENTB2;CHD4;CHD8;CLCN7;CLK1;CNIH;CNOT8;CPD;CPSF1;CREBBP;CROP;CUL4A;DEK;DENND4B;DPM1;EBAG9;EDC4;EFHA1;FAM8A1;FBRS;FBXL5;FEM1C;GFOD1;HDAC2;HEXB;HGS;IDH1;IFRD1;ITPK1;LSM5;MBNL1;MRFAP1L1;MRPS18C;NCK1;NCOR2;PCNA;PCNP;PELI1;PILRB;PPA1;PPM1B;PPP1CB;PPP1CC;PSIP1;PTPN12;RAP2C;RBM6;RCOR3;RDH14;RSBN1;SDHD;SENP…
synaptome	Pirooznia	171	0	ACP1;ACSL4;ACTN1;ACTN4;ADD3;AGL;ALDOC;ANXA1;ANXA3;ARF3;ARHGAP1;ATP5C1;ATP5F1;ATP5I;ATP5J;ATP5L;ATP5O;ATP6V0C;ATP6V1G1;ATXN10;BCR;CAPN1;CAPZA2;CCT2;CD47;CDC42EP4;CDK5RAP3;CKAP5;CMPK1;COQ10B;COX6C;COX7A2L;CSNK2A1;DCTN1;DDR1;DNAJB2;DNAJB6;DNM2;DPM1;DPYSL5;DYNC1H1;EEF1B2;EFR3A;EHD1;EIF4G1;EPB49;FAM38A;FAM40B;FAM49B;FASN;FKBP8;FXR2;FYN;G6PD;GLG1;GNA13;GNAI3;GNAS;GUK1;HGS;HIGD1A;HSP90AB1;HSPB1;ICA1;KBT…
cytosolic large ribosomal subunit (GO:0022625)	GO_CC	24	0	FXR2;RPL11;RPL13;RPL13A;RPL15;RPL17;RPL21;RPL23;RPL24;RPL26;RPL27;RPL27A;RPL30;RPL31;RPL35;RPL35A;RPL39;RPL4;RPL41;RPL5;RPL7;RPL9;RPLP0;UBA52
yellow_M18_CTX	Brain	87	0	ACADM;ACSL4;ARL8B;ATP5F1;ATP5J;ATP5L;BMI1;BNIP3L;CCPG1;CD47;CENTD2;CHD8;CHMP5;CLCN7;CNIH;CNOT8;COPS5;CPD;CPSF1;CREBBP;CREG1;CROP;CUL4A;DENR;DNAJB6;DPM1;EIF4G1;FKBP8;FXR2;H2AFZ;HDAC2;HIGD1A;HINT1;HMGN4;HNRPH3;ILF3;ITPK1;KPNA6;LSM5;MAP2K1IP1;MATR3;NCK1;NCOR2;OSBPL8;PCMT1;PCNA;PCNP;PDCD4;PPP1CB;PSMC2;PXN;RAP2C;RBM25;RDH14;REEP5;RPS6KB1;SACM1L;SCAP;SDHD;SEMA6B;SLC30A9;SLC4A7;SMARCC2;SNAPC2;SPTAN1;SRP…
upWithABeta_MGactivation_GSE772_MicrogialMarkers	Brain	57	0	ACTR10;AIF1;ATP5F1;BNIP3L;CAPZA2;CD37;CENTD2;CLPTM1;COX6C;CTSB;CTSD;CTSZ;DBI;DUSP12;EEF1B2;IDH1;MSN;NDUFB2;PCNP;PFDN5;PSMB7;RPL13;RPL13A;RPL15;RPL17;RPL21;RPL23;RPL24;RPL26;RPL27A;RPL30;RPL31;RPL35;RPL35A;RPL41;RPL7;RPL9;RPS15A;RPS18;RPS24;RPS29;RPS3;RPS5;RPS6;SNRPB2;STAT3;TAGLN2;TIA1;TRIM28;TXN;UBA52;UBE2L3;USP4;VAMP2;WARS;WDFY1;WDR6
large ribosomal subunit (GO:0015934)	GO_CC	26	0	FXR2;MRPL3;MRPL32;RPL11;RPL13;RPL13A;RPL15;RPL17;RPL21;RPL23;RPL24;RPL26;RPL27;RPL27A;RPL30;RPL31;RPL35;RPL35A;RPL39;RPL4;RPL41;RPL5;RPL7;RPL9;RPLP0;UBA52
PostSynapticDensity_proteins_Bayes	Brain	133	0	ACP1;ACSL4;ACTN1;ACTN4;ADD3;AGL;ALDOC;ANXA1;ARF3;ARHGAP1;ATP5C1;ATP5F1;ATP5I;ATP5L;ATP5O;ATP6V1G1;ATXN10;BAT3;BCR;CAPN1;CAPZA2;CCT2;CDC42EP4;CDK5RAP3;CKAP5;CMPK1;COQ10B;COX6C;COX7A2L;CSNK2A1;DCTN1;DNAJB2;DNAJB6;DNM2;DPM1;DYNC1H1;EFR3A;EHD1;EIF4G1;EPB49;FAM49B;FASN;FKBP8;FXR2;FYN;G6PD;GLG1;GNA13;GNAI3;GNAS;GUK1;HGS;HIGD1A;HSP90AB1;HSPB1;KBTBD11;KIAA0513;LDHA;MAP7D1;MARCKSL1;MDH1;MSN;MTDH;MYH9;MYL6…
DownWithAlzheimers_Blalock_ADvsCT_inCA1	Brain	129	0	ACP1;ACTN1;ACTR10;AKAP11;ALDOC;AP1G2;ARF3;ATP5C1;ATP5E;ATP5F1;ATP5I;ATP5J;ATP5L;ATP5O;ATP6V0C;ATP6V1G1;ATXN10;BAT3;BCR;CAB39;CABIN1;CASP1;CCPG1;CD47;CDC40;CHMP5;CKAP5;CLSTN1;COMMD3;COPS5;COPS8;COX17;COX6A1;COX6C;COX7A2;COX7A2L;COX7C;CREB5;CSNK2A1;CTSB;DCP2;DCTN1;DNAJB14;DNAJB2;EBAG9;EFHA1;EPB49;ERH;FKBP8;GANAB;GNAS;GUK1;HDAC2;HIST1H4C;HPRT1;ITM2A;KPNA3;LDHA;MAST3;MATR3;MBNL1;MDH1;MGST3;MRLC2;MRPL…
cellular component disassembly (GO:0022411)	GO_BP	53	0	BIRC2;CAPN1;COL8A2;CTSB;CTSD;DENR;FAU;HDAC6;LMNA;MST4;MTIF3;RPL11;RPL13;RPL13A;RPL15;RPL17;RPL21;RPL23;RPL24;RPL26;RPL27;RPL27A;RPL30;RPL31;RPL35;RPL35A;RPL39;RPL4;RPL41;RPL5;RPL7;RPL9;RPLP0;RPS10;RPS13;RPS14;RPS15A;RPS17;RPS18;RPS24;RPS27;RPS29;RPS3;RPS3A;RPS5;RPS6;RPS9;RPSA;SMARCA4;SMARCC2;SPTAN1;TIMP1;UBA52
turquoise_M14_Nucleus_MouseMeta	Brain	71	0	ACSL4;ARL5A;AZIN1;BMI1;BNIP3L;CAPZA2;CEBPZ;CGGBP1;CLK1;CROP;CSK;CYB5R4;DEK;DNAJB6;EVI5;FAM49B;FAM8A1;FXR2;FYTTD1;GNA13;GNG10;HDAC2;KLHDC2;KPNA3;LAMP2;MATK;MATR3;MBNL1;MEF2D;NME1;PAIP2;PCMT1;PELI1;PHKA2;PRNP;PSIP1;PTEN;RAB5A;RASA1;RBM25;SACM1L;SF3B1;SLC30A9;SLC38A2;SLC4A7;SLMAP;SNX10;SNX14;SP3;SSB;STIP1;STX7;TANK;TARDBP;TAX1BP1;TBK1;TMCO1;TMED7;TMEM123;TMEM59;TSC22D1;TSSC4;UBE2E1;UBE2N;UBE3A;UBLCP…
Oxidative phosphorylation_Homo sapiens_hsa00190	KEGG_2016	28	0	ATP5C1;ATP5E;ATP5F1;ATP5I;ATP5J;ATP5L;ATP5O;ATP6V0C;ATP6V1G1;COX17;COX6A1;COX6C;COX7A2;COX7A2L;COX7C;NDUFA1;NDUFA4;NDUFB2;NDUFB3;NDUFB5;NDUFB7;NDUFS5;PPA1;PPA2;SDHD;UQCRH;UQCRHL;UQCRQ
cytosolic small ribosomal subunit (GO:0022627)	GO_CC	16	0	FAU;RPS10;RPS13;RPS14;RPS15A;RPS17;RPS18;RPS24;RPS27;RPS29;RPS3;RPS3A;RPS5;RPS6;RPS9;RPSA
brown_pyramidalNeurons_Layer5/basolateralAmygdala_Sugino/Winden	Brain	37	0	ACSL4;AZIN1;CAPZA2;CEBPZ;CLNS1A;CRBN;DDR1;DNAJB6;DPM1;ENY2;FYTTD1;GMFB;HDAC2;IFRD1;KLF9;MATR3;MTMR6;MYO9B;NME1;PCMT1;PCNA;PPP1CB;PPP2R2B;PSIP1;PTEN;PUM1;RAB10;RDH14;RHOT1;SLMAP;SMEK2;SNRPB2;SUZ12;TBK1;TM2D1;UBE3A;YPEL5
small ribosomal subunit (GO:0015935)	GO_CC	19	0	FAU;MRPS18C;MRPS21;MRPS22;RPS10;RPS13;RPS14;RPS15A;RPS17;RPS18;RPS24;RPS27;RPS29;RPS3;RPS3A;RPS5;RPS6;RPS9;RPSA
Parkinson's disease_Homo sapiens_hsa05012	KEGG_2016	27	0	ATP5C1;ATP5E;ATP5F1;ATP5J;ATP5O;COX6A1;COX6C;COX7A2;COX7A2L;COX7C;GNAI3;NDUFA1;NDUFA4;NDUFB2;NDUFB3;NDUFB5;NDUFB7;NDUFS5;PARK7;SDHD;SEPT5;UBA1;UBE2J1;UBE2L3;UQCRH;UQCRHL;UQCRQ
salmon_M12_Ribosome_MouseMeta	Brain	25	0	ATP5C1;CD302;COX17;COX6C;DPM1;FAM96A;HINT1;NDUFB3;NDUFS5;NSMCE4A;PSMA6;PSMC2;REXO2;RNF7;RPL13A;RPL24;RPL7;RPS15A;RPS5;SEC11A;SF3B14;SRP14;TBCA;TOMM7;TXNDC17
nucleolus (GO:0005730)	GO_CC	127	0	AATF;AGL;AHR;ANKRD12;ARGLU1;ARID3A;C14ORF166;CABIN1;CD79B;CDKN1A;CGGBP1;CHD8;CLINT1;CLK2;CLNS1A;CMPK1;COPS5;COPS8;CRBN;CREBBP;CTSA;CTSB;CXXC5;DDX24;DDX56;DNAJB6;DPF2;DPY30;DTX2;EDC4;EXOSC10;FAM96A;FOXJ2;FYTTD1;GATAD2A;GNL3L;HCFC1;HIF1A;ILF3;IP6K1;JUND;KLF9;LMNA;MAP1S;MATR3;MBNL1;MCM5;MED1;MEF2D;MIDN;MKNK2;MTDH;NCOR2;NDUFB5;NIN;NOC4L;NOP58;NSMCE4A;NUB1;NUMA1;OXR1;PARP10;PCNA;PDCD4;PIAS4;PLEKHA1;PO…
turquoise_downAD_intracellularTransport_cytoskeleton_Blalock_AD	Brain	49	0	ARL6IP5;AZIN1;BCR;CAPZA2;CCPG1;CCT2;CD24;CLPTM1;COPS8;COX17;CPSF1;EBAG9;EIF2C2;FAM38A;FAM49B;FAM53B;FBXL5;GANAB;GLRX;HMGN4;LRCH4;LSM5;MATR3;MBNL1;MRFAP1L1;NDUFB7;NME1;PIAS4;PPP1R2;PRDX3;PRDX4;PRNP;PSD4;PSENEN;PSIP1;RAB5A;RASA1;RBM25;RERE;RUNX3;SCAMP1;SDHD;SLC25A37;SPTAN1;SRP72;TMED2;UBE1;UBE2L3;ZMYND11
focal adhesion (GO:0005925)	GO_CC	45	0	AATF;ACTN1;ACTN4;ANXA1;ATP6V0C;CAPN1;CD46;CD97;DNM2;EBAG9;GNA13;HSPB1;IGF2R;ITGA5;MSN;PPP1CB;PPP1CC;PXN;RAB10;REXO2;RPL13A;RPL23;RPL27;RPL30;RPL31;RPL4;RPL5;RPL7;RPL9;RPLP0;RPS10;RPS13;RPS14;RPS17;RPS18;RPS29;RPS3;RPS3A;RPS5;RPS9;SLC9A1;SNTB2;TLN1;VASP;VCL
DownWithAlzheimers_Liang_ADvsCT_inCA1	Brain	80	0	ACP1;ACTR10;AKAP11;ATP5C1;ATP5F1;ATP5O;CAB39;CCDC53;CCPG1;CCT2;CKAP5;COPS5;CPNE3;DNAJB6;DYNC1H1;ELMO1;FBXO7;FYTTD1;GLO1;GMFB;GNAS;HEXB;HMGN4;ICA1;IFNGR1;ITM2A;KPNA3;LEPROTL1;MAST3;MED1;MGST3;MRFAP1L1;MRLC2;MRPL3;NAT5;NDUFA1;NDUFA4;NDUFB5;NDUFS5;NECAP1;NME1;PARK7;PFDN5;PRDX3;PRDX4;PSENEN;PSMA3;PSMB7;PSMC2;PSMD10;PUM1;PYGB;RASA1;RBM25;RBX1;RCOR3;RHEB;RNF7;RPL15;RPL4;RTF1;SHOC2;SMARCA4;SNX14;SRP72;S…
green_M10_GlutamatergicSynapticFunction_CTX	Brain	49	0	AGTPBP1;ARF3;ATG3;ATP6V0C;BAT3;BTAF1;CABIN1;CAPN1;CENTB2;CPD;CTSD;DCTN1;DEK;DPYD;EFHA1;EPB49;EVI5;FAM65A;FAM89B;FAM8A1;FKBP8;GCA;GPR137;HGS;HIGD1A;KLF9;LSM5;MAP1S;NRGN;PNPLA6;POLR2A;PPM1B;PPP2R2B;PRNP;RARA;RHOT1;SFRS2IP;SPOCK2;SPTAN1;SRP9;TAPBP;TBCA;TIA1;TM2D1;TMED5;TMED7;UBE1;USP5;VAMP2
respiratory electron transport chain (GO:0022904)	GO_BP	22	0	ATP5C1;ATP5E;ATP5F1;ATP5I;ATP5J;ATP5L;ATP5O;COX6A1;COX6C;COX7A2L;COX7C;NDUFA1;NDUFA4;NDUFB2;NDUFB3;NDUFB5;NDUFB7;NDUFS5;SDHD;UCP2;UQCRH;UQCRQ
cell-substrate adherens junction (GO:0005924)	GO_CC	45	0	AATF;ACTN1;ACTN4;ANXA1;ATP6V0C;CAPN1;CD46;CD97;DNM2;EBAG9;GNA13;HSPB1;IGF2R;ITGA5;MSN;PPP1CB;PPP1CC;PXN;RAB10;REXO2;RPL13A;RPL23;RPL27;RPL30;RPL31;RPL4;RPL5;RPL7;RPL9;RPLP0;RPS10;RPS13;RPS14;RPS17;RPS18;RPS29;RPS3;RPS3A;RPS5;RPS9;SLC9A1;SNTB2;TLN1;VASP;VCL
cell-substrate junction (GO:0030055)	GO_CC	45	0	AATF;ACTN1;ACTN4;ANXA1;ATP6V0C;CAPN1;CD46;CD97;DNM2;EBAG9;GNA13;HSPB1;IGF2R;ITGA5;MSN;PPP1CB;PPP1CC;PXN;RAB10;REXO2;RPL13A;RPL23;RPL27;RPL30;RPL31;RPL4;RPL5;RPL7;RPL9;RPLP0;RPS10;RPS13;RPS14;RPS17;RPS18;RPS29;RPS3;RPS3A;RPS5;RPS9;SLC9A1;SNTB2;TLN1;VASP;VCL
mitochondrial membrane part (GO:0044455)	GO_CC	26	0	ACSL4;ATP5C1;ATP5E;ATP5EP2;ATP5F1;ATP5I;ATP5J;ATP5L;ATP5O;COX6A1;COX7A2;COX7A2L;NDUFA1;NDUFA4;NDUFB2;NDUFB3;NDUFB5;NDUFB7;NDUFS5;PARK7;RHOT1;SDHD;TOMM20;TOMM6;TOMM7;UQCRH
red_M11_Neuron_HumanMeta	Brain	37	0	ACTR10;AKAP11;ATP5C1;ATP5F1;ATP5O;ATXN10;AZIN1;CAPZA2;COPS5;COX6C;DNAJB6;HIGD1A;HINT1;HPRT1;LDHA;MAP2K1IP1;MDH1;MGST3;MRPL3;NDUFA4;NDUFB5;NDUFS5;NECAP1;PCMT1;PPP1R2;PPP3CB;PRDX3;RHEB;SLC30A9;SUMO3;TMEM126B;TOMM20;TXN;UBE2N;WSB2;YPEL5;ZNHIT3
electron transport chain (GO:0022900)	GO_BP	22	0	ATP5C1;ATP5E;ATP5F1;ATP5I;ATP5J;ATP5L;ATP5O;COX6A1;COX6C;COX7A2L;COX7C;NDUFA1;NDUFA4;NDUFB2;NDUFB3;NDUFB5;NDUFB7;NDUFS5;SDHD;UCP2;UQCRH;UQCRQ
anchoring junction (GO:0070161)	GO_CC	49	0	AATF;ACTN1;ACTN4;ANXA1;ATP6V0C;CAPN1;CD46;CD97;DNM2;EBAG9;GNA13;HSPB1;IGF2R;ITGA5;MSN;MYH9;PPP1CB;PPP1CC;PXN;RAB10;REXO2;RPL13A;RPL23;RPL27;RPL30;RPL31;RPL4;RPL5;RPL7;RPL9;RPLP0;RPS10;RPS13;RPS14;RPS17;RPS18;RPS29;RPS3;RPS3A;RPS5;RPS9;SLC9A1;SNTB2;SPTAN1;TBCD;TLN1;UBA1;VASP;VCL
adherens junction (GO:0005912)	GO_CC	48	0	AATF;ACTN1;ACTN4;ANXA1;ATP6V0C;CAPN1;CD46;CD97;DNM2;EBAG9;GNA13;HSPB1;IGF2R;ITGA5;MSN;MYH9;PPP1CB;PPP1CC;PXN;RAB10;REXO2;RPL13A;RPL23;RPL27;RPL30;RPL31;RPL4;RPL5;RPL7;RPL9;RPLP0;RPS10;RPS13;RPS14;RPS17;RPS18;RPS29;RPS3;RPS3A;RPS5;RPS9;SLC9A1;SNTB2;SPTAN1;TBCD;TLN1;VASP;VCL
Recycling_endosome_TGN_Foster_MO	Brain	28	0	CAPZA2;CCDC53;CCT2;DNM2;DYNC1H1;EHD1;EIF4G1;IGF2R;LAMP2;METAP2;MSN;PRDX4;RAB35;RPL11;RPL13A;RPL15;RPL21;RPL24;RPL27;RPL35A;RPL4;RPL5;RPL7;RPL9;RPS14;RPS18;STX7;TLN1
proton transport (GO:0015992)	GO_BP	22	0	ATP5C1;ATP5E;ATP5EP2;ATP5F1;ATP5I;ATP5J;ATP5L;ATP5O;ATP6V0C;ATP6V1G1;COX6A1;COX6C;COX7A2;COX7A2L;COX7C;NDUFA4;SLC35A1;SLC35A4;SLC9A1;UCP2;UQCRH;UQCRQ
hydrogen transport (GO:0006818)	GO_BP	22	0	ATP5C1;ATP5E;ATP5EP2;ATP5F1;ATP5I;ATP5J;ATP5L;ATP5O;ATP6V0C;ATP6V1G1;COX6A1;COX6C;COX7A2;COX7A2L;COX7C;NDUFA4;SLC35A1;SLC35A4;SLC9A1;UCP2;UQCRH;UQCRQ
blue_M16_Neuron_CTX	Brain	74	0	ABCA7;ACP1;ACTN4;AKAP11;ANKRD12;ARL6IP5;AZIN1;CAB39;CAPZA2;CCT2;CD46;CDC40;CHMP1B;CHMP5;CLINT1;CNOT8;COPS8;CPD;EBAG9;GCN1L1;GMFB;GYG1;ILF3;KBTBD11;KLHDC2;LEPROTL1;MATR3;MBNL1;MRFAP1L1;MRPL3;NADK;NDUFB5;PCMT1;PFDN5;PIP5K2B;POLDIP3;PRDX3;PRNP;PSIP1;PSMA3;RAB3GAP2;RAB5A;RASA1;RBM25;RBM6;RCOR3;REEP5;RERE;RPL15;RTF1;SCAMP1;SF3A2;SNX10;SRP72;ST6GALNAC4;STIP1;STK10;STX7;SUMO3;TMED2;TMEM50B;TRAM1;TRIM33;…
brown_downAD_mitochondrion_Blalock_AD	Brain	37	0	ACP1;ACSL4;ACTR10;AKAP11;ATP5C1;ATP5F1;ATP5J;ATP5L;ATP5O;ATXN10;CAB39;CHMP5;COX6C;HIGD1A;HINT1;MATR3;MDH1;MRPL3;NDUFA4;NDUFB5;NECAP1;NIF3L1;PCMT1;PPP1CB;PPP1R2;PSMA3;SCAMP1;SNRPF;SPG7;TCEB1;TM2D1;TOMM20;TXN;UBE2N;UBE3A;UQCRH;ZNHIT3
Up_CD40_stimulation_in_MG_AitGhezala_MicrogialMarkers	Brain	58	0	ACP1;ACTN4;ALDOC;BCR;CABIN1;CARM1;CCT2;CHD4;CSDA;CUL4A;DCTN1;DDR1;DNM2;EIF4G1;FXR2;FYN;HDAC6;HDAC7A;HGS;HSPB1;IFNGR1;IGF2R;ILF3;INPPL1;IRF3;KPNA6;LMNA;MSN;NCOR2;NME1;NUMA1;PDCD4;PFDN5;PIK4CA;PIP5K2B;PPP1R15A;PRKD2;PRNP;PRPF8;RAB5A;RANGAP1;SCAMP1;SLC9A1;SMARCA4;SND1;SNTB2;SPTAN1;STAG2;STIP1;SUMO3;TAF15;TAPBP;TBCD;TRIM28;UBE2L3;VAMP2;VASP;WASF2
generation of precursor metabolites and energy (GO:0006091)	GO_BP	42	0.0001	ACADM;ACOX1;ADRA2C;AGL;ALDOC;ATP5C1;ATP5E;ATP5F1;ATP5I;ATP5J;ATP5L;ATP5O;COX17;COX6A1;COX6C;COX7A2L;COX7C;CYB5R4;FASN;GNAS;GNG10;GYG1;LDHA;NDUFA1;NDUFA4;NDUFB2;NDUFB3;NDUFB5;NDUFB7;NDUFS5;PHKA2;PPP1CB;PPP1CC;PPP1R2;PYGB;SDHD;STK40;UBA52;UCP2;UQCRH;UQCRQ;VAMP2
Alzheimer's disease_Homo sapiens_hsa05010	KEGG_2016	26	0.0001	ATP5C1;ATP5E;ATP5F1;ATP5J;ATP5O;CAPN1;COX6A1;COX6C;COX7A2;COX7A2L;COX7C;IL1B;NAE1;NDUFA1;NDUFA4;NDUFB2;NDUFB3;NDUFB5;NDUFB7;NDUFS5;PPP3CB;PSENEN;SDHD;UQCRH;UQCRHL;UQCRQ
ribonucleoprotein complex biogenesis (GO:0022613)	GO_BP	15	0.0001	AATF;ABCF1;GNL3L;NOC4L;RPL11;RPL26;RPL35A;RPL5;RPL7;RPLP0;RPS17;RPS18;RPS24;RPS6;RSL24D1
Down_CD40_stimulation_in_MG_AitGhezala_MicrogialMarkers	Brain	39	0.0001	BIRC2;BMI1;BNIP3L;CAB39;CD24;CEBPZ;CLK1;EIF2C2;FZD7;GCA;GNAI3;GNG10;HDAC2;IFRD1;KPNA3;LAMP2;NCK1;PCMT1;PCNA;PPM1B;PSMC2;PSMD10;RASA1;RASGRP1;RPL30;RPL5;RPS10;SNRPG;SP3;TAX1BP1;TBCA;TBK1;TDG;TNFAIP6;TNFAIP8;USP4;USP49;USP7;VPS41
cyan_M4_Mitochondria_MouseMeta	Brain	28	0.0001	ATP5E;ATP5J;ATP5O;COX7A2;COX7A2L;DBI;GUK1;MED28;MGST3;MRLC2;MRPS21;NDUFA1;NDUFB2;NDUFB7;PARK7;PPA1;RPL41;RPS3;SDHD;SELK;SNRPD2;SNRPG;SS18L2;TXN;UBL3;UBL5;UQCRH;UQCRQ
cellular component biogenesis (GO:0044085)	GO_BP	17	0.0001	AATF;ABCF1;GNL3L;NDUFS5;NOC4L;NUBPL;RPL11;RPL26;RPL35A;RPL5;RPL7;RPLP0;RPS17;RPS18;RPS24;RPS6;RSL24D1
Oligodendrocyte_probable_Cahoy	Brain	132	0.0001	ABHD5;ANKIB1;ARAF;ARL5A;ARL8B;ASNSD1;ATP6V1G1;BAZ2B;BIRC2;BMI1;BNIP3L;CCNK;CD47;CDC40;CEBPZ;CENTB2;CEP27;CHD4;CHMP1B;CLDN14;CLDND1;CMIP;COMMD3;CORO7;CPD;CSNK2A1;CTSA;DDR1;DDX59;DNAJB2;DNM2;DOPEY2;DPYD;EFHA1;EHD1;EIF4E3;ELMO1;ERH;EVI2A;FAM53B;FAM63A;FAM96A;FBXL5;FBXO7;FYN;GATAD2A;GCA;GFOD1;GGPS1;GMFB;GYG1;HEXB;IDH1;IGF2BP2;ILF3;INPPL1;IRX1;ITPK1;KIAA1370;KLHL5;LAMP2;LSM5;LSM7;MAP4K4;MARCKSL1;MAST3…
hydrogen ion transmembrane transporter activity (GO:0015078)	GO_MF	18	0.0001	ATP5C1;ATP5E;ATP5EP2;ATP5F1;ATP5I;ATP5J;ATP5L;ATP5O;ATP6V0C;COX6A1;COX6C;COX7A2;COX7A2L;COX7C;NDUFA4;SLC9A1;UQCRH;UQCRQ
hydrogen ion transmembrane transport (GO:1902600)	GO_BP	18	0.0002	ATP5C1;ATP5E;ATP5EP2;ATP5F1;ATP5I;ATP5J;ATP5L;ATP5O;ATP6V0C;COX6A1;COX6C;COX7A2;COX7A2L;COX7C;NDUFA4;SLC9A1;UQCRH;UQCRQ
BloodPlatelets_customArray_Gnatenko2	Blood	39	0.0004	ACTN1;AKAP11;ANXA1;BCR;CCL5;CDKN1A;COMMD3;CTNS;CTSB;EEF1B2;EPB49;FKBP8;GNAS;GP9;HIST2H2BE;HSPB1;JUND;LCN2;LMNA;LSM1;LYL1;NRGN;PRNP;PTGS1;PTPN12;RBX1;RPL24;RPL41;RPL5;RPLP0;RPS17;RPS6;RPS9;SNRPG;SRP72;TAGLN2;TIMP1;UQCRH;VCL
turquoise_upAging_oligo_Lu_Aging	Brain	54	0.0006	ACADM;ADD3;AGL;AHR;BAZ2B;CASC3;CBFB;CHD4;CLDND1;CLK1;CNOT8;CREB5;DBI;DNAJB2;DPYD;EFHA1;EVI2A;FAM53B;FBXO7;FYN;FZD7;GALC;GANAB;GCA;HDAC2;HIF1A;HNRPH3;ITM2A;LAMP2;MTDH;MYO9B;MYST3;PAF1;PPP3CB;PSIP1;PUM1;RCBTB2;RNF13;RPL30;RPS29;RRBP1;SERP1;SUZ12;TAX1BP1;TLN1;TMEM123;TMEM59;TRAM1;UBE2J1;UBL3;VCL;WDR23;ZMPSTE24;ZNF146
UpWithAlzheimers_Blalock_ADvsCT_inCA1	Brain	83	0.0007	ADD3;AKAP13;ANXA1;ATP5C1;BIRC2;BRD3;CASC3;CDC42EP4;CENTB2;CENTD2;CGGBP1;CPSF1;CREBBP;CROP;CSDA;CTNS;CXCR4;DCLRE1C;DDR1;DNAJB6;EHD1;EIF2C2;FAM38A;FAM53B;FAM60A;FOXJ2;FYN;GGPS1;IFRD1;INPPL1;IRF3;ITPK1;ITPKB;JUND;KLF9;KPNA6;LRCH4;LRP10;MAP2K3;MAP4K4;MKNK2;MRPS18C;MT2A;MYO9B;MYST3;NADK;NCOR2;NDE1;NUBPL;NUMA1;PDCD4;PFAAP5;PHKA2;PIAS4;PKNOX1;PLOD3;PPP1CC;PPP1R15A;PRKD2;PRPF8;PSD4;PSTPIP2;RALY;RBM10;RPL…
Scz-composite	Pirooznia	126	0.0008	ACP1;ACSL4;ACTN1;ACTN4;ADD3;AGTPBP1;ALDOC;ARF3;ATG2A;ATP5I;ATP5O;BCR;CABIN1;CAPZA2;CCT2;CHD4;CHD8;CKAP5;CLNS1A;CLSTN1;COX6C;COX7A2L;CREBBP;DCTN1;DDX24;DNAJB6;DNM2;DOPEY2;DPM1;DPYD;DYNC1H1;EHD1;EIF2C2;EIF4G1;FAM160B1;FAM65A;FASN;FBXO7;FKBP8;FOXO3;FYN;GCN1L1;GFOD1;GNA13;GNAS;HCFC1;HSP90AB1;HSPB1;KBTBD11;LDHA;MAP4K4;MAP7D1;MDH1;MEF2D;MRLC2;MSN;MUC6;MYH9;MYL6;NCOR2;NDUFA4;NDUFB7;NME1;NRGN;NUMA1;OXR1;…
neuronal_PSD	Pirooznia	61	0.0009	ACP1;ACTN1;ACTN4;ADD3;ALDOC;ATP5I;ATP5O;CAPZA2;CCT2;CKAP5;COX6C;COX7A2L;DCTN1;DNAJB6;DNM2;DYNC1H1;EHD1;FASN;FKBP8;FYN;GNA13;GNAS;HSP90AB1;HSPB1;KBTBD11;LDHA;MAP7D1;MDH1;MRLC2;MSN;MYH9;MYL6;NDUFA4;NDUFB7;NME1;OXR1;PACS1;PCMT1;PPP1CB;PPP3CB;PYGB;RAB35;RAB3GAP2;RBX1;RPL7;RPLP0;RPS13;RPS14;RPS18;RPS27;RPS3;SEPT5;SND1;SNTB2;SPTAN1;STIP1;TOMM20;TUBB2C;UBA1;UBE2N;VCL
modification-dependent macromolecule catabolic process (GO:0043632)	GO_BP	38	0.001	BIRC2;CRBN;CUL4A;DNAJB2;EXOSC10;FBXL5;FBXO7;HDAC6;NUB1;PCNP;PNPT1;PSMA3;PSMA4;PSMA6;PSMB7;PSMC2;PSMD10;RBCK1;RBX1;RNF40;TCEB1;TRIM38;TRPC4AP;UBA1;UBA52;UBE2E1;UBE2J1;UBE2L3;UBE2N;UBE2W;UBE3A;USP15;USP16;USP4;USP49;USP5;USP7;ZMPSTE24
neuronal_Endoplasmic_Reticulum	Pirooznia	18	0.0011	ARL6IP5;CCT2;EIF4G1;FKBP8;GANAB;RPL13A;RPL27;RPL30;RPL31;RPL35;RPL5;RPL9;RPLP0;RPS13;RPS3;RPSA;SRP72;TMED2
Huntington's disease_Homo sapiens_hsa05016	KEGG_2016	26	0.0011	ATP5C1;ATP5E;ATP5F1;ATP5J;ATP5O;COX6A1;COX6C;COX7A2;COX7A2L;COX7C;CREB5;CREBBP;DCTN1;HDAC2;NDUFA1;NDUFA4;NDUFB2;NDUFB3;NDUFB5;NDUFB7;NDUFS5;POLR2A;SDHD;UQCRH;UQCRHL;UQCRQ
antigen receptor-mediated signaling pathway (GO:0050851)	GO_BP	20	0.0012	CARD11;CD19;CD3D;CD3E;CD79A;CD79B;CSK;FYN;LAT;NCK1;PIK3CD;PLEKHA1;PRKD2;PTEN;RBCK1;RNF31;UBA52;UBE2N;VASP;ZAP70
immune response-activating signal transduction (GO:0002757)	GO_BP	34	0.0018	BIRC2;CARD11;CD19;CD36;CD3D;CD3E;CD79A;CD79B;CSK;CTSB;ELMO1;FCGR3A;FYN;HSP90AB1;IRF3;LAT;LY96;MAP2K3;NCK1;PELI1;PGLYRP1;PIK3CD;PLEKHA1;PRKD2;PTEN;RBCK1;RNF31;TBK1;UBA52;UBE2N;VASP;VAV1;WASF2;ZAP70
mitochondrion (GO:0005739)	GO_CC	90	0.0019	ACADM;ACN9;ACOX1;AGTPBP1;ALDOC;ARAF;ARGLU1;ATP5C1;ATP5EP2;ATP5F1;ATP5I;ATP5J;ATP5L;ATP5O;BNIP3L;COQ5;COQ6;COX6C;COX7C;CTSA;CTSB;CTSD;CYBB;DBI;FASN;FBXO7;FYN;GLRX;GNL3L;HCFC1;HEBP2;HSP90AB1;IDH1;ILF3;LACTB;LDHA;LYRM5;MDH1;MRPL3;MRPL33;MRPS22;MTIF3;NDUFA1;NDUFA4;NDUFB5;NDUFB7;NDUFS5;NIF3L1;NME1;NUBPL;OAS2;OXR1;PARK7;PARL;PDPR;PNPLA7;PNPT1;PPA2;PPP1CC;PPP2R2B;PRDX3;PRDX4;PTEN;RAB35;RAB8B;RDH14;REXO2…
neuronal_Pre-synapse	Pirooznia	43	0.0028	ALDOC;ARHGAP1;ARL8B;ATP5C1;ATP5F1;ATP5L;ATP5O;ATP6V0C;ATP6V1G1;CAPZA2;CD47;DCTN1;DNM2;DYNC1H1;FAU;FYN;GNA13;LDHA;MDH1;MYADM;NME1;PSMA4;PSMC2;PYGB;RAB35;RAB5A;RAB8B;RDH14;REEP5;RPL13;RPL7;RPS14;RPS18;RPS3;RPS6;SEPT5;SHOC2;SNN;SPTAN1;TUBB2C;UBA52;UQCRQ;VAMP7
regulation of translation (GO:0006417)	GO_BP	30	0.0029	ABCF1;CASC3;CCL5;CNOT8;EIF2AK4;EIF4E3;EIF4G1;FOXO3;GCN1L1;HSPB1;IGF2BP2;ILF3;MKNK2;MTIF3;NCK1;PAIP2;POLDIP3;PPP1R15A;PUM1;RARA;RPL13A;RPS14;RPS5;RPS6KB1;RPS9;SERP1;SRP9;TIA1;TNRC6B;USP16
immune response-activating cell surface receptor signaling pathway (GO:0002429)	GO_BP	25	0.003	CARD11;CD19;CD3D;CD3E;CD79A;CD79B;CSK;ELMO1;FCGR3A;FYN;HSP90AB1;LAT;NCK1;PIK3CD;PLEKHA1;PRKD2;PTEN;RBCK1;RNF31;UBA52;UBE2N;VASP;VAV1;WASF2;ZAP70
cyan_M4_Mitochondria_HumanMeta	Brain	14	0.0038	ATP5L;COX17;COX6A1;COX7C;LSM7;NDUFA1;NDUFB2;NDUFB3;NDUFB7;PSMB7;SNRPD2;TRPC4AP;UBL5;UQCRQ
greenyellow_M6_GlutatmatergicSynapse_MouseMeta	Brain	28	0.0043	ARF3;BAT3;CAPN1;CARM1;CLPTM1;CXXC5;DCTN1;DYNC1H1;EPB49;FKBP8;HDAC6;HSP90AB1;MAST3;NCOR2;NRGN;PTOV1;RBCK1;RERE;RPL21;SEC14L1;SERP1;SLC25A39;SMARCA4;SPOCK2;SPTAN1;TRIM28;VAMP2;YPEL3
modification-dependent protein catabolic process (GO:0019941)	GO_BP	36	0.0057	BIRC2;CRBN;CUL4A;DNAJB2;FBXL5;FBXO7;HDAC6;NUB1;PCNP;PSMA3;PSMA4;PSMA6;PSMB7;PSMC2;PSMD10;RBCK1;RBX1;RNF40;TCEB1;TRIM38;TRPC4AP;UBA1;UBA52;UBE2E1;UBE2J1;UBE2L3;UBE2N;UBE2W;UBE3A;USP15;USP16;USP4;USP49;USP5;USP7;ZMPSTE24
cytokine production (GO:0001816)	GO_BP	14	0.0068	CASP1;CD46;EOMES;G6PD;HIF1A;IL1B;PIK3CD;PTGS2;RASGRP1;RUNX3;S100A8;S100A9;TBK1;TNFAIP8
T cell receptor signaling pathway (GO:0050852)	GO_BP	16	0.0088	CARD11;CD3D;CD3E;CSK;FYN;LAT;NCK1;PIK3CD;PRKD2;PTEN;RBCK1;RNF31;UBA52;UBE2N;VASP;ZAP70
lysosome (GO:0005764)	GO_CC	29	0.0096	ARL8B;C9ORF72;CTNS;CTSA;CTSB;CTSD;CTSH;CTSZ;CXCR4;FUCA1;GALC;HEXB;IGF2R;LAMP2;LAT;MARCH2;NCF1;PIK3CD;PNPLA7;PRF1;RASGRP1;RNASE2;SRGN;STXBP2;TMEM59;TPP1;USP4;USP5;VPS36
lytic vacuole (GO:0000323)	GO_CC	29	0.0096	ARL8B;C9ORF72;CTNS;CTSA;CTSB;CTSD;CTSH;CTSZ;CXCR4;FUCA1;GALC;HEXB;IGF2R;LAMP2;LAT;MARCH2;NCF1;PIK3CD;PNPLA7;PRF1;RASGRP1;RNASE2;SRGN;STXBP2;TMEM59;TPP1;USP4;USP5;VPS36
mRNA processing (GO:0006397)	GO_BP	36	0.0114	CASC3;CDC40;CNOT8;CPSF1;EIF4G1;LSM1;LSM5;LSM7;MBNL1;MBNL3;PAF1;PAPD4;PHF5A;PHRF1;PNPT1;POLR2A;PPIL3;PRPF8;PUF60;RALY;RBM10;RBM25;SF3A2;SF3B1;SF3B4;SNRPB2;SNRPD2;SNRPF;SNRPG;SRRM2;SUPT5H;TARDBP;THOC7;USP49;XAB2;ZRANB2
proteolysis involved in cellular protein catabolic process (GO:0051603)	GO_BP	37	0.012	BIRC2;CRBN;CTSB;CUL4A;DNAJB2;FBXL5;FBXO7;HDAC6;NUB1;PCNP;PSMA3;PSMA4;PSMA6;PSMB7;PSMC2;PSMD10;RBCK1;RBX1;RNF40;TCEB1;TRIM38;TRPC4AP;UBA1;UBA52;UBE2E1;UBE2J1;UBE2L3;UBE2N;UBE2W;UBE3A;USP15;USP16;USP4;USP49;USP5;USP7;ZMPSTE24
posttranscriptional regulation of gene expression (GO:0010608)	GO_BP	40	0.0169	ABCF1;CASC3;CCL5;CNOT8;CRTAP;CTSH;EIF2AK4;EIF4E3;EIF4G1;FBXO7;FOXO3;GCN1L1;HCFC1;HSPB1;IGF2BP2;ILF3;LAMP2;MKNK2;MTIF3;NCK1;PAIP2;PARK7;POLDIP3;PPP1R15A;PTEN;PUM1;RARA;RBM10;RPL13A;RPS14;RPS5;RPS6KB1;RPS9;SERP1;SRP9;TARDBP;TIA1;TNRC6B;USP16;USP4
immune response-regulating cell surface receptor signaling pathway (GO:0002768)	GO_BP	32	0.0172	CARD11;CD19;CD24;CD3D;CD3E;CD79A;CD79B;CDKN1A;CSK;ELMO1;FCGR3A;FOXO3;FOXO4;FYN;HSP90AB1;LAT;NCK1;PIK3CD;PLEKHA1;PPP3CB;PRKD2;PTEN;RASGRP1;RBCK1;RNF31;TNRC6B;UBA52;UBE2N;VASP;VAV1;WASF2;ZAP70
RNA splicing (GO:0008380)	GO_BP	30	0.0177	C14ORF166;CASC3;CDC40;CPSF1;LSM1;LSM5;LSM7;MBNL1;MBNL3;PHF5A;POLR2A;PPIL3;PRPF8;PUF60;RALY;RBM10;RBM25;SF3A2;SF3B1;SF3B4;SNRPB2;SNRPD2;SNRPF;SNRPG;SRRM2;TARDBP;THOC7;USP49;XAB2;ZRANB2
activation of immune response (GO:0002253)	GO_BP	35	0.0184	BIRC2;CARD11;CD19;CD36;CD3D;CD3E;CD46;CD79A;CD79B;CSK;CTSB;ELMO1;FCGR3A;FYN;HSP90AB1;IRF3;LAT;LY96;MAP2K3;NCK1;PELI1;PGLYRP1;PIK3CD;PLEKHA1;PRKD2;PTEN;RBCK1;RNF31;TBK1;UBA52;UBE2N;VASP;VAV1;WASF2;ZAP70
yellow_noChangeAD_antigenProcessing_ribosome_Blalock_AD	Brain	30	0.0191	ABHD5;ADD3;ADRA2C;ANXA1;ATG3;AZIN1;CCT2;CDC42EP4;CNOT8;CTSD;DBI;DNAJB6;GCN1L1;GMFB;IFNGR1;ITM2A;METAP2;MSN;MYL6;PDCD4;RPL23;RPS3A;RPS6;RPS9;SERP1;SMARCA4;TMCO1;TPP1;TRAM1;UBL3
leukocyte activation (GO:0045321)	GO_BP	37	0.0201	AIF1;ANXA1;ANXA3;CBFB;CCL5;CD3D;CD3E;CD48;CD7;CD79A;CD93;CXCR4;CXCR5;DCLRE1C;EOMES;FYN;FZD7;GAPT;HPRT1;ITGAL;LAT;LYL1;MYO1F;NCK1;PIK3CD;PKNOX1;PPP3CB;RASGRP1;RPS6;S100A12;SP3;STXBP2;TBK1;TNFSF14;VAMP7;VAV1;ZAP70
ubiquitin-dependent protein catabolic process (GO:0006511)	GO_BP	34	0.0213	BIRC2;CRBN;CUL4A;DNAJB2;FBXL5;FBXO7;HDAC6;NUB1;PCNP;PSMA3;PSMA4;PSMA6;PSMB7;PSMC2;PSMD10;RBCK1;RBX1;RNF40;TCEB1;TRIM38;TRPC4AP;UBA52;UBE2E1;UBE2J1;UBE2L3;UBE2N;UBE2W;UBE3A;USP15;USP16;USP4;USP49;USP5;USP7
homotypic cell-cell adhesion (GO:0034109)	GO_BP	12	0.0235	GNAS;HSPB1;IL1B;MEGF10;MYH9;S100A8;S100A9;SEMA4D;STK10;TLN1;VCL;ZAP70
vacuole (GO:0005773)	GO_CC	30	0.0348	ARL8B;C9ORF72;CTNS;CTSA;CTSB;CTSD;CTSH;CTSZ;CXCR4;FUCA1;GALC;HEXB;IGF2R;LAMP2;LAT;MARCH2;NCF1;OSBPL7;PIK3CD;PNPLA7;PRF1;RASGRP1;RNASE2;SRGN;STXBP2;TMEM59;TPP1;USP4;USP5;VPS36
regulation of I-kappaB kinase/NF-kappaB signaling (GO:0043122)	GO_BP	25	0.0419	BIRC2;CARD11;CASP1;CD36;CXXC5;FYN;HSPB1;IL1B;IRF3;MTDH;PELI1;PPM1B;PSMD10;PTGS2;RBCK1;RHOC;RNF31;S100A12;SLC44A2;TBK1;TNFSF14;TRIM38;UBA52;UBE2N;ZMYND11
defense response to Gram-positive bacterium (GO:0050830)	GO_BP	11	0.0432	CAMP;CD36;DEFA1;DEFA3;FAU;HIST2H2BE;MYO1F;PGLYRP1;RPL39;TBK1;TNFAIP8
neuronal_Synaptic_vesicle	Pirooznia	34	0.0441	ALDOC;ARHGAP1;ARL8B;ATP6V0C;ATP6V1G1;CAPZA2;DCTN1;DNM2;DYNC1H1;FAU;FYN;GNA13;LDHA;MYADM;PSMA4;PSMC2;PYGB;RAB35;RAB5A;RAB8B;RDH14;REEP5;RPL13;RPL7;RPS14;RPS18;RPS3;RPS6;SEPT5;SHOC2;SNN;TUBB2C;UBA52;VAMP7
organelle inner membrane (GO:0019866)	GO_CC	33	0.0452	ATP11B;ATP5C1;ATP5F1;ATP5I;ATP5J;ATP5L;ATP5O;COQ10B;COX6A1;COX6C;COX7A2L;COX7C;CRLS1;HIGD1A;LEMD3;MATR3;NDUFA1;NDUFA4;NDUFB2;NDUFB3;NDUFB5;NDUFB7;NDUFS5;PARL;ROMO1;SDHD;SLC25A23;SLC25A37;SLC25A39;SLC25A45;UCP2;UQCRH;UQCRQ

## Sheet: Scz vs HC
Pathway	Library	Overlapping Genes	Corrected P.value	Genes
RedBloodCell_Kabanova	Blood	198	0	ABCA7;ACTR2;ADAR;ADD3;AHCYL1;AKAP11;ANXA1;ARF3;ARHGAP1;ARL6IP5;ARS2;ATP5E;ATP5I;ATP6V0A1;ATP6V0C;ATP6V1G1;ATXN10;B4GALT3;BAT3;BAZ2B;BIRC2;BNIP3L;CBFB;CBLB;CD37;CD46;CD47;CD48;CDC25B;CDIPT;CDK5RAP3;CGGBP1;CHCHD2;CHD4;CKLF;CLC;CLIC1;CNBP;CNIH;COPS5;COX6A1;COX6C;COX7A2;COX7A2L;CREB1;CREB5;CREBBP;CREG1;CROP;CTDSP2;CTSB;CXCR4;DEK;DYNLT1;EEF1B2;EMP3;FAM8A1;FAU;FCAR;FKBP8;GABARAPL2;GALC;GCA;GGA1;GLG1;GL…
cytosol (GO:0005829)	GO_CC	303	0	AARS;ABHD5;ACTR2;ADA;ADD1;AGL;AGTPBP1;AIF1;AKAP13;AKR1D1;ALDOC;AP1S2;APBB1IP;ARAP1;ARCN1;ARHGAP1;ARHGAP17;ARHGAP25;ARHGAP30;ARHGDIA;ARHGEF18;ARHGEF2;ATG3;ATP6V1G1;ATXN10;AXIN1;AZIN1;BCAP31;BIRC2;BLOC1S1;BNIP2;BNIP3L;CALR;CAMP;CAPN1;CAPZA2;CARD11;CASC3;CASP1;CBLB;CCR2;CCT2;CDC25B;CDKN1A;CECR1;CHMP5;CKAP5;CLC;CLINT1;CLNS1A;CMPK1;CNBP;CNOT4;CNOT8;COPA;CPNE3;CSK;CSNK2A1;CTBP1;CTSH;CYFIP2;DAPP1;DCP2;D…
establishment of protein localization to endoplasmic reticulum (GO:0072599)	GO_BP	55	0	FAU;RAB10;RAB3GAP2;RPL11;RPL13;RPL13A;RPL15;RPL17;RPL21;RPL23;RPL24;RPL26;RPL27;RPL27A;RPL30;RPL31;RPL35;RPL35A;RPL39;RPL4;RPL41;RPL5;RPL6;RPL7;RPL9;RPLP0;RPLP2;RPS10;RPS13;RPS14;RPS15A;RPS17;RPS18;RPS24;RPS27;RPS29;RPS3;RPS3A;RPS5;RPS6;RPS8;RPS9;RPSA;SEC11A;SEC11C;SEC61A1;SRP14;SRP19;SRP68;SRP72;SRP9;SRPR;SSR2;TRAM1;UBA52
SRP-dependent cotranslational protein targeting to membrane (GO:0006614)	GO_BP	53	0	FAU;RPL11;RPL13;RPL13A;RPL15;RPL17;RPL21;RPL23;RPL24;RPL26;RPL27;RPL27A;RPL30;RPL31;RPL35;RPL35A;RPL39;RPL4;RPL41;RPL5;RPL6;RPL7;RPL9;RPLP0;RPLP2;RPS10;RPS13;RPS14;RPS15A;RPS17;RPS18;RPS24;RPS27;RPS29;RPS3;RPS3A;RPS5;RPS6;RPS8;RPS9;RPSA;SEC11A;SEC11C;SEC61A1;SRP14;SRP19;SRP68;SRP72;SRP9;SRPR;SSR2;TRAM1;UBA52
cotranslational protein targeting to membrane (GO:0006613)	GO_BP	53	0	FAU;RPL11;RPL13;RPL13A;RPL15;RPL17;RPL21;RPL23;RPL24;RPL26;RPL27;RPL27A;RPL30;RPL31;RPL35;RPL35A;RPL39;RPL4;RPL41;RPL5;RPL6;RPL7;RPL9;RPLP0;RPLP2;RPS10;RPS13;RPS14;RPS15A;RPS17;RPS18;RPS24;RPS27;RPS29;RPS3;RPS3A;RPS5;RPS6;RPS8;RPS9;RPSA;SEC11A;SEC11C;SEC61A1;SRP14;SRP19;SRP68;SRP72;SRP9;SRPR;SSR2;TRAM1;UBA52
protein targeting to ER (GO:0045047)	GO_BP	53	0	FAU;RPL11;RPL13;RPL13A;RPL15;RPL17;RPL21;RPL23;RPL24;RPL26;RPL27;RPL27A;RPL30;RPL31;RPL35;RPL35A;RPL39;RPL4;RPL41;RPL5;RPL6;RPL7;RPL9;RPLP0;RPLP2;RPS10;RPS13;RPS14;RPS15A;RPS17;RPS18;RPS24;RPS27;RPS29;RPS3;RPS3A;RPS5;RPS6;RPS8;RPS9;RPSA;SEC11A;SEC11C;SEC61A1;SRP14;SRP19;SRP68;SRP72;SRP9;SRPR;SSR2;TRAM1;UBA52
protein localization to endoplasmic reticulum (GO:0070972)	GO_BP	54	0	BCAP31;FAU;RPL11;RPL13;RPL13A;RPL15;RPL17;RPL21;RPL23;RPL24;RPL26;RPL27;RPL27A;RPL30;RPL31;RPL35;RPL35A;RPL39;RPL4;RPL41;RPL5;RPL6;RPL7;RPL9;RPLP0;RPLP2;RPS10;RPS13;RPS14;RPS15A;RPS17;RPS18;RPS24;RPS27;RPS29;RPS3;RPS3A;RPS5;RPS6;RPS8;RPS9;RPSA;SEC11A;SEC11C;SEC61A1;SRP14;SRP19;SRP68;SRP72;SRP9;SRPR;SSR2;TRAM1;UBA52
protein targeting to membrane (GO:0006612)	GO_BP	59	0	ATG3;FAU;MYADM;NCF1;PACS1;RAB8B;RPL11;RPL13;RPL13A;RPL15;RPL17;RPL21;RPL23;RPL24;RPL26;RPL27;RPL27A;RPL30;RPL31;RPL35;RPL35A;RPL39;RPL4;RPL41;RPL5;RPL6;RPL7;RPL9;RPLP0;RPLP2;RPS10;RPS13;RPS14;RPS15A;RPS17;RPS18;RPS24;RPS27;RPS29;RPS3;RPS3A;RPS5;RPS6;RPS8;RPS9;RPSA;SEC11A;SEC11C;SEC61A1;SRP14;SRP19;SRP68;SRP72;SRP9;SRPR;SSR2;TMED2;TRAM1;UBA52
nuclear-transcribed mRNA catabolic process, nonsense-mediated decay (GO:0000184)	GO_BP	50	0	CASC3;DCP2;EIF3E;EIF4G1;EXOSC10;FAU;PNRC2;PPP2R1A;RPL11;RPL13;RPL13A;RPL15;RPL17;RPL21;RPL23;RPL24;RPL26;RPL27;RPL27A;RPL30;RPL31;RPL35;RPL35A;RPL39;RPL4;RPL41;RPL5;RPL6;RPL7;RPL9;RPLP0;RPLP2;RPS10;RPS13;RPS14;RPS15A;RPS17;RPS18;RPS24;RPS27;RPS29;RPS3;RPS3A;RPS5;RPS6;RPS8;RPS9;RPSA;SMG7;UBA52
gene expression (GO:0010467)	GO_BP	121	0	AARS;ADAR;ADARB1;CASC3;CDC40;CLNS1A;CNOT4;CNOT8;CPSF1;CREBBP;DCP2;EDC4;EEF1B2;EFTUD2;EIF3E;EIF4G1;FAU;GTF3A;HDAC1;HNRNPK;HSPB1;KAT2B;LAT;LSM1;LSM5;LSM7;MARS;MED16;MED25;NCOR2;PARP1;PHF5A;POLR2A;POLR3GL;PPA1;PPA2;PPP2R1A;PRPF8;PSMA3;PSMA4;PSMA6;PSMB1;PSMB7;PSMB9;PSMC2;PSMD10;PSME3;PTBP1;RARA;RPL11;RPL13;RPL13A;RPL15;RPL17;RPL21;RPL23;RPL24;RPL26;RPL27;RPL27A;RPL30;RPL31;RPL35;RPL35A;RPL39;RPL4;RPL…
translation (GO:0006412)	GO_BP	72	0	ABCF1;COPS5;EEF1B2;EIF3E;EIF4EBP2;EIF4G1;FAU;GCN1L1;MRPL11;MRPL21;MRPL23;MRPL3;MRPL32;MRPL33;MRPL51;MRPS18C;MRPS21;PABPC4;RPL11;RPL13;RPL13A;RPL15;RPL17;RPL21;RPL23;RPL24;RPL26;RPL27;RPL27A;RPL30;RPL31;RPL35;RPL35A;RPL39;RPL4;RPL41;RPL5;RPL6;RPL7;RPL9;RPLP0;RPLP2;RPS10;RPS13;RPS14;RPS15A;RPS17;RPS18;RPS24;RPS27;RPS29;RPS3;RPS3A;RPS5;RPS6;RPS8;RPS9;RPSA;RRBP1;SARS;SEC11A;SEC11C;SRP14;SRP19;SRP68;S…
extracellular vesicular exosome (GO:0070062)	GO_CC	290	0	AARS;ACADM;ACP1;ACSL4;ACTN4;ACTR2;AHCYL1;AHSA1;AKR1D1;ALDOC;ANKFY1;ANXA1;ANXA2P2;ANXA3;ARF3;ARHGAP1;ARHGDIA;ARL6IP5;ARL8B;ATP1A1;ATP5C1;ATP5F1;ATP5H;ATP5J2;ATP5L;ATP5O;ATP6AP1;ATP6V0A1;ATP6V0C;ATP6V1G1;B4GALT3;BLOC1S1;BOLA2;CALR;CAMP;CANT1;CAPN1;CAPZA2;CCT2;CD37;CD46;CD47;CD48;CD7;CD74;CD81;CD97;CHMP5;CLIC1;CLIC3;CLSTN1;CMPK1;CMTM6;COPA;COPS8;COX7A2;CPD;CPNE3;CREB5;CREG1;CSK;CTDSP1;CTNS;CTSA;CTSB…
viral transcription (GO:0019083)	GO_BP	42	0	FAU;RPL11;RPL13;RPL13A;RPL15;RPL17;RPL21;RPL23;RPL24;RPL26;RPL27;RPL27A;RPL30;RPL31;RPL35;RPL35A;RPL39;RPL4;RPL41;RPL5;RPL6;RPL7;RPL9;RPLP0;RPLP2;RPS10;RPS13;RPS14;RPS15A;RPS17;RPS18;RPS24;RPS27;RPS29;RPS3;RPS3A;RPS5;RPS6;RPS8;RPS9;RPSA;UBA52
Ribosome_Homo sapiens_hsa03010	KEGG_2016	51	0	FAU;MRPL11;MRPL21;MRPL23;MRPL3;MRPL32;MRPL33;MRPS18C;MRPS21;RPL11;RPL13;RPL13A;RPL15;RPL17;RPL21;RPL23;RPL24;RPL26;RPL27;RPL27A;RPL30;RPL31;RPL35;RPL35A;RPL39;RPL4;RPL41;RPL5;RPL6;RPL7;RPL9;RPLP0;RPLP2;RPS10;RPS13;RPS14;RPS15A;RPS17;RPS18;RPS24;RPS27;RPS29;RPS3;RPS3A;RPS5;RPS6;RPS8;RPS9;RPSA;RSL24D1;UBA52
establishment of protein localization to membrane (GO:0090150)	GO_BP	66	0	ATG3;CD24;FAU;MYADM;NCF1;PACS1;RAB10;RAB3GAP2;RAB8B;RFTN1;RPL11;RPL13;RPL13A;RPL15;RPL17;RPL21;RPL23;RPL24;RPL26;RPL27;RPL27A;RPL30;RPL31;RPL35;RPL35A;RPL39;RPL4;RPL41;RPL5;RPL6;RPL7;RPL9;RPLP0;RPLP2;RPS10;RPS13;RPS14;RPS15A;RPS17;RPS18;RPS24;RPS27;RPS29;RPS3;RPS3A;RPS5;RPS6;RPS8;RPS9;RPSA;SEC11A;SEC11C;SEC61A1;SRP14;SRP19;SRP68;SRP72;SRP9;SRPR;SSR2;TMED2;TRAM1;TSPAN33;UBA52;VAMP2;VAMP7
RNA catabolic process (GO:0006401)	GO_BP	63	0	CASC3;CNOT4;CNOT8;DCP2;DHX34;DNA2;EDC4;EIF3E;EIF4G1;EXOSC10;FAU;LSM1;LSM5;LSM7;OAS2;PABPC4;PNPT1;PNRC2;PPP2R1A;RNASE2;RNASET2;RPL11;RPL13;RPL13A;RPL15;RPL17;RPL21;RPL23;RPL24;RPL26;RPL27;RPL27A;RPL30;RPL31;RPL35;RPL35A;RPL39;RPL4;RPL41;RPL5;RPL6;RPL7;RPL9;RPLP0;RPLP2;RPS10;RPS13;RPS14;RPS15A;RPS17;RPS18;RPS24;RPS27;RPS29;RPS3;RPS3A;RPS5;RPS6;RPS8;RPS9;RPSA;SMG7;UBA52
translational termination (GO:0006415)	GO_BP	42	0	FAU;RPL11;RPL13;RPL13A;RPL15;RPL17;RPL21;RPL23;RPL24;RPL26;RPL27;RPL27A;RPL30;RPL31;RPL35;RPL35A;RPL39;RPL4;RPL41;RPL5;RPL6;RPL7;RPL9;RPLP0;RPLP2;RPS10;RPS13;RPS14;RPS15A;RPS17;RPS18;RPS24;RPS27;RPS29;RPS3;RPS3A;RPS5;RPS6;RPS8;RPS9;RPSA;UBA52
ribosomal subunit (GO:0044391)	GO_CC	50	0	FAU;FXR2;MRPL23;MRPL3;MRPL32;MRPL51;MRPS18C;MRPS21;MRPS22;RPL11;RPL13;RPL13A;RPL15;RPL17;RPL21;RPL23;RPL24;RPL26;RPL27;RPL27A;RPL30;RPL31;RPL35;RPL35A;RPL39;RPL4;RPL41;RPL5;RPL6;RPL7;RPL9;RPLP0;RPLP2;RPS10;RPS13;RPS14;RPS15A;RPS17;RPS18;RPS24;RPS27;RPS29;RPS3;RPS3A;RPS5;RPS6;RPS8;RPS9;RPSA;UBA52
nuclear-transcribed mRNA catabolic process (GO:0000956)	GO_BP	57	0	CASC3;CNOT4;CNOT8;DCP2;DHX34;EDC4;EIF3E;EIF4G1;EXOSC10;FAU;LSM1;LSM5;LSM7;PNRC2;PPP2R1A;RPL11;RPL13;RPL13A;RPL15;RPL17;RPL21;RPL23;RPL24;RPL26;RPL27;RPL27A;RPL30;RPL31;RPL35;RPL35A;RPL39;RPL4;RPL41;RPL5;RPL6;RPL7;RPL9;RPLP0;RPLP2;RPS10;RPS13;RPS14;RPS15A;RPS17;RPS18;RPS24;RPS27;RPS29;RPS3;RPS3A;RPS5;RPS6;RPS8;RPS9;RPSA;SMG7;UBA52
mRNA catabolic process (GO:0006402)	GO_BP	58	0	CASC3;CNOT4;CNOT8;DCP2;DHX34;EDC4;EIF3E;EIF4G1;EXOSC10;FAU;LSM1;LSM5;LSM7;PNPT1;PNRC2;PPP2R1A;RPL11;RPL13;RPL13A;RPL15;RPL17;RPL21;RPL23;RPL24;RPL26;RPL27;RPL27A;RPL30;RPL31;RPL35;RPL35A;RPL39;RPL4;RPL41;RPL5;RPL6;RPL7;RPL9;RPLP0;RPLP2;RPS10;RPS13;RPS14;RPS15A;RPS17;RPS18;RPS24;RPS27;RPS29;RPS3;RPS3A;RPS5;RPS6;RPS8;RPS9;RPSA;SMG7;UBA52
salmon_M12_Ribosome_HumanMeta	Brain	39	0	CNBP;EIF3E;FAU;PFDN5;RPL11;RPL13;RPL13A;RPL17;RPL23;RPL24;RPL27;RPL30;RPL35;RPL35A;RPL39;RPL4;RPL41;RPL5;RPL6;RPL7;RPL9;RPLP0;RPLP2;RPS10;RPS13;RPS14;RPS15A;RPS17;RPS24;RPS27;RPS29;RPS3;RPS3A;RPS6;RPS8;RPS9;SNRPG;SSR2;UBA52
macromolecular complex disassembly (GO:0032984)	GO_BP	50	0	DENR;FAU;GAK;HDAC6;MTIF3;RPL11;RPL13;RPL13A;RPL15;RPL17;RPL21;RPL23;RPL24;RPL26;RPL27;RPL27A;RPL30;RPL31;RPL35;RPL35A;RPL39;RPL4;RPL41;RPL5;RPL6;RPL7;RPL9;RPLP0;RPLP2;RPS10;RPS13;RPS14;RPS15A;RPS17;RPS18;RPS24;RPS27;RPS29;RPS3;RPS3A;RPS5;RPS6;RPS8;RPS9;RPSA;SMARCA4;SMARCB1;SMARCC2;SMARCD1;UBA52
establishment of protein localization to organelle (GO:0072594)	GO_BP	71	0	ADAR;CBLB;FAU;HGS;KPNA6;LAMP1;MCM3AP;NOP58;PACS1;PMPCB;RAB10;RAB3GAP2;RAB8B;RERE;RPL11;RPL13;RPL13A;RPL15;RPL17;RPL21;RPL23;RPL24;RPL26;RPL27;RPL27A;RPL30;RPL31;RPL35;RPL35A;RPL39;RPL4;RPL41;RPL5;RPL6;RPL7;RPL9;RPLP0;RPLP2;RPS10;RPS13;RPS14;RPS15A;RPS17;RPS18;RPS24;RPS27;RPS29;RPS3;RPS3A;RPS5;RPS6;RPS8;RPS9;RPSA;SEC11A;SEC11C;SEC61A1;SORL1;SRP14;SRP19;SRP68;SRP72;SRP9;SRPR;SSR2;STAT3;TOMM20;TOMM6…
protein complex disassembly (GO:0043241)	GO_BP	48	0	FAU;GAK;HDAC6;RPL11;RPL13;RPL13A;RPL15;RPL17;RPL21;RPL23;RPL24;RPL26;RPL27;RPL27A;RPL30;RPL31;RPL35;RPL35A;RPL39;RPL4;RPL41;RPL5;RPL6;RPL7;RPL9;RPLP0;RPLP2;RPS10;RPS13;RPS14;RPS15A;RPS17;RPS18;RPS24;RPS27;RPS29;RPS3;RPS3A;RPS5;RPS6;RPS8;RPS9;RPSA;SMARCA4;SMARCB1;SMARCC2;SMARCD1;UBA52
structural constituent of ribosome (GO:0003735)	GO_MF	51	0	FAU;MRPL11;MRPL21;MRPL23;MRPL3;MRPL32;MRPL33;MRPL51;MRPS18C;MRPS21;MRPS22;RPL11;RPL13;RPL13A;RPL15;RPL17;RPL21;RPL23;RPL24;RPL26;RPL27;RPL27A;RPL30;RPL31;RPL35;RPL35A;RPL39;RPL4;RPL41;RPL5;RPL6;RPL7;RPL9;RPLP0;RPLP2;RPS13;RPS14;RPS15A;RPS17;RPS18;RPS24;RPS27;RPS29;RPS3;RPS3A;RPS5;RPS6;RPS8;RPS9;RPSA;UBA52
viral life cycle (GO:0019058)	GO_BP	45	0	CHMP5;FAU;RPL11;RPL13;RPL13A;RPL15;RPL17;RPL21;RPL23;RPL24;RPL26;RPL27;RPL27A;RPL30;RPL31;RPL35;RPL35A;RPL39;RPL4;RPL41;RPL5;RPL6;RPL7;RPL9;RPLP0;RPLP2;RPS10;RPS13;RPS14;RPS15A;RPS17;RPS18;RPS24;RPS27;RPS29;RPS3;RPS3A;RPS5;RPS6;RPS8;RPS9;RPSA;UBA52;VPS37B;VPS37C
translational elongation (GO:0006414)	GO_BP	44	0	EEF1B2;FAU;RPL11;RPL13;RPL13A;RPL15;RPL17;RPL21;RPL23;RPL24;RPL26;RPL27;RPL27A;RPL30;RPL31;RPL35;RPL35A;RPL39;RPL4;RPL41;RPL5;RPL6;RPL7;RPL9;RPLP0;RPLP2;RPS10;RPS13;RPS14;RPS15A;RPS17;RPS18;RPS24;RPS27;RPS29;RPS3;RPS3A;RPS5;RPS6;RPS8;RPS9;RPSA;TCEB2;UBA52
protein localization to membrane (GO:0072657)	GO_BP	69	0	ATG3;CD24;FAU;HGS;ITGAL;ITGB7;MYADM;NCF1;OSBPL8;PACS1;PLEKHF1;RAB10;RAB8B;RFTN1;RPL11;RPL13;RPL13A;RPL15;RPL17;RPL21;RPL23;RPL24;RPL26;RPL27;RPL27A;RPL30;RPL31;RPL35;RPL35A;RPL39;RPL4;RPL41;RPL5;RPL6;RPL7;RPL9;RPLP0;RPLP2;RPS10;RPS13;RPS14;RPS15A;RPS17;RPS18;RPS24;RPS27;RPS29;RPS3;RPS3A;RPS5;RPS6;RPS8;RPS9;RPSA;SEC11A;SEC11C;SEC61A1;SRP14;SRP19;SRP68;SRP72;SRP9;SRPR;SSR2;TMED2;TRAM1;UBA52;VAMP2;V…
translational initiation (GO:0006413)	GO_BP	48	0	ABCF1;COPS5;DENR;EIF3E;EIF4E3;EIF4G1;FAU;RPL11;RPL13;RPL13A;RPL15;RPL17;RPL21;RPL23;RPL24;RPL26;RPL27;RPL27A;RPL30;RPL31;RPL35;RPL35A;RPL39;RPL4;RPL41;RPL5;RPL6;RPL7;RPL9;RPLP0;RPLP2;RPS10;RPS13;RPS14;RPS15A;RPS17;RPS18;RPS24;RPS27;RPS29;RPS3;RPS3A;RPS5;RPS6;RPS8;RPS9;RPSA;UBA52
ribosome (GO:0005840)	GO_CC	50	0	ABCF1;EIF2AK4;FAU;GCN1L1;MRPL11;MRPL21;MRPL23;MRPL3;MRPL32;MRPL33;MRPL51;MRPS18C;MRPS22;RPL11;RPL13;RPL13A;RPL15;RPL21;RPL23;RPL24;RPL27;RPL27A;RPL30;RPL31;RPL35;RPL35A;RPL4;RPL5;RPL6;RPL7L1;RPL9;RPLP0;RPLP2;RPS10;RPS13;RPS14;RPS15A;RPS17;RPS18;RPS24;RPS27;RPS3;RPS3A;RPS6;RPS8;RPS9;RRBP1;SERP1;SRP68;UBA52
cellular protein complex disassembly (GO:0043624)	GO_BP	43	0	FAU;GAK;RPL11;RPL13;RPL13A;RPL15;RPL17;RPL21;RPL23;RPL24;RPL26;RPL27;RPL27A;RPL30;RPL31;RPL35;RPL35A;RPL39;RPL4;RPL41;RPL5;RPL6;RPL7;RPL9;RPLP0;RPLP2;RPS10;RPS13;RPS14;RPS15A;RPS17;RPS18;RPS24;RPS27;RPS29;RPS3;RPS3A;RPS5;RPS6;RPS8;RPS9;RPSA;UBA52
protein targeting (GO:0006605)	GO_BP	65	0	ATG3;FAU;HGS;MYADM;NCF1;PACS1;PMPCB;RAB8B;RPL11;RPL13;RPL13A;RPL15;RPL17;RPL21;RPL23;RPL24;RPL26;RPL27;RPL27A;RPL30;RPL31;RPL35;RPL35A;RPL39;RPL4;RPL41;RPL5;RPL6;RPL7;RPL9;RPLP0;RPLP2;RPS10;RPS13;RPS14;RPS15A;RPS17;RPS18;RPS24;RPS27;RPS29;RPS3;RPS3A;RPS5;RPS6;RPS8;RPS9;RPSA;SEC11A;SEC11C;SEC61A1;SORL1;SRP14;SRP19;SRP68;SRP72;SRP9;SRPR;SSR2;TMED2;TOMM20;TOMM6;TOMM7;TRAM1;UBA52
single-organism cellular localization (GO:1902580)	GO_BP	90	0	ACTR2;ADAR;ATG3;CBLB;CD24;DCTN1;FAU;HGS;ITGAL;ITGB7;KPNA6;LAT;MAP1S;MCM3AP;MYADM;NCF1;NDEL1;NOP58;OSBPL8;PACS1;PIK3CD;PLEKHF1;PMPCB;RAB10;RAB8B;RERE;RFTN1;RHOT1;RPL11;RPL13;RPL13A;RPL15;RPL17;RPL21;RPL23;RPL24;RPL26;RPL27;RPL27A;RPL30;RPL31;RPL35;RPL35A;RPL39;RPL4;RPL41;RPL5;RPL6;RPL7;RPL9;RPLP0;RPLP2;RPS10;RPS13;RPS14;RPS15A;RPS17;RPS18;RPS24;RPS27;RPS29;RPS3;RPS3A;RPS5;RPS6;RPS8;RPS9;RPSA;SEC11…
cytosolic part (GO:0044445)	GO_CC	53	0	AHR;AHSP;BLOC1S1;CCT2;EIF2AK4;FAU;FXR2;HBA2;IKBKG;PIK3CD;PRDX3;RPL11;RPL13;RPL13A;RPL15;RPL17;RPL21;RPL23;RPL24;RPL26;RPL27;RPL27A;RPL30;RPL31;RPL35;RPL35A;RPL39;RPL4;RPL41;RPL5;RPL6;RPL7;RPL9;RPLP0;RPLP2;RPS10;RPS13;RPS14;RPS15A;RPS17;RPS18;RPS24;RPS27;RPS29;RPS3;RPS3A;RPS5;RPS6;RPS8;RPS9;RPSA;UBA52;UBQLN4
synaptome	Pirooznia	217	0	AARS;ABLIM1;ACP1;ACSL4;ACTN4;ACTR2;ADAR;ADD1;ADD3;AGL;AHCYL1;AHSA1;ALDOC;ANKFY1;ANXA1;ANXA3;ARCN1;ARF3;ARHGAP1;ARHGDIA;ARHGEF2;ATP1A1;ATP2B4;ATP5C1;ATP5F1;ATP5H;ATP5I;ATP5J;ATP5J2;ATP5L;ATP5O;ATP6V0A1;ATP6V0C;ATP6V1G1;ATXN10;BRP44;CALR;CAPN1;CAPZA2;CCT2;CD47;CD81;CDC42EP4;CDIPT;CDK5RAP3;CKAP5;CMPK1;COPA;COQ10B;COX6C;COX7A2L;CSNK2A1;CTBP1;CYFIP2;DCAKD;DCTN1;DDR1;DHRS4;DNAJA2;DNAJB1;DNAJB6;DNM2;DPM…
protein localization to organelle (GO:0033365)	GO_BP	78	0	ABCA7;ACAP2;ADAR;BCAP31;CALR;CBLB;DIAPH1;FAU;HGS;KPNA6;MCM3AP;NOP58;OSBPL8;PACS1;PLRG1;PMPCB;RAB35;RAB8B;RERE;RPL11;RPL13;RPL13A;RPL15;RPL17;RPL21;RPL23;RPL24;RPL26;RPL27;RPL27A;RPL30;RPL31;RPL35;RPL35A;RPL39;RPL4;RPL41;RPL5;RPL6;RPL7;RPL9;RPLP0;RPLP2;RPS10;RPS13;RPS14;RPS15A;RPS17;RPS18;RPS24;RPS27;RPS29;RPS3;RPS3A;RPS5;RPS6;RPS8;RPS9;RPSA;SEC11A;SEC11C;SEC61A1;SNX10;SORL1;SRP14;SRP19;SRP68;SRP7…
PostSynapticDensity_proteins_Bayes	Brain	170	0	AARS;ABLIM1;ACP1;ACSL4;ACTN4;ACTR2;ADD1;ADD3;AGL;AHCYL1;AHSA1;ALDOC;ANKFY1;ANXA1;ARCN1;ARF3;ARHGAP1;ARHGDIA;ARHGEF2;ATP1A1;ATP2B4;ATP5C1;ATP5F1;ATP5H;ATP5I;ATP5J2;ATP5L;ATP5O;ATP6V0A1;ATP6V1G1;ATXN10;BAT3;CAPN1;CAPZA2;CCT2;CDC42EP4;CDK5RAP3;CKAP5;CMPK1;COPA;COQ10B;COX6C;COX7A2L;CSNK2A1;CTBP1;CYFIP2;DCAKD;DCTN1;DNAJA2;DNAJB1;DNAJB6;DNM2;DPM1;DYNC1H1;EFR3A;EHD1;EIF4G1;ELMO2;FAM49B;FASN;FKBP8;FXR2;F…
cytosolic large ribosomal subunit (GO:0022625)	GO_CC	26	0	FXR2;RPL11;RPL13;RPL13A;RPL15;RPL17;RPL21;RPL23;RPL24;RPL26;RPL27;RPL27A;RPL30;RPL31;RPL35;RPL35A;RPL39;RPL4;RPL41;RPL5;RPL6;RPL7;RPL9;RPLP0;RPLP2;UBA52
large ribosomal subunit (GO:0015934)	GO_CC	30	0	FXR2;MRPL23;MRPL3;MRPL32;MRPL51;RPL11;RPL13;RPL13A;RPL15;RPL17;RPL21;RPL23;RPL24;RPL26;RPL27;RPL27A;RPL30;RPL31;RPL35;RPL35A;RPL39;RPL4;RPL41;RPL5;RPL6;RPL7;RPL9;RPLP0;RPLP2;UBA52
upWithABeta_MGactivation_GSE772_MicrogialMarkers	Brain	66	0	ACTR10;AIF1;ATP5F1;BNIP3L;CALR;CAPZA2;CD37;CENTD2;CLPTM1;COX6C;CTSB;CTSD;CTSZ;DBI;DUSP12;EEF1B2;FAM73A;GSTO1;IDH1;LAMP1;MSN;NDUFB2;PCNP;PFDN5;PLCB2;PRKCH;PSMB7;RPL13;RPL13A;RPL15;RPL17;RPL21;RPL23;RPL24;RPL26;RPL27A;RPL30;RPL31;RPL35;RPL35A;RPL41;RPL6;RPL7;RPL9;RPS15A;RPS18;RPS24;RPS29;RPS3;RPS5;RPS6;RPS8;SAFB;SMARCD1;SNRPB2;STAT3;TAGLN2;TRIM28;TXN;UBA52;UBE2L3;USP4;VAMP2;WARS;WDFY1;WDR6
UpWithAlzheimers_Blalock_ADvsCT_inCA1	Brain	130	0	ABLIM1;ADAM19;ADD3;AHCYL1;AKAP13;ANXA1;APBA3;ARHGAP17;ARHGEF18;ARS2;ATP5C1;BIRC2;BRD3;BTN3A3;CASC3;CDC42EP4;CENTB2;CENTD2;CGGBP1;CNNM3;CPSF1;CREBBP;CROP;CTBP1;CTDSP1;CTDSP2;CTNS;CUTL1;CXCR4;DAPP1;DCLRE1C;DDR1;DNAJB6;DNAJC4;EHD1;ELF4;EMP3;FAM38A;FAM53B;FAM60A;FBXL11;FNBP1;FOXJ2;FYN;GAK;GGA1;GGPS1;GPR56;GRK5;HDAC1;HDDC2;IFRD1;IL16;INPP5D;INPPL1;IRF3;ITPK1;ITPKB;JUND;KIAA0101;KLF9;KPNA6;LAMP1;LPP;LR…
yellow_M18_CTX	Brain	98	0	ACADM;ACSL4;ADRM1;ARL8B;ATP5F1;ATP5J;ATP5L;BLOC1S1;BMI1;BNIP3L;BRD2;CCPG1;CD47;CENTD2;CHMP5;CLCN7;CNIH;CNOT8;COPS5;CPD;CPSF1;CREB1;CREBBP;CREG1;CROP;CUL4A;DENR;DNAJA2;DNAJB6;DPM1;EIF4G1;FKBP8;FXR2;GABARAPL2;H2AFZ;HIGD1A;HINT1;HMGN4;IKBKG;ILF3;ITPK1;KPNA6;LPIN2;LSM5;LZTR1;MAP2K1IP1;MATR3;MBD4;NCK1;NCOR2;OSBPL8;PCMT1;PCNP;PDCD4;PITPNM1;PPP1CB;PSMC2;PTBP1;PXN;RANBP3;RAP2C;RBM25;RDH14;REEP5;RIOK3;RPL…
cellular component disassembly (GO:0022411)	GO_BP	64	0	ADD1;BCAP31;BIRC2;CAPN1;COL8A2;CTSB;CTSD;DENR;EMD;FAU;GAK;HDAC6;HMGB2;MST4;MTIF3;NDEL1;NUP85;RPL11;RPL13;RPL13A;RPL15;RPL17;RPL21;RPL23;RPL24;RPL26;RPL27;RPL27A;RPL30;RPL31;RPL35;RPL35A;RPL39;RPL4;RPL41;RPL5;RPL6;RPL7;RPL9;RPLP0;RPLP2;RPS10;RPS13;RPS14;RPS15A;RPS17;RPS18;RPS24;RPS27;RPS29;RPS3;RPS3A;RPS5;RPS6;RPS8;RPS9;RPSA;SMARCA4;SMARCB1;SMARCC2;SMARCD1;SPTAN1;TIMP1;UBA52
DownWithAlzheimers_Blalock_ADvsCT_inCA1	Brain	157	0	ABLIM1;ACP1;ACTR10;ACTR2;AKAP11;ALDOC;AP1G2;ARF3;ATP2B4;ATP5C1;ATP5E;ATP5F1;ATP5H;ATP5I;ATP5J;ATP5J2;ATP5L;ATP5O;ATP6V0C;ATP6V1G1;ATXN10;BAT3;CABIN1;CASP1;CCPG1;CD47;CDC40;CEPT1;CHD9;CHMP5;CKAP5;CLSTN1;COMMD3;COPS5;COPS8;COX17;COX6A1;COX6C;COX7A2;COX7A2L;COX7C;CREB5;CSNK2A1;CTBP1;CTSB;CYFIP2;DCP2;DCTN1;DNAJB14;EBAG9;EFHA1;ELMO2;ERH;FKBP8;FOS;GANAB;GNAS;GPS1;GSTO1;HBA2;HIST1H4C;HPRT1;HSPH1;IDH3G;I…
DownWithAlzheimers_Liang_ADvsCT_inCA1	Brain	109	0	AARS;ACP1;ACTR10;ADARB1;AHSA1;AKAP11;ARCN1;ATP5C1;ATP5F1;ATP5J2;ATP5O;ATP6AP1;BRD2;CCDC53;CCPG1;CCT2;CEPT1;CKAP5;CNBP;COPS5;CPNE3;CYFIP2;DMAP1;DNAJB6;DYNC1H1;EFTUD2;ELMO1;ELMO2;FRAP1;GABARAPL2;GLO1;GMFB;GNAS;GON4L;GSTO1;GTF3A;HEXB;HMGN4;ICA1;IFNGR1;IQSEC1;ITM2A;LAMP1;LTA4H;MAGED1;MAPRE2;MARS;MAST3;MCM3AP;MGST3;MRFAP1L1;MRLC2;MRPL23;MRPL3;NAT5;NDUFA1;NDUFA4;NDUFAB1;NDUFB5;NDUFS5;NECAP1;NME1;OCIAD1…
nucleolus (GO:0005730)	GO_CC	166	0	AATF;ACADVL;ADAR;ADARB1;ADD1;ADRM1;AGL;AHR;ANKRD12;ARGLU1;ARID3A;ATP6V0A1;ATXN2;BMS1;BTN3A3;C14ORF166;CABIN1;CBLB;CDC25B;CDKN1A;CGGBP1;CLINT1;CLK2;CLNS1A;CMPK1;COPS5;COPS8;CRBN;CREB1;CREBBP;CTBP1;CTSA;CTSB;CXXC5;DCAF7;DDX24;DDX56;DNAJB6;DPF2;DPY30;DTX2;EDC4;EFTUD2;EIF3E;ELF2;ELF4;ELP3;EXOSC10;FAHD1;FAM96A;FOS;FOXJ2;GATAD2A;GGA1;HCFC1;HDAC1;HIF1A;HNRNPK;HSPH1;IDH3G;IL17RD;ILF3;IQSEC1;ITPR3;JUND;KL…
Oxidative phosphorylation_Homo sapiens_hsa00190	KEGG_2016	32	0	ATP5C1;ATP5E;ATP5F1;ATP5H;ATP5I;ATP5J;ATP5J2;ATP5L;ATP5O;ATP6AP1;ATP6V0A1;ATP6V0C;ATP6V1G1;COX17;COX6A1;COX6C;COX7A2;COX7A2L;COX7C;NDUFA1;NDUFA4;NDUFAB1;NDUFB2;NDUFB3;NDUFB5;NDUFB7;NDUFS5;PPA1;PPA2;UQCRH;UQCRHL;UQCRQ
turquoise_M14_Nucleus_HumanMeta	Brain	89	0	ABCA7;ACADM;ACADVL;ACSL4;ADRA2C;AGL;AP1G2;ARGLU1;ARS2;BAZ2B;BIRC2;BMI1;BNIP3L;BRD2;BTAF1;BTN3A1;CCDC92;CD46;CDK5RAP3;CENTB2;CHD4;CLCN7;CLK1;CNIH;CNOT8;CPD;CPSF1;CREB1;CREBBP;CROP;CUL4A;DEK;DENND4B;DPM1;EBAG9;EDC4;EFHA1;FAM8A1;FBRS;FBXL5;FEM1C;HEXB;HGS;IDH1;IFRD1;ITPK1;KIAA0913;LSM5;LZTR1;MBNL1;MRFAP1L1;MRPS18C;NCK1;NCOR2;PCNP;PILRB;PPA1;PPM1B;PPP1CB;PSIP1;PTPN12;RAP2C;RBM6;RCOR3;RDH14;RFNG;RSBN1;…
red_M11_Neuron_HumanMeta	Brain	47	0	ACTR10;ACTR2;AKAP11;ATP5C1;ATP5F1;ATP5H;ATP5O;ATXN10;AZIN1;BRP44;CAPZA2;CHCHD2;COPS5;COX6C;DNAJB6;GABARAPL2;HIGD1A;HINT1;HPRT1;LDHA;MAP2K1IP1;MDH1;MGST3;MRPL3;NDEL1;NDUFA4;NDUFAB1;NDUFB5;NDUFS5;NECAP1;PCMT1;PPP1R2;PPP3CB;PRDX3;PRR14;PSME3;RHEB;SERINC1;SLC30A9;SUMO3;TMEM126B;TOMM20;TXN;UBE2N;WSB2;YPEL5;ZNHIT3
Oligodendrocyte_probable_Cahoy	Brain	178	0	ABHD5;ADAM19;ADD1;ANKIB1;ARAF;ARHGAP17;ARHGDIA;ARHGEF2;ARL5A;ARL8B;ASNSD1;ATP6V1G1;BAZ2B;BIRC2;BMI1;BNIP3L;BOLA2;CCNK;CD47;CD81;CDC40;CEBPZ;CENTB2;CEP27;CHD4;CLDN14;CLDND1;CMIP;COMMD3;COPA;CORO7;CPD;CSNK2A1;CTBP1;CTSA;CYFIP2;DDR1;DDX59;DNAJA2;DNM2;DOPEY2;DPYD;EFHA1;EHD1;EIF4E3;ELMO1;ERH;EVI2A;FAM53B;FAM63A;FAM73A;FAM96A;FBXL5;FGD3;FRG1;FYN;GATAD2A;GCA;GGPS1;GMFB;GSTO1;GTF3A;GYG1;HDAC1;HEXB;HSD17B…
brown_pyramidalNeurons_Layer5/basolateralAmygdala_Sugino/Winden	Brain	42	0	ACSL4;AZIN1;CAPZA2;CEBPZ;CLNS1A;CRBN;DDR1;DNAJA2;DNAJB6;DPM1;ENY2;GMFB;IFRD1;KLF9;LRRFIP1;MAN2B2;MATR3;MTMR6;MYO9B;NCL;NME1;PCMT1;PDCD7;PPP1CB;PPP2R2B;PSIP1;PTEN;PUM1;RAB10;RDH14;RHOT1;ROCK2;SEMA3E;SLMAP;SMEK2;SNRPB2;SUZ12;TBK1;TM2D1;UBAP2L;UBE3A;YPEL5
cytosolic small ribosomal subunit (GO:0022627)	GO_CC	17	0	FAU;RPS10;RPS13;RPS14;RPS15A;RPS17;RPS18;RPS24;RPS27;RPS29;RPS3;RPS3A;RPS5;RPS6;RPS8;RPS9;RPSA
turquoise_downAD_intracellularTransport_cytoskeleton_Blalock_AD	Brain	60	0	APBA3;ARHGDIA;ARL6IP5;AZIN1;CALR;CAPZA2;CCPG1;CCT2;CD1D;CD24;CLPTM1;COPS8;COX17;CPSF1;CREB1;CUTL1;EBAG9;ELF4;ELMO2;FAM38A;FAM49B;FAM53B;FBXL5;GANAB;GLRX;GPS1;HMGN4;LRCH4;LSM5;MATR3;MBD4;MBNL1;MRFAP1L1;NDUFB7;NME1;PIAS4;PPCS;PPP1CA;PPP1R2;PPP2R1A;PRDX3;PRDX4;PSD4;PSIP1;PSMB1;RASA1;RBM25;RERE;RIOK3;RNASET2;RUNX3;SCAMP1;SERINC1;SNX3;SPTAN1;SRP72;TLR5;TMED2;UBE1;UBE2L3
Recycling_endosome_TGN_Foster_MO	Brain	36	0	ACTR2;BCAP31;CAPZA2;CCDC53;CCT2;DNAJA2;DNM2;DYNC1H1;EHD1;EIF4G1;IGF2R;LAMP2;METAP2;MSN;NCL;PRDX4;PTBP1;RAB35;RPL11;RPL13A;RPL15;RPL21;RPL24;RPL27;RPL35A;RPL4;RPL5;RPL6;RPL7;RPL9;RPS14;RPS18;RPS8;SCAMP3;STX7;TLN1
green_M10_GlutamatergicSynapticFunction_CTX	Brain	60	0	AGTPBP1;ARF3;ARHGDIA;ATG3;ATP6V0A1;ATP6V0C;BAT3;BTAF1;CABIN1;CAPN1;CENTB2;CPD;CTSD;DCTN1;DEK;DPYD;EFHA1;EVI5;FAM65A;FAM89B;FAM8A1;FKBP8;GCA;GPR137;HGS;HIGD1A;HMGB2;IDH3G;IQSEC1;KIF21B;KLF9;LSM5;LY6E;MAP1S;NELF;NRGN;NUDC;PNPLA6;POLR2A;PPM1B;PPP2R2B;PPP2R4;PSME3;RARA;RHOT1;SBF1;SERBP1;SFRS2IP;SPOCK2;SPTAN1;SRP9;TAPBP;TBCA;TM2D1;TMED5;TMED7;TMEM41B;UBE1;USP5;VAMP2
proton transport (GO:0015992)	GO_BP	27	0	ATP5C1;ATP5E;ATP5EP2;ATP5F1;ATP5H;ATP5I;ATP5J;ATP5J2;ATP5L;ATP5O;ATP6AP1;ATP6V0A1;ATP6V0C;ATP6V1G1;COX6A1;COX6C;COX7A2;COX7A2L;COX7C;NDUFA4;SLC35A1;SLC35A2;SLC35A4;SLC9A1;UCP2;UQCRH;UQCRQ
small ribosomal subunit (GO:0015935)	GO_CC	20	0	FAU;MRPS18C;MRPS21;MRPS22;RPS10;RPS13;RPS14;RPS15A;RPS17;RPS18;RPS24;RPS27;RPS29;RPS3;RPS3A;RPS5;RPS6;RPS8;RPS9;RPSA
mRNA processing (GO:0006397)	GO_BP	53	0	ADAR;ADARB1;AHCYL1;ALKBH5;CASC3;CDC40;CNOT4;CNOT8;CPSF1;EFTUD2;EIF4G1;FRG1;HNRNPK;LGALS3;LSM1;LSM5;LSM7;MBNL1;MBNL3;PAF1;PHF5A;PHRF1;PLRG1;PNPT1;POLR2A;PRPF8;PTBP1;PUF60;RALY;RBM10;RBM23;RBM25;SF3A2;SF3B1;SF3B2;SF3B4;SNRNP70;SNRPB2;SNRPD2;SNRPF;SNRPG;SRPK1;SRRM2;SUPT5H;TARDBP;THOC7;U2AF2;USP49;WBP11;WTAP;XAB2;ZC3H3;ZRANB2
focal adhesion (GO:0005925)	GO_CC	53	0	AATF;ACTN4;ACTR2;ADD1;ANXA1;ARHGEF2;ATP6V0C;CALR;CAPN1;CD46;CD81;CD97;DNM2;EBAG9;GNA13;HNRNPK;HSPB1;IGF2R;ITGA5;LPP;MSN;PPP1CB;PXN;RAB10;REXO2;RPL13A;RPL23;RPL27;RPL30;RPL31;RPL4;RPL5;RPL6;RPL7;RPL9;RPLP0;RPLP2;RPS10;RPS13;RPS14;RPS17;RPS18;RPS29;RPS3;RPS3A;RPS5;RPS8;RPS9;SLC9A1;TLN1;TRIOBP;VASP;VCL
hydrogen transport (GO:0006818)	GO_BP	27	0	ATP5C1;ATP5E;ATP5EP2;ATP5F1;ATP5H;ATP5I;ATP5J;ATP5J2;ATP5L;ATP5O;ATP6AP1;ATP6V0A1;ATP6V0C;ATP6V1G1;COX6A1;COX6C;COX7A2;COX7A2L;COX7C;NDUFA4;SLC35A1;SLC35A2;SLC35A4;SLC9A1;UCP2;UQCRH;UQCRQ
cell-substrate adherens junction (GO:0005924)	GO_CC	53	0	AATF;ACTN4;ACTR2;ADD1;ANXA1;ARHGEF2;ATP6V0C;CALR;CAPN1;CD46;CD81;CD97;DNM2;EBAG9;GNA13;HNRNPK;HSPB1;IGF2R;ITGA5;LPP;MSN;PPP1CB;PXN;RAB10;REXO2;RPL13A;RPL23;RPL27;RPL30;RPL31;RPL4;RPL5;RPL6;RPL7;RPL9;RPLP0;RPLP2;RPS10;RPS13;RPS14;RPS17;RPS18;RPS29;RPS3;RPS3A;RPS5;RPS8;RPS9;SLC9A1;TLN1;TRIOBP;VASP;VCL
salmon_M12_Ribosome_MouseMeta	Brain	27	0	ATP5C1;BRP44;CD302;COX17;COX6C;DPM1;FAM96A;HINT1;MRPL21;NDUFB3;NDUFS5;NSMCE4A;PSMA6;PSMC2;REXO2;RNF7;RPL13A;RPL24;RPL7;RPS15A;RPS5;SEC11A;SF3B14;SRP14;TBCA;TOMM7;TXNDC17
turquoise_upAging_oligo_Lu_Aging	Brain	72	0	ABLIM1;ACADM;ADD1;ADD3;AGL;AHCYL1;AHR;BAZ2B;CASC3;CBFB;CBLB;CHD4;CHD9;CLDND1;CLK1;CNOT4;CNOT8;CREB1;CREB5;CTDSP2;DBI;DPYD;EFHA1;ELF2;EMD;EVI2A;FAM53B;FNBP1;FYN;FZD7;GAK;GALC;GANAB;GCA;HDDC2;HIF1A;HNRPUL1;ITM2A;KDELR1;KIAA0240;KIAA0494;LAMP1;LAMP2;LITAF;MYO9B;MYST3;NDRG1;PAF1;PARP1;PPP3CB;PSIP1;PTBP1;PUM1;RABGAP1;RCBTB2;RNF13;RPL30;RPS29;RRBP1;SERP1;SUZ12;TAX1BP1;TLN1;TMEM123;TRAM1;UBE2J1;UBL3;VCL…
cell-substrate junction (GO:0030055)	GO_CC	53	0	AATF;ACTN4;ACTR2;ADD1;ANXA1;ARHGEF2;ATP6V0C;CALR;CAPN1;CD46;CD81;CD97;DNM2;EBAG9;GNA13;HNRNPK;HSPB1;IGF2R;ITGA5;LPP;MSN;PPP1CB;PXN;RAB10;REXO2;RPL13A;RPL23;RPL27;RPL30;RPL31;RPL4;RPL5;RPL6;RPL7;RPL9;RPLP0;RPLP2;RPS10;RPS13;RPS14;RPS17;RPS18;RPS29;RPS3;RPS3A;RPS5;RPS8;RPS9;SLC9A1;TLN1;TRIOBP;VASP;VCL
adherens junction (GO:0005912)	GO_CC	57	0	AATF;ACTN4;ACTR2;ADD1;ANXA1;ARHGEF2;ATP6V0C;CALR;CAPN1;CD46;CD81;CD97;DNM2;EBAG9;GNA13;HNRNPK;HSPB1;IGF2R;ITGA5;LPP;MSN;MYH9;NDRG1;PPP1CB;PXN;RAB10;REXO2;RPL13A;RPL23;RPL27;RPL30;RPL31;RPL4;RPL5;RPL6;RPL7;RPL9;RPLP0;RPLP2;RPS10;RPS13;RPS14;RPS17;RPS18;RPS29;RPS3;RPS3A;RPS5;RPS8;RPS9;SLC9A1;SPTAN1;TBCD;TLN1;TRIOBP;VASP;VCL
immune response-activating cell surface receptor signaling pathway (GO:0002429)	GO_BP	35	0	ACTR2;BTN3A1;CARD11;CD3D;CD3E;CD79A;CSK;CYFIP2;ELMO1;ELMO2;FCGR3A;FYN;HSP90AB1;IKBKG;INPP5D;ITPR3;LAT;NCK1;NCKAP1L;PIK3CD;PLCG1;PLCG2;PRKD2;PTEN;PTPN6;RBCK1;RFTN1;RNF31;UBA52;UBE2N;VASP;VAV1;WAS;WASF2;ZAP70
Up_CD40_stimulation_in_MG_AitGhezala_MicrogialMarkers	Brain	73	0	ACP1;ACTN4;ALDOC;APBA3;ATP1A1;BCAP31;BLOC1S1;BRD2;CABIN1;CALR;CCT2;CD81;CDC25B;CHD4;CUL4A;CUTL1;DCTN1;DDR1;DNAJB1;DNM2;EIF4G1;EMD;FXR2;FYN;GAK;GGA1;HDAC6;HGS;HSPB1;IFNGR1;IGF2R;ILF3;INPPL1;IRF3;KPNA6;LAMP1;MSH3;MSN;NCOR2;NME1;NUDC;NUMA1;PDCD4;PFDN5;PIK4CA;PIP5K2B;PPP1R15A;PRKD2;PRPF8;PSME3;RAB32;RANGAP1;SAFB;SCAMP1;SERTAD2;SLC9A1;SLC9A3R1;SMARCA4;SMARCD1;SND1;SPTAN1;STAG2;STIP1;SUMO3;TAF15;TAPBP;…
anchoring junction (GO:0070161)	GO_CC	58	0	AATF;ACTN4;ACTR2;ADD1;ANXA1;ARHGEF2;ATP6V0C;CALR;CAPN1;CD46;CD81;CD97;DNM2;EBAG9;GNA13;HNRNPK;HSPB1;IGF2R;ITGA5;LPP;MSN;MYH9;NDRG1;PPP1CB;PXN;RAB10;REXO2;RPL13A;RPL23;RPL27;RPL30;RPL31;RPL4;RPL5;RPL6;RPL7;RPL9;RPLP0;RPLP2;RPS10;RPS13;RPS14;RPS17;RPS18;RPS29;RPS3;RPS3A;RPS5;RPS8;RPS9;SLC9A1;SPTAN1;TBCD;TLN1;TRIOBP;UBA1;VASP;VCL
immune response-activating signal transduction (GO:0002757)	GO_BP	46	0	ACTR2;BIRC2;BTN3A1;CARD11;CD36;CD3D;CD3E;CD79A;CREB1;CSK;CTSB;CYFIP2;ELMO1;ELMO2;FCGR3A;FOS;FYN;HSP90AB1;IKBKG;INPP5D;IRF3;ITPR3;LAT;LY96;NCK1;NCKAP1L;PGLYRP1;PIK3CD;PLCG1;PLCG2;PRKD2;PTEN;PTPN6;RBCK1;RFTN1;RNF31;TBK1;TLR1;TLR5;UBA52;UBE2N;VASP;VAV1;WAS;WASF2;ZAP70
neuronal_Endoplasmic_Reticulum	Pirooznia	24	0	ARL6IP5;BCAP31;CCT2;COPA;EIF4G1;FKBP8;GANAB;HSD17B7;PRKCSH;RPL13A;RPL27;RPL30;RPL31;RPL35;RPL5;RPL6;RPL9;RPLP0;RPS13;RPS3;RPS8;RPSA;SRP72;TMED2
T cell receptor signaling pathway (GO:0050852)	GO_BP	23	0	BTN3A1;CARD11;CD3D;CD3E;CSK;FYN;IKBKG;INPP5D;LAT;NCK1;PIK3CD;PLCG1;PLCG2;PRKD2;PTEN;RBCK1;RFTN1;RNF31;UBA52;UBE2N;VASP;WAS;ZAP70
respiratory electron transport chain (GO:0022904)	GO_BP	24	0	ATP5C1;ATP5E;ATP5F1;ATP5H;ATP5I;ATP5J;ATP5J2;ATP5L;ATP5O;COX6A1;COX6C;COX7A2L;COX7C;NDUFA1;NDUFA4;NDUFAB1;NDUFB2;NDUFB3;NDUFB5;NDUFB7;NDUFS5;UCP2;UQCRH;UQCRQ
RNA splicing (GO:0008380)	GO_BP	43	0	C14ORF166;CASC3;CDC40;CPSF1;EFTUD2;FRG1;HNRNPK;LGALS3;LSM1;LSM5;LSM7;MBNL1;MBNL3;PDCD7;PHF5A;PLRG1;POLR2A;PPP2R1A;PRPF8;PTBP1;PUF60;RALY;RBM10;RBM25;SF3A2;SF3B1;SF3B2;SF3B4;SNRNP70;SNRPB2;SNRPD2;SNRPF;SNRPG;SRPK1;SRRM2;TARDBP;THOC7;U2AF2;USP49;WBP11;WTAP;XAB2;ZRANB2
electron transport chain (GO:0022900)	GO_BP	24	0	ATP5C1;ATP5E;ATP5F1;ATP5H;ATP5I;ATP5J;ATP5J2;ATP5L;ATP5O;COX6A1;COX6C;COX7A2L;COX7C;NDUFA1;NDUFA4;NDUFAB1;NDUFB2;NDUFB3;NDUFB5;NDUFB7;NDUFS5;UCP2;UQCRH;UQCRQ
brown_downAD_mitochondrion_Blalock_AD	Brain	44	0	ACP1;ACSL4;ACTR10;ACTR2;AKAP11;ATP1A1;ATP5C1;ATP5F1;ATP5H;ATP5J;ATP5L;ATP5O;ATP6AP1;ATXN10;CHCHD2;CHMP5;COX6C;DNAJA2;HIGD1A;HINT1;IDH3G;MATR3;MDH1;MRPL3;NDUFA4;NDUFAB1;NDUFB5;NECAP1;NIF3L1;PCMT1;PPP1CB;PPP1R2;PSMA3;SCAMP1;SNRPF;SPG7;TCEB1;TM2D1;TOMM20;TXN;UBE2N;UBE3A;UQCRH;ZNHIT3
cyan_M4_Mitochondria_HumanMeta	Brain	19	0	ATP5J2;ATP5L;BCAP31;COX17;COX6A1;COX7C;GPS1;LSM7;NDUFA1;NDUFB2;NDUFB3;NDUFB7;PSMB7;SNRPD2;TCEB2;TRPC4AP;UBL5;UQCRQ;VARS
antigen receptor-mediated signaling pathway (GO:0050851)	GO_BP	26	0	BTN3A1;CARD11;CD3D;CD3E;CD79A;CSK;FYN;IKBKG;INPP5D;LAT;NCK1;NCKAP1L;PIK3CD;PLCG1;PLCG2;PRKD2;PTEN;PTPN6;RBCK1;RFTN1;RNF31;UBA52;UBE2N;VASP;WAS;ZAP70
neuronal_PSD	Pirooznia	79	0	ABLIM1;ACP1;ACTN4;ACTR2;ADD1;ADD3;AHCYL1;ALDOC;ANKFY1;ARHGDIA;ARHGEF2;ATP1A1;ATP2B4;ATP5I;ATP5O;ATP6V0A1;CAPZA2;CCT2;CKAP5;COX6C;COX7A2L;DCTN1;DNAJB6;DNM2;DYNC1H1;EHD1;ELMO2;FASN;FKBP8;FYN;GNA13;GNAS;HSP90AB1;HSPB1;HSPH1;IQSEC1;KBTBD11;LDHA;MAP7D1;MAPRE2;MDH1;MRLC2;MSN;MYH9;MYL6;NDUFA4;NDUFB7;NME1;OXR1;PACS1;PCMT1;PPP1CA;PPP1CB;PPP2R1A;PPP3CB;PYGB;RAB35;RAB3GAP2;RBX1;ROCK2;RPL7;RPLP0;RPS13;RPS14;…
hydrogen ion transmembrane transport (GO:1902600)	GO_BP	22	0	ATP5C1;ATP5E;ATP5EP2;ATP5F1;ATP5H;ATP5I;ATP5J;ATP5J2;ATP5L;ATP5O;ATP6AP1;ATP6V0A1;ATP6V0C;COX6A1;COX6C;COX7A2;COX7A2L;COX7C;NDUFA4;SLC9A1;UQCRH;UQCRQ
Parkinson's disease_Homo sapiens_hsa05012	KEGG_2016	27	0	ATP5C1;ATP5E;ATP5F1;ATP5H;ATP5J;ATP5O;COX6A1;COX6C;COX7A2;COX7A2L;COX7C;GNAI3;NDUFA1;NDUFA4;NDUFAB1;NDUFB2;NDUFB3;NDUFB5;NDUFB7;NDUFS5;SEPT5;UBA1;UBE2J1;UBE2L3;UQCRH;UQCRHL;UQCRQ
turquoise_M14_Nucleus_MouseMeta	Brain	72	0	ACSL4;ACTR2;ARL5A;AZIN1;BMI1;BNIP3L;CAPZA2;CEBPZ;CGGBP1;CLK1;CROP;CSK;CYB5R4;DEK;DHRS1;DNAJB6;EVI5;FAM49B;FAM8A1;FXR2;GNA13;GNG10;KLHDC2;LAMP2;LY6E;MATK;MATR3;MBNL1;MEF2D;MLL5;NME1;PAIP2;PCMT1;PHKA2;PLRG1;PSIP1;PTEN;RALGDS;RASA1;RBM25;SEC61A1;SERINC1;SF3B1;SLC30A9;SLC38A2;SLC4A7;SLMAP;SNX10;SNX14;SP3;SSB;STIP1;STX7;TANK;TARDBP;TAX1BP1;TBK1;TMCO1;TMED7;TMEM123;TSC22D1;TSSC4;UBE2E1;UBE2N;UBE3A;UBLC…
hydrogen ion transmembrane transporter activity (GO:0015078)	GO_MF	21	0	ATP5C1;ATP5E;ATP5EP2;ATP5F1;ATP5H;ATP5I;ATP5J;ATP5L;ATP5O;ATP6AP1;ATP6V0A1;ATP6V0C;COX6A1;COX6C;COX7A2;COX7A2L;COX7C;NDUFA4;SLC9A1;UQCRH;UQCRQ
spliceosomal complex (GO:0005681)	GO_CC	27	0.0001	ADAR;CDC40;EFTUD2;FRG1;HNRNPK;LGALS3;LSM5;LSM7;PDCD7;PHF5A;PLRG1;PRPF8;RALY;RBM25;RHEB;SF3A2;SF3B1;SF3B2;SF3B4;SNRNP70;SNRPB2;SNRPD2;SNRPF;SNRPG;SRRM2;U2AF2;XAB2
Endoplasmic_Reticulum_Foster_MO	Brain	25	0.0001	BCAP31;CAPZA2;CCT2;DHRS1;EHD1;EIF4G1;FKBP8;GANAB;HSD17B7;NCL;PRDX4;PRKCSH;PTBP1;RAB10;RAB35;RPL13A;RPL27;RPL5;RPL6;RPL9;RPS13;RPS8;SND1;TMED2;TMED7
immunological synapse (GO:0001772)	GO_CC	12	0.0001	ARHGDIA;CARD11;CD37;CD3E;CD81;GZMB;ITGAL;LAT;LGALS3;MYH9;SNX27;ZAP70
pink_M10_Microglia(Type1)_HumanMeta	Brain	26	0.0001	AIF1;BNIP2;CASP1;CD74;CREG1;CSF1R;DCXR;DSE;ELF4;EMP3;FLJ22662;INPP5D;LY96;MS4A6A;MYO1F;PRDX4;PTGS1;RNASE2;RNASET2;S100A8;S100A9;SERPINB1;ST6GAL1;UCP2;VAMP8;WAS
blue_M16_Neuron_CTX	Brain	87	0.0001	ABCA7;ACADVL;ACP1;ACTN4;ACTR2;AKAP11;ANKRD12;ARL6IP5;ARS2;ATP2B4;AZIN1;CAPZA2;CCT2;CD46;CDC40;CHMP5;CLINT1;CNOT8;COPA;COPS8;CPD;CREB1;DCXR;EBAG9;GCN1L1;GMFB;GON4L;GYG1;HSPH1;ILF3;KBTBD11;KLHDC2;MAPRE2;MATR3;MBNL1;MRFAP1L1;MRPL3;MTF2;NADK;NDUFB5;NFATC2IP;PCMT1;PFDN5;PIP5K2B;POLDIP3;PRDX3;PRR14;PSIP1;PSMA3;PSME3;RAB3GAP2;RASA1;RBM25;RBM6;RCOR3;REEP5;RERE;ROCK2;RPL15;SCAMP1;SERINC1;SERTAD2;SF3A2;SNX…
mitochondrial membrane part (GO:0044455)	GO_CC	27	0.0001	ACSL4;ATP5C1;ATP5E;ATP5EP2;ATP5F1;ATP5H;ATP5I;ATP5J;ATP5J2;ATP5L;ATP5O;COX6A1;COX7A2;COX7A2L;NDUFA1;NDUFA4;NDUFAB1;NDUFB2;NDUFB3;NDUFB5;NDUFB7;NDUFS5;RHOT1;TOMM20;TOMM6;TOMM7;UQCRH
greenyellow_M6_GlutatmatergicSynapse_MouseMeta	Brain	36	0.0001	AARS;ADRM1;ARF3;ARHGDIA;BAT3;CAPN1;CLPTM1;CXXC5;CYFIP2;DCTN1;DYNC1H1;EPN1;FKBP8;GGA1;HDAC6;HSP90AB1;LAMP1;MAST3;NCOR2;NRGN;PITPNM1;PPP2R4;PTOV1;RBCK1;RERE;RFNG;RPL21;SEC14L1;SERP1;SFRS4;SMARCA4;SMARCD1;SPOCK2;SPTAN1;TRIM28;VAMP2
activation of immune response (GO:0002253)	GO_BP	47	0.0001	ACTR2;BIRC2;BTN3A1;CARD11;CD36;CD3D;CD3E;CD46;CD79A;CREB1;CSK;CTSB;CYFIP2;ELMO1;ELMO2;FCGR3A;FOS;FYN;HSP90AB1;IKBKG;INPP5D;IRF3;ITPR3;LAT;LY96;NCK1;NCKAP1L;PGLYRP1;PIK3CD;PLCG1;PLCG2;PRKD2;PTEN;PTPN6;RBCK1;RFTN1;RNF31;TBK1;TLR1;TLR5;UBA52;UBE2N;VASP;VAV1;WAS;WASF2;ZAP70
Scz-composite	Pirooznia	159	0.0002	AARS;ABLIM1;ACP1;ACSL4;ACTN4;ACTR2;ADARB1;ADD1;ADD3;AGTPBP1;AHCYL1;ALDOC;ANKFY1;ARAP1;ARF3;ARHGDIA;ARHGEF2;ATG2A;ATP1A1;ATP2B4;ATP5I;ATP5O;ATP6V0A1;CABIN1;CAPZA2;CCT2;CHD4;CKAP5;CLEC16A;CLNS1A;CLSTN1;CNNM3;COX6C;COX7A2L;CREBBP;CTBP1;CYFIP2;DCTN1;DDX24;DNAJB6;DNM2;DOPEY2;DPM1;DPYD;DYNC1H1;EFTUD2;EHD1;EIF4G1;ELMO2;EPN1;FAM115A;FAM160B1;FAM65A;FASN;FKBP8;FYN;GCN1L1;GNA13;GNAS;HCFC1;HSP90AB1;HSPB1;HS…
cyan_M4_Mitochondria_MouseMeta	Brain	32	0.0002	ATP5E;ATP5J;ATP5J2;ATP5O;BLOC1S1;BOLA2;COX7A2;COX7A2L;CRIP1;DBI;LGALS1;MED28;MGST3;MRLC2;MRPS21;NDUFA1;NDUFB2;NDUFB7;PPA1;RPL41;RPS3;SELK;SNRPD2;SNRPG;SS18L2;TCEB2;TXN;UBL3;UBL5;UQCRH;UQCRQ;VAMP8
Alzheimer's disease_Homo sapiens_hsa05010	KEGG_2016	29	0.0003	ATP2A3;ATP5C1;ATP5E;ATP5F1;ATP5H;ATP5J;ATP5O;CAPN1;COX6A1;COX6C;COX7A2;COX7A2L;COX7C;IL1B;ITPR3;NAE1;NDUFA1;NDUFA4;NDUFAB1;NDUFB2;NDUFB3;NDUFB5;NDUFB7;NDUFS5;PLCB2;PPP3CB;UQCRH;UQCRHL;UQCRQ
positive regulation of T cell activation (GO:0050870)	GO_BP	31	0.0003	ADA;AIF1;CARD11;CCL5;CCR2;CD1D;CD24;CD3D;CD3E;CD46;CD47;CD74;CSK;FYN;HSPH1;IL18;IL1B;ITGAL;ITPKB;LGALS1;LILRB1;NCK1;NCKAP1L;PTPN6;RARA;SASH3;SELK;SPN;TNFSF14;VAV1;ZAP70
neuronal_Cytoplasm	Pirooznia	40	0.0003	AARS;ACP1;ACTN4;AKR1D1;ALDOC;ARHGDIA;CAPZA2;CCT2;COPS5;DCXR;DNM2;EIF3E;EIF4G1;GPS1;GSTO1;HINT1;HPRT1;HSP90AB1;IDH1;KYNU;LDHA;LTA4H;MDH1;MSN;NME1;PABPC4;PPA1;PPP2R1A;PSMB7;RPL23;SARS;SCAMP3;STIP1;SULT1A1;TUBB1;TUBB2C;TXN;USP5;VARS;VCL
generation of precursor metabolites and energy (GO:0006091)	GO_BP	48	0.0003	ACADM;ACADVL;ACOX1;ADRA2C;AGL;ALDOC;ATP5C1;ATP5E;ATP5F1;ATP5H;ATP5I;ATP5J;ATP5J2;ATP5L;ATP5O;BLOC1S1;COX17;COX6A1;COX6C;COX7A2L;COX7C;CYB5R4;FASN;GNAS;GNG10;GYG1;HK3;ITPR3;LDHA;NDUFA1;NDUFA4;NDUFAB1;NDUFB2;NDUFB3;NDUFB5;NDUFB7;NDUFS5;PHKA2;PPP1CA;PPP1CB;PPP1R2;PYGB;STK40;UBA52;UCP2;UQCRH;UQCRQ;VAMP2
leukocyte activation (GO:0045321)	GO_BP	49	0.0003	ADA;AIF1;ANXA1;ANXA3;BTN3A1;CBFB;CBLB;CCL5;CD3D;CD3E;CD48;CD7;CD79A;CD93;CXCR4;DCLRE1C;ELF4;EOMES;FYN;FZD7;GAPT;HPRT1;HSH2D;IGBP1;IL10;IL18;ITFG2;ITGAL;LAT;LGALS1;LILRB1;MYO1F;NCK1;NDRG1;PIK3CD;PLCG2;PPP3CB;RPS6;S100A12;SP3;STXBP2;TBK1;TLR1;TNFSF14;TXLNA;VAMP7;VAV1;WAS;ZAP70
immune response-regulating cell surface receptor signaling pathway (GO:0002768)	GO_BP	42	0.0004	ACTR2;BTN3A1;CARD11;CD24;CD3D;CD3E;CD79A;CDKN1A;CREB1;CSK;CYFIP2;ELMO1;ELMO2;FCGR3A;FOS;FYN;HSP90AB1;IKBKG;INPP5D;ITPR3;LAT;LILRB1;NCK1;NCKAP1L;PIK3CD;PLCG1;PLCG2;PPP3CB;PRKD2;PTEN;PTPN6;RBCK1;RFTN1;RNF31;TNRC6B;UBA52;UBE2N;VASP;VAV1;WAS;WASF2;ZAP70
positive regulation of lymphocyte activation (GO:0051251)	GO_BP	36	0.0004	ADA;AIF1;CARD11;CCL5;CCR2;CD1D;CD24;CD3D;CD3E;CD46;CD47;CD74;CDKN1A;CSK;FYN;HSPH1;IL18;IL1B;INPP5D;ITGAL;ITPKB;LAMP1;LGALS1;LILRB1;LYST;NCK1;NCKAP1L;PPP2R3C;PTPN6;RARA;SASH3;SELK;SPN;TNFSF14;VAV1;ZAP70
organophosphate biosynthetic process (GO:0090407)	GO_BP	52	0.0006	ABHD5;ADA;ARF3;ATP1A1;ATP5C1;ATP5E;ATP5EP2;ATP5F1;ATP5H;ATP5I;ATP5J;ATP5J2;ATP5L;ATP5O;CD81;CDIPT;CEPT1;CMPK1;CRLS1;DCAKD;DPM1;DPYD;FAR1;G6PD;GGPS1;GMPPA;GNAS;HEXB;HPRT1;INPP5D;INPPL1;KYNU;LPIN2;MBOAT7;MTMR6;NADK;NIF3L1;NME1;NME1-NME2;OAS2;PIGY;PIK3CD;PLA2G2D;PLA2G4B;PLCG2;PPCS;PTEN;SERINC1;SLC44A1;SLC44A2;SLC44A4;TPK1
Early_endosome_Foster_MO	Brain	14	0.0008	ATP6V0A1;CCDC53;CD1D;LAMP1;RAB10;RPL13A;RPL5;RPS13;RPS27;RPS29;RPS5;SCAMP1;SCAMP3;TFRC
regulation of T cell activation (GO:0050863)	GO_BP	37	0.0009	ADA;AIF1;CARD11;CBLB;CCL5;CCR2;CD1D;CD24;CD3D;CD3E;CD46;CD47;CD74;CLC;CLPTM1;CSK;FYN;HSPH1;IL10;IL18;IL1B;ITGAL;ITPKB;LAT;LGALS1;LGALS3;LILRB1;NCK1;NCKAP1L;PTPN6;RARA;SASH3;SELK;SPN;TNFSF14;VAV1;ZAP70
Spliceosome_Homo sapiens_hsa03040	KEGG_2016	23	0.0011	CDC40;EFTUD2;HNRNPK;LSM5;LSM7;PHF5A;PLRG1;PRPF8;PUF60;RBM25;SF3A2;SF3B1;SF3B2;SF3B4;SNRNP70;SNRPB2;SNRPD2;SNRPF;SNRPG;U2AF2;WBP11;XAB2;ZMAT2
cytokine production (GO:0001816)	GO_BP	17	0.0011	CASP1;CD46;EOMES;G6PD;GPR56;HIF1A;IL1B;LILRB1;NFATC2IP;PIK3CD;RFTN1;RUNX3;S100A8;S100A9;TBK1;TNFAIP8;TRIM56
regulation of lymphocyte activation (GO:0051249)	GO_BP	44	0.0017	ADA;AHR;AIF1;CARD11;CBLB;CCL5;CCR2;CD1D;CD24;CD3D;CD3E;CD46;CD47;CD74;CDKN1A;CLC;CLPTM1;CSK;FYN;HSPH1;IL10;IL18;IL1B;INPP5D;ITGAL;ITPKB;LAMP1;LAT;LGALS1;LGALS3;LILRB1;LYST;NCK1;NCKAP1L;PGLYRP1;PPP2R3C;PTPN6;RARA;SASH3;SELK;SPN;TNFSF14;VAV1;ZAP70
yellow_noChangeAD_antigenProcessing_ribosome_Blalock_AD	Brain	38	0.0018	ABHD5;ADD3;ADRA2C;AHCYL1;ANXA1;ATG3;AZIN1;BTN3A3;CCT2;CDC42EP4;CNOT8;CTSD;DBI;DNAJB6;GCN1L1;GMFB;HNRPUL1;IFNGR1;ITM2A;KDELR1;LAMP1;LGALS1;METAP2;MSN;MYL6;PDCD4;RPL23;RPS3A;RPS6;RPS9;SERP1;SMARCA4;TMCO1;TPP1;TRAM1;UBL3;WSB1;WTAP
neuronal_Pre-synapse	Pirooznia	52	0.0018	ACTR2;ALDOC;ARHGAP1;ARL8B;ATP1A1;ATP2B4;ATP5C1;ATP5F1;ATP5L;ATP5O;ATP6AP1;ATP6V0A1;ATP6V0C;ATP6V1G1;CAPZA2;CD47;CD81;DCTN1;DNM2;DYNC1H1;FAU;FYN;GNA13;LDHA;MDH1;MYADM;NDRG1;NME1;PRKCB1;PSMA4;PSMC2;PYGB;RAB35;RAB8B;RDH14;REEP5;RPL13;RPL7;RPS14;RPS18;RPS3;RPS6;SBF1;SCAMP3;SEPT5;SERINC1;SHOC2;SPTAN1;TUBB2C;UBA52;UQCRQ;VAMP7
Plasma_membrane_Foster_MO	Brain	25	0.002	ABCF1;ACTR2;ASGR1;CAPZA2;CCT2;CD1D;DNM2;EIF4G1;GAK;HSD17B7;IGF2R;LDHA;NCL;PTBP1;PYGB;RAB10;RAB35;RPL17;RPL9;RPS14;RPS3A;RPS8;TLN1;VAMP8;VPS26A
regulation of lymphocyte proliferation (GO:0050670)	GO_BP	28	0.0029	ADA;AHR;AIF1;CARD11;CBLB;CCL5;CCR2;CD1D;CD24;CD3E;CD46;CD74;CDKN1A;CLC;IL10;IL18;IL1B;INPP5D;ITGAL;LGALS3;LILRB1;NCK1;NCKAP1L;PTPN6;SASH3;SELK;SPN;ZAP70
positive regulation of leukocyte activation (GO:0002696)	GO_BP	36	0.003	ADA;AIF1;CARD11;CCL5;CCR2;CD1D;CD24;CD3D;CD3E;CD46;CD47;CD74;CDKN1A;CSK;FYN;HSPH1;IL18;IL1B;INPP5D;ITGAL;ITPKB;LAMP1;LGALS1;LILRB1;LYST;NCK1;NCKAP1L;PPP2R3C;PTPN6;RARA;SASH3;SELK;SPN;TNFSF14;VAV1;ZAP70
regulation of mononuclear cell proliferation (GO:0032944)	GO_BP	28	0.0033	ADA;AHR;AIF1;CARD11;CBLB;CCL5;CCR2;CD1D;CD24;CD3E;CD46;CD74;CDKN1A;CLC;IL10;IL18;IL1B;INPP5D;ITGAL;LGALS3;LILRB1;NCK1;NCKAP1L;PTPN6;SASH3;SELK;SPN;ZAP70
antigen processing and presentation (GO:0019882)	GO_BP	33	0.0034	AP1S2;BCAP31;CALR;CD1D;CD36;CD74;CTSD;CTSH;CYBB;DCTN1;DNM2;DYNC1H1;HLA-H;NCF1;PSMA3;PSMA4;PSMA6;PSMB1;PSMB7;PSMB9;PSMC2;PSMD10;PSME3;RAB10;RAB32;RAB35;RAB8B;RFTN1;SEC24C;SEC31A;SEC61A1;TAPBP;UBA52
proton-transporting two-sector ATPase complex (GO:0016469)	GO_CC	11	0.0039	ATP5C1;ATP5E;ATP5F1;ATP5H;ATP5I;ATP5J;ATP5J2;ATP5L;ATP5O;ATP6AP1;ATP6V1G1
vacuole (GO:0005773)	GO_CC	38	0.0039	ADA;ARL8B;ATP6AP1;C9ORF72;CD1D;CD74;CTNS;CTSA;CTSB;CTSD;CTSH;CTSZ;CXCR4;FNBP1;FUCA1;GABARAPL2;GALC;HEXB;IGF2R;LAMP1;LAMP2;LAT;MAN2B2;MARCH2;NCF1;OSBPL7;PIK3CD;PLEKHF1;PNPLA7;PRF1;RNASE2;RNASET2;SRGN;STXBP2;TPP1;USP4;USP5;VPS36
regulation of T cell proliferation (GO:0042129)	GO_BP	23	0.0043	AIF1;CARD11;CBLB;CCL5;CCR2;CD1D;CD24;CD3E;CD46;CLC;IL10;IL18;IL1B;ITGAL;LGALS3;LILRB1;NCK1;NCKAP1L;PTPN6;SASH3;SELK;SPN;ZAP70
purine ribonucleoside triphosphate biosynthetic process (GO:0009206)	GO_BP	13	0.0044	ATP1A1;ATP5C1;ATP5E;ATP5EP2;ATP5F1;ATP5H;ATP5I;ATP5J;ATP5J2;ATP5L;ATP5O;NME1;NME1-NME2
mitochondrion (GO:0005739)	GO_CC	109	0.0045	ACADM;ACADVL;ACN9;ACOX1;AGTPBP1;ALDOC;ARAF;ARGLU1;ATP5C1;ATP5EP2;ATP5F1;ATP5H;ATP5I;ATP5J;ATP5L;ATP5O;BNIP3L;C14ORF159;CHCHD2;CLIC1;COQ5;COQ6;COX6C;COX7C;CTSA;CTSB;CTSD;CYBB;D2HGDH;DBI;DCAKD;DHRS4;DNAJC4;ECH1;ERAL1;FAHD1;FASN;FYN;GLRX;HCFC1;HDDC2;HEBP2;HK3;HSH2D;HSP90AB1;IDH1;IDH3G;ILF3;KYNU;LACTB;LDHA;LYRM5;MARS;MDH1;MRPL21;MRPL23;MRPL3;MRPL33;MRPS22;MTIF3;NDUFA1;NDUFA4;NDUFAB1;NDUFB5;NDUFB7;NDU…
leukocyte migration (GO:0050900)	GO_BP	33	0.0046	CCL5;CCR2;CCR6;CD47;CD48;CKLF;CXCR1;CXCR4;FYN;GLG1;IL10;IL16;IL1B;INPP5D;ITGA5;ITGAL;ITGB7;LGALS3;LYST;MSN;MYH9;MYO9B;NCKAP1L;NUP85;PIK3CD;PLCG1;PTPN6;S100A12;S100A8;S100A9;SPN;VAV1;ZAP70
regulation of leukocyte proliferation (GO:0070663)	GO_BP	28	0.0054	ADA;AHR;AIF1;CARD11;CBLB;CCL5;CCR2;CD1D;CD24;CD3E;CD46;CD74;CDKN1A;CLC;IL10;IL18;IL1B;INPP5D;ITGAL;LGALS3;LILRB1;NCK1;NCKAP1L;PTPN6;SASH3;SELK;SPN;ZAP70
Huntington's disease_Homo sapiens_hsa05016	KEGG_2016	29	0.0055	ATP5C1;ATP5E;ATP5F1;ATP5H;ATP5J;ATP5O;COX6A1;COX6C;COX7A2;COX7A2L;COX7C;CREB1;CREB5;CREBBP;DCTN1;HDAC1;NDUFA1;NDUFA4;NDUFAB1;NDUFB2;NDUFB3;NDUFB5;NDUFB7;NDUFS5;PLCB2;POLR2A;UQCRH;UQCRHL;UQCRQ
purine nucleoside triphosphate biosynthetic process (GO:0009145)	GO_BP	13	0.0058	ATP1A1;ATP5C1;ATP5E;ATP5EP2;ATP5F1;ATP5H;ATP5I;ATP5J;ATP5J2;ATP5L;ATP5O;NME1;NME1-NME2
ribonucleoside biosynthetic process (GO:0042455)	GO_BP	20	0.0063	ADA;ATP1A1;ATP5C1;ATP5E;ATP5EP2;ATP5F1;ATP5H;ATP5I;ATP5J;ATP5J2;ATP5L;ATP5O;CECR1;CMPK1;DCAKD;DPYD;HPRT1;NME1;NME1-NME2;PPCS
ribonucleoprotein complex assembly (GO:0022618)	GO_BP	22	0.0067	ADAR;ATXN2;BMS1;CLNS1A;DENR;DYNC1H1;EIF3E;ERAL1;MBNL1;MTIF3;PRPF8;PSIP1;RPL24;RPS14;RPS17;RPS6;RPSA;SF3A2;SNRPD2;SNRPF;SNRPG;USP4
positive regulation of cell activation (GO:0050867)	GO_BP	36	0.0071	ADA;AIF1;CARD11;CCL5;CCR2;CD1D;CD24;CD3D;CD3E;CD46;CD47;CD74;CDKN1A;CSK;FYN;HSPH1;IL18;IL1B;INPP5D;ITGAL;ITPKB;LAMP1;LGALS1;LILRB1;LYST;NCK1;NCKAP1L;PPP2R3C;PTPN6;RARA;SASH3;SELK;SPN;TNFSF14;VAV1;ZAP70
ATP biosynthetic process (GO:0006754)	GO_BP	11	0.0079	ATP1A1;ATP5C1;ATP5E;ATP5EP2;ATP5F1;ATP5H;ATP5I;ATP5J;ATP5J2;ATP5L;ATP5O
response to topologically incorrect protein (GO:0035966)	GO_BP	24	0.0084	AARS;ACADVL;ADD1;CALR;CTDSP2;CXXC1;DCTN1;DNAJB1;DNAJC4;EIF2AK4;HDAC6;HSP90AB1;HSPB1;HSPH1;PLA2G4B;PPP1R15A;SEC31A;SERP1;SRPR;TATDN2;TLN1;TMBIM6;TPP1;UBE2W
RNA splicing, via transesterification reactions (GO:0000375)	GO_BP	26	0.0093	CDC40;CPSF1;EFTUD2;FRG1;HNRNPK;LSM1;MBNL1;PHF5A;PLRG1;POLR2A;PRPF8;PTBP1;RALY;SF3A2;SF3B1;SF3B2;SF3B4;SNRNP70;SNRPB2;SNRPD2;SNRPF;SNRPG;SRRM2;U2AF2;USP49;XAB2
regulation of leukocyte activation (GO:0002694)	GO_BP	46	0.0095	ADA;AHR;AIF1;CARD11;CBLB;CCL5;CCR2;CD1D;CD24;CD37;CD3D;CD3E;CD46;CD47;CD74;CDKN1A;CLC;CLPTM1;CSK;FYN;HSPH1;IL10;IL18;IL1B;INPP5D;ITGAL;ITPKB;LAMP1;LAT;LGALS1;LGALS3;LILRB1;LYST;NCK1;NCKAP1L;PGLYRP1;PPP2R3C;PTPN6;RARA;SASH3;SELK;SPN;STXBP2;TNFSF14;VAV1;ZAP70
Cytoplasm_Foster_MO	Brain	39	0.0095	AARS;ACP1;ACTN4;AKR1D1;ALDOC;ARHGDIA;CAPZA2;CCT2;DBI;DCXR;DNM2;EIF4G1;GPS1;GSTO1;HINT1;HPRT1;HSP90AB1;IDH1;LDHA;LTA4H;MARS;MDH1;MSN;NDUFB5;NME1;NP;PPP2R1A;PSMB7;RPS29;SCAMP3;STIP1;SULT1A1;TLN1;TXN;UBE1;UBE2N;USP5;VARS;VCL
antigen processing and presentation of peptide antigen via MHC class I (GO:0002474)	GO_BP	20	0.0103	BCAP31;CALR;CD36;CYBB;HLA-H;NCF1;PSMA3;PSMA4;PSMA6;PSMB1;PSMB7;PSMB9;PSMC2;PSMD10;PSME3;SEC24C;SEC31A;SEC61A1;TAPBP;UBA52
purine nucleoside biosynthetic process (GO:0042451)	GO_BP	18	0.0106	ADA;ATP1A1;ATP5C1;ATP5E;ATP5EP2;ATP5F1;ATP5H;ATP5I;ATP5J;ATP5J2;ATP5L;ATP5O;CECR1;DCAKD;HPRT1;NME1;NME1-NME2;PPCS
purine ribonucleoside biosynthetic process (GO:0046129)	GO_BP	18	0.0106	ADA;ATP1A1;ATP5C1;ATP5E;ATP5EP2;ATP5F1;ATP5H;ATP5I;ATP5J;ATP5J2;ATP5L;ATP5O;CECR1;DCAKD;HPRT1;NME1;NME1-NME2;PPCS
regulation of translation (GO:0006417)	GO_BP	34	0.0117	AARS;ABCF1;AIRE;ATXN2;CALR;CASC3;CCL5;CNOT8;EIF2AK4;EIF3E;EIF4E3;EIF4EBP2;EIF4G1;GCN1L1;HSPB1;ILF3;MKNK2;MTIF3;NCK1;PAIP2;POLDIP3;PPP1R15A;PUM1;RARA;RPL13A;RPS14;RPS5;RPS6KB1;RPS9;SERP1;SRP9;TNRC6B;USP16;VARS
homotypic cell-cell adhesion (GO:0034109)	GO_BP	14	0.0122	CLIC1;GNAS;HSPB1;IL1B;MEGF10;MYH9;PTPN6;S100A8;S100A9;SEMA4D;STK10;TLN1;VCL;ZAP70
Golgi apparatus (GO:0005794)	GO_CC	80	0.0129	AATF;ABCA7;AP1G2;ARAP1;ARCN1;ARF3;ARHGEF2;ARID3A;ATP11B;ATP1A1;ATP6V0A1;ATP8B4;ATXN2;AXIN1;B4GALT3;BTN3A3;CALR;CANT1;CD36;CD46;CDIPT;CLINT1;CLSTN1;COQ6;CORO7;CYBB;DBI;DENND4B;DNM2;DPY30;DSE;DYNLT1;EBAG9;ERGIC1;EVI5;FASN;FGD3;FKTN;GABARAPL2;GAK;GANAB;GGA1;GLG1;GNAI3;IL17RD;INPPL1;KCNJ2;KDELR1;LITAF;MST4;NCF1;PARP10;PDCD10;PITPNM1;PRKD2;RAB10;RHBDD2;RNF13;RNF24;SCAP;SDF4;SEC14L1;SEC16A;SLC35A1;SLC3…
lysosome (GO:0005764)	GO_CC	34	0.0129	ADA;ARL8B;C9ORF72;CD1D;CTNS;CTSA;CTSB;CTSD;CTSH;CTSZ;CXCR4;FNBP1;FUCA1;GALC;HEXB;IGF2R;LAMP1;LAMP2;LAT;MAN2B2;MARCH2;NCF1;PIK3CD;PLEKHF1;PNPLA7;PRF1;RNASE2;RNASET2;SRGN;STXBP2;TPP1;USP4;USP5;VPS36
lytic vacuole (GO:0000323)	GO_CC	34	0.0129	ADA;ARL8B;C9ORF72;CD1D;CTNS;CTSA;CTSB;CTSD;CTSH;CTSZ;CXCR4;FNBP1;FUCA1;GALC;HEXB;IGF2R;LAMP1;LAMP2;LAT;MAN2B2;MARCH2;NCF1;PIK3CD;PLEKHF1;PNPLA7;PRF1;RNASE2;RNASET2;SRGN;STXBP2;TPP1;USP4;USP5;VPS36
Protein export_Homo sapiens_hsa03060	KEGG_2016	9	0.0152	SEC11A;SEC11C;SEC61A1;SRP14;SRP19;SRP68;SRP72;SRP9;SRPR
Mitochondria_Foster_MO	Brain	31	0.0153	ABCF1;ACADM;ACADVL;ACOX1;ATP5C1;ATP5E;ATP5F1;ATP5H;ATP5J;ATP5J2;ATP5L;ATP5O;COX6C;COX7A2;CTSA;DHRS4;ECH1;IDH1;IDH3G;NDUFA4;NDUFAB1;NDUFB3;NDUFB5;NDUFS5;PPA2;PRDX3;RPL11;RPL4;RPL5;RPS3A;UQCRQ
leukocyte chemotaxis (GO:0030595)	GO_BP	19	0.016	CCL5;CCR2;CCR6;CKLF;CXCR1;CXCR4;IL10;IL16;IL1B;LGALS3;LYST;MYO9B;NCKAP1L;NUP85;PIK3CD;S100A12;S100A8;S100A9;VAV1
mRNA splicing, via spliceosome (GO:0000398)	GO_BP	25	0.0166	CDC40;CPSF1;EFTUD2;FRG1;HNRNPK;MBNL1;PHF5A;PLRG1;POLR2A;PRPF8;PTBP1;RALY;SF3A2;SF3B1;SF3B2;SF3B4;SNRNP70;SNRPB2;SNRPD2;SNRPF;SNRPG;SRRM2;U2AF2;USP49;XAB2
RNA splicing, via transesterification reactions with bulged adenosine as nucleophile (GO:0000377)	GO_BP	25	0.0166	CDC40;CPSF1;EFTUD2;FRG1;HNRNPK;MBNL1;PHF5A;PLRG1;POLR2A;PRPF8;PTBP1;RALY;SF3A2;SF3B1;SF3B2;SF3B4;SNRNP70;SNRPB2;SNRPD2;SNRPF;SNRPG;SRRM2;U2AF2;USP49;XAB2
ribonucleoside triphosphate biosynthetic process (GO:0009201)	GO_BP	13	0.0168	ATP1A1;ATP5C1;ATP5E;ATP5EP2;ATP5F1;ATP5H;ATP5I;ATP5J;ATP5J2;ATP5L;ATP5O;NME1;NME1-NME2
lymphocyte activation (GO:0046649)	GO_BP	39	0.017	ADA;ANXA1;BTN3A1;CBFB;CBLB;CD3D;CD3E;CD48;CD7;CD79A;CXCR4;DCLRE1C;ELF4;EOMES;FYN;FZD7;GAPT;HPRT1;HSH2D;IGBP1;IL10;IL18;ITFG2;ITGAL;LAT;LGALS1;LILRB1;NCK1;PIK3CD;PLCG2;PPP3CB;RPS6;SP3;TBK1;TNFSF14;TXLNA;VAV1;WAS;ZAP70
regulation of multi-organism process (GO:0043900)	GO_BP	38	0.0172	ADA;ADAR;ADARB1;AP1S2;BIRC2;CAMP;CCL5;CD36;CD37;ELMO1;FYN;HDAC1;IL10;ILF3;IRF3;LILRB1;LY96;PACS1;PARP10;POLR2A;PPM1B;PPP2R3C;PRDX4;SIGIRR;SMARCA4;SMARCB1;SNX3;SPN;SRPK1;SUPT5H;TARDBP;TCEB1;TCEB2;TIMP1;TRIM26;TRIM28;TRIM38;TRIM56
ribonucleoprotein complex subunit organization (GO:0071826)	GO_BP	22	0.0181	ADAR;ATXN2;BMS1;CLNS1A;DENR;DYNC1H1;EIF3E;ERAL1;MBNL1;MTIF3;PRPF8;PSIP1;RPL24;RPS14;RPS17;RPS6;RPSA;SF3A2;SNRPD2;SNRPF;SNRPG;USP4
cellular response to topologically incorrect protein (GO:0035967)	GO_BP	18	0.0211	AARS;ACADVL;ADD1;CALR;CTDSP2;CXXC1;DCTN1;EIF2AK4;HDAC6;PLA2G4B;PPP1R15A;SEC31A;SERP1;SRPR;TATDN2;TLN1;TPP1;UBE2W
midnightblue_M9_unknownHumanSpecific_DiseaseRelated_HumanMeta	Brain	13	0.0214	ALPK1;CXXC1;FAM53B;FAM63A;GGA1;GLO1;LRCH4;MFSD11;OSBPL7;PDE4C;PLA2G4B;PSMD10;XRCC2
Down_CD40_stimulation_in_MG_AitGhezala_MicrogialMarkers	Brain	40	0.0228	BIRC2;BMI1;BNIP3L;CD24;CEBPZ;CLK1;CREB1;ELF2;FZD7;GCA;GNAI3;GNG10;HMGB2;HTATIP2;IFRD1;KIAA0101;LAMP2;MBD4;NCK1;PCMT1;PPM1B;PSMC2;PSMD10;RASA1;RPL30;RPL5;RPS10;SNRPG;SNX3;SP3;STOM;TAX1BP1;TBCA;TBK1;TNFAIP6;TNFAIP8;USP4;USP49;USP7;VPS41
positive regulation of T cell proliferation (GO:0042102)	GO_BP	17	0.0231	AIF1;CARD11;CCL5;CCR2;CD1D;CD24;CD3E;CD46;IL18;IL1B;ITGAL;NCK1;NCKAP1L;SASH3;SELK;SPN;ZAP70
nucleoside triphosphate biosynthetic process (GO:0009142)	GO_BP	14	0.0241	ATP1A1;ATP5C1;ATP5E;ATP5EP2;ATP5F1;ATP5H;ATP5I;ATP5J;ATP5J2;ATP5L;ATP5O;CMPK1;NME1;NME1-NME2
glycosyl compound biosynthetic process (GO:1901659)	GO_BP	20	0.0256	ADA;ATP1A1;ATP5C1;ATP5E;ATP5EP2;ATP5F1;ATP5H;ATP5I;ATP5J;ATP5J2;ATP5L;ATP5O;CECR1;CMPK1;DCAKD;DPYD;HPRT1;NME1;NME1-NME2;PPCS
nucleoside biosynthetic process (GO:0009163)	GO_BP	20	0.0256	ADA;ATP1A1;ATP5C1;ATP5E;ATP5EP2;ATP5F1;ATP5H;ATP5I;ATP5J;ATP5J2;ATP5L;ATP5O;CECR1;CMPK1;DCAKD;DPYD;HPRT1;NME1;NME1-NME2;PPCS
organelle inner membrane (GO:0019866)	GO_CC	40	0.0287	ACADVL;ATP11B;ATP5C1;ATP5F1;ATP5H;ATP5I;ATP5J;ATP5J2;ATP5L;ATP5O;COQ10B;COX6A1;COX6C;COX7A2L;COX7C;CRLS1;DHRS1;EMD;ERAL1;FAHD1;HIGD1A;LEMD3;LGALS3;MATR3;NDUFA1;NDUFA4;NDUFAB1;NDUFB2;NDUFB3;NDUFB5;NDUFB7;NDUFS5;OCIAD2;PARL;PLA2G4B;PMPCB;ROMO1;UCP2;UQCRH;UQCRQ
ER-nucleus signaling pathway (GO:0006984)	GO_BP	18	0.0292	AARS;ACADVL;ADD1;ATG10;CALR;CTDSP2;CXXC1;DCTN1;EIF2AK4;PLA2G4B;PPP1R15A;SCAP;SEC31A;SERP1;SRPR;TATDN2;TLN1;TPP1
antigen processing and presentation of exogenous peptide antigen via MHC class I, TAP-dependent (GO:0002479)	GO_BP	16	0.0295	CALR;CD36;CYBB;NCF1;PSMA3;PSMA4;PSMA6;PSMB1;PSMB7;PSMB9;PSMC2;PSMD10;PSME3;SEC61A1;TAPBP;UBA52
catalytic step 2 spliceosome (GO:0071013)	GO_CC	16	0.0295	CDC40;EFTUD2;FRG1;HNRNPK;PLRG1;PRPF8;RALY;SF3A2;SF3B1;SF3B2;SNRPB2;SNRPD2;SNRPF;SNRPG;SRRM2;XAB2
neuronal_ER_Golgi-derived_vesicles	Pirooznia	18	0.0342	CLPTM1;COPA;EIF4G1;RPL15;RPL21;RPL6;RPL9;RPS10;RPS14;RPS18;RPS3;RPS3A;RPS6;RPS8;RPS9;RPSA;SEC24C;VPS26A
HIF-1 signaling pathway_Homo sapiens_hsa04066	KEGG_2016	19	0.0346	CDKN1A;CREBBP;CYBB;HIF1A;HK3;IFNGR1;LDHA;MKNK2;PIK3CD;PLCG1;PLCG2;RBX1;RPS6;RPS6KB1;STAT3;TCEB1;TCEB2;TFRC;TIMP1
neuronal_Synaptic_vesicle	Pirooznia	41	0.0347	ACTR2;ALDOC;ARHGAP1;ARL8B;ATP1A1;ATP6AP1;ATP6V0A1;ATP6V0C;ATP6V1G1;CAPZA2;DCTN1;DNM2;DYNC1H1;FAU;FYN;GNA13;LDHA;MYADM;NDRG1;PRKCB1;PSMA4;PSMC2;PYGB;RAB35;RAB8B;RDH14;REEP5;RPL13;RPL7;RPS14;RPS18;RPS3;RPS6;SBF1;SCAMP3;SEPT5;SERINC1;SHOC2;TUBB2C;UBA52;VAMP7
response to unfolded protein (GO:0006986)	GO_BP	22	0.0351	AARS;ACADVL;ADD1;CALR;CTDSP2;CXXC1;DCTN1;DNAJB1;DNAJC4;EIF2AK4;HSP90AB1;HSPB1;HSPH1;PLA2G4B;PPP1R15A;SEC31A;SERP1;SRPR;TATDN2;TLN1;TMBIM6;TPP1
proton-transporting two-sector ATPase complex, proton-transporting domain (GO:0033177)	GO_CC	8	0.0445	ATP5F1;ATP5H;ATP5I;ATP5J;ATP5J2;ATP5L;ATP6V0A1;ATP6V0C

## Sheet: OP vs HC
Pathway	Library	Overlapping Genes	Corrected P.value	Genes
turquoise_M14_Nucleus_HumanMeta	Brain	46	0	ADRA2C;AGL;ANKRD10;AP1G2;CARM1;CDK5RAP3;CHD8;CLCN7;CLK1;CNOT8;DEGS1;DPM1;EDC4;EFHA1;FBXL5;FEM1C;HDAC2;HEXB;IDH1;NCK1;PCNA;PCNP;PELI1;PPM1B;PPP1CC;PSIP1;RBM6;RCOR3;SDHD;SENP7;SFRS2;SH3BGRL;SMAD4;SMNDC1;SP3;SRP9;SSR1;SUPT5H;TAF7;TDG;TM2D1;TMED5;TMED7;UBL3;USP4;WDR13
RedBloodCell_Kabanova	Blood	48	0	ABI1;AKAP11;ARL6IP5;CBFB;CD47;CDK5RAP3;CGGBP1;COX7A2;COX7A2L;EPB49;FKBP8;GCA;GLRX;HEXB;HMGN4;IFNGR1;LDHA;LYL1;LYST;PARK7;PBX2;PELI1;PHKA2;PIK3CD;PNPLA6;PRNP;PSIP1;RAB5A;RCBTB2;RRAGC;SCAMP1;SERP1;SF3B1;SFRS2;SH3BGRL;SSR1;STAG2;STRAP;TAF7;TBK1;TMEM59;TNS1;UBXN6;UQCRH;USP4;VAMP7;VBP1;ZFR
turquoise_M14_Nucleus_MouseMeta	Brain	37	0	ABI1;AZIN1;CGGBP1;CLK1;CYB5R4;DNAJB6;FAM49B;G3BP2;HDAC2;KLHDC2;MGAT2;PAIP2;PCMT1;PELI1;PHKA2;PRNP;PSIP1;RAB5A;RASA1;SF3B1;SH3BGRL;SLC30A9;SLC4A7;SMNDC1;SP3;SSR1;TANK;TARDBP;TBK1;TMED7;TMEM59;TSSC4;UBE2N;UBE3A;UBLCP1;VBP1;ZFR
yellow_M18_CTX	Brain	39	0	ABI1;CCPG1;CD47;CHD8;CLCN7;CNOT8;DEGS1;DNAJB6;DPM1;FKBP8;H2AFZ;HDAC2;HMGN4;ILF3;MAP2K1IP1;NCBP2;NCK1;OSBPL8;PCMT1;PCNA;PCNP;REEP5;RPS6KB1;SCAP;SDHD;SH3BGRL;SLC30A9;SLC4A7;SMAD4;SMNDC1;SSR1;TAF7;TANK;TCEB1;TM2D1;TOMM20;TRIM33;UBL3;WDR13
blue_M16_Neuron_CTX	Brain	41	0	ABI1;AKAP11;ARL6IP5;AZIN1;CAB39;CDC40;CHMP1B;CLINT1;CNOT8;G3BP2;ILF3;KBTBD11;KLHDC2;PCMT1;POLDIP3;PRDX3;PRNP;PSIP1;PSMA3;RAB3GAP2;RAB5A;RASA1;RBM6;RCOR3;REEP5;SCAMP1;SFRS2;SH3BGRL;SSR1;STRAP;SUMO3;TM2D3;TRAM1;TRIM33;UBA52;UBE2N;UBE3A;USP4;USP7;WDR61;ZFR
cytosol (GO:0005829)	GO_CC	70	0	ABI1;AGL;ARL6IP1;AZIN1;BNIP2;CAB39;CARM1;CASC3;CDKN1A;CLINT1;CLNS1A;CMPK1;CNOT8;DCP2;DNAJB6;DYNC1H1;EDC4;EIF4E3;FOXO4;GLRX;HPRT1;IDH1;IGF2BP2;INPPL1;IRF3;LDHA;LYPLAL1;LYST;MTMR6;NAE1;NCBP2;NCK1;PARK7;PELI1;PHKA2;PIK3CD;PPM1B;PPP1CC;PPP3CB;PRDX3;PSIP1;PSMA3;PSMD10;RAB5A;RANGAP1;RASA1;RHOC;RPLP0;RPS6KB1;SIAH1;SMAD4;SRP9;STAG2;STRAP;TANK;TBK1;TCEB1;TLN1;TP53INP1;TPK1;UBA52;UBA7;UBE2N;UBE3A;UBQLN4;US…
DownWithAlzheimers_Blalock_ADvsCT_inCA1	Brain	48	0	AKAP11;AP1G2;ATP5C1;CAB39;CCPG1;CD47;CDC40;COMMD3;COX17;COX7A2;COX7A2L;DCP2;EFHA1;EPB49;FKBP8;HDAC2;HPRT1;LDHA;NIF3L1;NRGN;OXR1;PFAAP5;PPP1R2;PPP3CB;PRDX3;PSIP1;RASA1;RPS6KB1;SCAMP1;SDHD;SERP1;SFRS2;SH3BGRL;SSR1;STAG2;TCEB1;TM2D1;TM2D3;TMED7;TOMM20;TRIM33;UBE2N;UBE3A;UQCRH;VBP1;WDR13;YPEL5;ZFR
red_M11_Neuron_HumanMeta	Brain	19	0	AKAP11;ATP5C1;AZIN1;DNAJB6;G3BP2;HPRT1;LDHA;MAP2K1IP1;PCMT1;PPP1R2;PPP3CB;PRDX3;SLC30A9;STRAP;SUMO3;TM2D3;TOMM20;UBE2N;YPEL5
turquoise_downAD_intracellularTransport_cytoskeleton_Blalock_AD	Brain	23	0	ABI1;ARL6IP5;AZIN1;CCPG1;COX17;EIF2C2;FAM49B;FBXL5;G3BP2;GLRX;HMGN4;NCBP2;PIAS4;PPP1R2;PRDX3;PRNP;PSIP1;RAB5A;RASA1;SCAMP1;SDHD;SH3BGRL;SLC25A37
brown_pyramidalNeurons_Layer5/basolateralAmygdala_Sugino/Winden	Brain	17	0	AZIN1;CLNS1A;CRBN;DNAJB6;DPM1;HDAC2;KLF9;MTMR6;NCBP2;PCMT1;PCNA;PSIP1;SFRS2;TBK1;TM2D1;UBE3A;YPEL5
Down_CD40_stimulation_in_MG_AitGhezala_MicrogialMarkers	Brain	19	0.0002	ABI1;CAB39;CLK1;EIF2C2;GCA;HDAC2;NCK1;PCMT1;PCNA;PPM1B;PSMD10;RASA1;SIAH1;SMAD4;SP3;TBK1;TDG;USP4;USP7
brown_downAD_mitochondrion_Blalock_AD	Brain	17	0.0009	AKAP11;ATP5C1;CAB39;G3BP2;NIF3L1;PCMT1;PPP1R2;PSMA3;SCAMP1;SFRS2;TCEB1;TM2D1;TM2D3;TOMM20;UBE2N;UBE3A;UQCRH
Oligodendrocyte_probable_Cahoy	Brain	49	0.0042	ANKIB1;ASNSD1;CD47;CDC40;CHMP1B;CLDN14;CLDND1;COMMD3;CORO7;DDX59;DEGS1;DUSP11;EDEM1;EFHA1;EIF4E3;FAM96A;FBXL5;GCA;HEXB;IDH1;IGF2BP2;ILF3;INPPL1;IRX1;KIAA1370;LTV1;NCBP2;ORMDL1;PELI1;PHF20L1;PIAS4;PPP3CB;REEP5;RPS6KB1;SERP1;SFRS2;SLC44A1;SS18L2;TBK1;TCTA;TLN1;TM2D3;TMED7;TOMM20;TSSC4;UBL3;VBP1;VPS36;WASF2
regulation of I-kappaB kinase/NF-kappaB signaling (GO:0043122)	GO_BP	13	0.0191	G3BP2;IRF3;MTDH;PELI1;PPM1B;PSMD10;RHOC;RNF31;SLC44A2;TBK1;TRIM38;UBA52;UBE2N
DownWithAlzheimers_Liang_ADvsCT_inCA1	Brain	28	0.0266	AKAP11;ARL6IP1;ATP5C1;CAB39;CCPG1;DNAJB6;DYNC1H1;GLO1;HEXB;HMGN4;IFNGR1;PARK7;PRDX3;PSMA3;PSMD10;RASA1;RCOR3;SFRS2;SH3BGRL;STRAP;TAF7;TM2D3;UBE2N;UBL3;USP7;WDR61;XRCC6;YPEL5
nucleolus (GO:0005730)	GO_CC	42	0.0306	AGL;CDKN1A;CGGBP1;CHD8;CLINT1;CLK2;CLNS1A;CMPK1;CRBN;DNAJB6;EDC4;FAM96A;ILF3;KLF9;LTV1;MTDH;NCBP2;NIN;OXR1;PCNA;PIAS4;PPP1CC;PSIP1;RPS6KB1;SF3B1;SMAD4;STAG2;SUPT5H;TAF7;TARDBP;TDG;TMX1;TRIM33;TRIM41;UBLCP1;UBQLN4;VHL;WDR13;WDR61;XRCC6;ZFR;ZRANB2
posttranscriptional regulation of gene expression (GO:0010608)	GO_BP	18	0.0367	CASC3;CNOT8;EIF4E3;IGF2BP2;ILF3;KAT2A;NCBP2;NCK1;PAIP2;PARK7;POLDIP3;RPS6KB1;SERP1;SIAH1;SRP9;TARDBP;USP4;VHL
modification-dependent protein catabolic process (GO:0019941)	GO_BP	16	0.0417	CRBN;EDEM1;FBXL5;PCNP;PSMA3;PSMD10;RNF40;SIAH1;TCEB1;TRIM38;UBA52;UBA7;UBE2N;UBE3A;USP4;USP7
modification-dependent macromolecule catabolic process (GO:0043632)	GO_BP	16	0.0485	CRBN;EDEM1;FBXL5;PCNP;PSMA3;PSMD10;RNF40;SIAH1;TCEB1;TRIM38;UBA52;UBA7;UBE2N;UBE3A;USP4;USP7
