# Supplementary material for: Differential gene expression analysis in blood of first episode psychosis patients
Source: Schizophr Res. 2019 Jul;209:88–97. doi: 10.1016/j.schres.2019.05.011 (PMC6677921; doi:10.1016/j.schres.2019.05.011)
Supplement: Supplementary Table 4 — Full list of PANNS correlated genes and pathways. [file mmc4.xls]

## Sheet: FEP PANSS correlated probes
Positive PANSS subscale correlated Probes (FEP)					Negative PANSS subscale correlated Probes (FEP)
GeneSymbol	cor	p_val			GeneSymbol	cor	p_val
FAM45A	0.394028	3.82121e-05			KBTBD11	0.304549	0.00217744
TBK1	0.342647	0.000395703			RPS3	0.280145	0.00497772
RNF13	0.328418	0.000706999			FLJ12078	-0.274409	0.00598447
C18ORF25	0.31622	0.00113777			RPL21	0.271229	0.00661707
LYST	0.311699	0.00135046			RPS6	0.248059	0.0133001
LAT	-0.298997	0.00215529			C21ORF55	-0.245817	0.014185
PRR5	-0.294695	0.00251336			RPL4	0.231488	0.0211421
CCPG1	0.293978	0.00257799			RPS5	0.230373	0.0217896
SAMD9	0.287912	0.00318759			AHR	-0.228792	0.0227361
USP15	0.284557	0.00357782			N4BP2	-0.228566	0.0228739
CXXC5	-0.283335	0.00373018			RPL11	0.227122	0.0237738
CMTM6	0.283321	0.00373199			RPS6P1	0.226572	0.0241245
ZAP70	-0.282232	0.0038727			CTSH	0.225162	0.0250431
CD3E	-0.279844	0.00419812			WDR61	0.222835	0.0266249
KCNJ2	0.279522	0.00424384			RPL35	0.222632	0.0267667
EOMES	-0.276908	0.00463152			RPL5	0.221404	0.0276387
DYNLT1	0.273455	0.00519193			C12ORF47	0.220878	0.0280195
TSPAN33	-0.269506	0.00590622			EVI5	-0.219577	0.0289811
COQ6	-0.265824	0.00664949			ALPP	-0.218934	0.0294664
LPAR5	-0.264706	0.00689101			PIP5K2B	-0.215659	0.0320475
TNFAIP6	0.263372	0.0071893			PRDM1	-0.215209	0.0324161
TMEM188	0.262164	0.00746937			SLC4A5	-0.215062	0.0325378
GNG10	0.261708	0.00757752			RPL7L1	-0.214305	0.0331681
PTGS2	0.259763	0.00805428			COX6A1	0.213084	0.0342078
RASGRP2	-0.259345	0.00816031			FLJ25363	-0.212817	0.0344385
MATK	-0.258138	0.00847305			ANKRD30B	-0.210462	0.0365323
PSTPIP2	0.255952	0.00906621			RAXL1	-0.210374	0.0366122
PVRIG	-0.25552	0.00918775			TBCA	0.209571	0.0373511
LACTB	0.255309	0.00924763			COX6C	0.208396	0.038456
PELI1	0.252658	0.0100291			PPA2	-0.206153	0.0406395
WBP1	-0.2458	0.0123257			SUMO3	0.205677	0.041116
FOXN2	0.244331	0.0128738			C9ORF130	-0.203565	0.043286
RAB5A	0.2434	0.0132318			PPP1R15A	-0.20155	0.0454454
PTEN	0.241204	0.0141106			NDUFS5	0.200467	0.0466423
BAZ2B	0.24039	0.0144492			SDHALP1	-0.200085	0.0470703
COQ10B	0.240267	0.0145009			NAT5	0.199052	0.0482458
STAG3L2	-0.24022	0.0145207			PRICKLE4	0.19771	0.0498078
KLHL5	0.239729	0.0147293
SHOC2	0.239472	0.0148396
IL1B	0.237608	0.0156599
CD7	-0.237412	0.0157484
CKLF	0.235669	0.0165551
CAPZA2	0.235389	0.0166879
HBXIP	0.23456	0.0170865
PILRB	-0.234236	0.0172445
C9ORF72	0.233328	0.0176942
DDX59	0.233266	0.0177253
SNORA25	0.233044	0.0178369
CSF1R	0.232721	0.0180003
CASP1	0.232547	0.018089
UBL7	-0.232457	0.0181348
CNIH4	0.23145	0.0186561
ST3GAL1	-0.230015	0.0194218
RNASE2	0.229328	0.0197974
CTSZ	0.229135	0.0199041
TGFBR3	-0.227973	0.0205569
DNAJB2	-0.227854	0.0206248
WSB2	0.226051	0.0216774
IL2RB	-0.225643	0.0219219
TRIM28	-0.225325	0.022114
SERPINB1	0.224875	0.0223883
PAPD4	0.223905	0.02299
SPPL2A	0.223887	0.023001
FAM134A	-0.223657	0.0231459
CYBB	0.223618	0.0231705
CD46	0.22356	0.0232073
SBK1	-0.223506	0.0232414
RAB10	0.223206	0.0234319
ILF3	-0.222847	0.0236615
STAG3L3	-0.222175	0.0240967
ALDOC	-0.222154	0.0241104
CHD1	0.221849	0.0243107
ITPKB	-0.221042	0.024846
CPSF1	-0.220144	0.025454
TXNDC17	0.218894	0.0263219
RAP2C	0.217987	0.0269665
RASAL3	-0.217682	0.0271866
PDE7A	-0.217368	0.0274148
IRF3	-0.217156	0.0275692
RAB3GAP2	0.217075	0.0276288
RAB8B	0.216074	0.0283715
SMARCA4	-0.215775	0.0285967
WDR13	-0.215584	0.0287409
TMEM123	0.215146	0.0290747
OBFC2A	0.214779	0.0293573
FYN	-0.212973	0.0307796
CD93	0.212618	0.0310667
OSBPL7	-0.212529	0.0311388
USP7	-0.211557	0.0319359
FCRL2	-0.209302	0.0338524
NRGN	-0.208785	0.0343058
SLC25A23	-0.20857	0.0344955
TXN	0.208538	0.0345241
FASN	-0.207469	0.0354815
STX7	0.206857	0.0360394
NIN	0.206513	0.0363564
SPOCK2	-0.205545	0.0372612
PUF60	-0.20522	0.0375692
DPYD	0.205139	0.0376457
GALC	0.204704	0.0380623
WDR6	-0.204354	0.0384004
SRGN	0.20431	0.0384428
FLJ20699	-0.204082	0.0386636
AP1S2	0.203481	0.0392534
RPA3	0.202184	0.0405495
COX7A2	0.202154	0.0405797
UBE2E1	0.201652	0.0410923
FEM1C	0.20053	0.0422554
PTPN7	-0.200501	0.0422857
PRF1	-0.199926	0.0428929
TARDBP	-0.199379	0.043477
IFNGR1	0.198972	0.0439153
TMC6	-0.198846	0.0440524
IDH1	0.197701	0.04531
TRPV2	-0.197474	0.0455635
CHMP5	0.195405	0.0479228
C14ORF106	0.194769	0.0486684
PKNOX1	-0.194556	0.04892
TMEM170B	0.193826	0.0497908
PNPLA7	-0.193766	0.0498634

## Sheet: FEP PANSS correlated pathways
Positive PANSS subscale correlated pathways (FEP)
Pathway	Library	Overlapping Genes	Corrected P.value	Genes
Measles_Homo sapiens_hsa05162	KEGG_2016	8	0.0034	CD3E;CD46;FYN;IFNGR1;IL1B;IL2RB;IRF3;TBK1
cytokine production (GO:0001816)	GO_BP	6	0.009	CASP1;CD46;EOMES;IL1B;PTGS2;TBK1
positive regulation of I-kappaB kinase/NF-kappaB signaling (GO:0043123)	GO_BP	8	0.0168	CASP1;CXXC5;FYN;IL1B;IRF3;PELI1;PTGS2;TBK1
RedBloodCell_Kabanova	Blood	18	0.0199	BAZ2B;CD46;CKLF;COX7A2;DYNLT1;GALC;GNG10;IFNGR1;LYST;PELI1;PTGS2;RAB5A;RNF13;SHOC2;SRGN;TBK1;TNFAIP6;TXN
Ras signaling pathway_Homo sapiens_hsa04014	KEGG_2016	9	0.0219	CSF1R;GNG10;LAT;RAB5A;RASAL3;RASGRP2;SHOC2;TBK1;ZAP70
cytosol (GO:0005829)	GO_CC	31	0.035	ALDOC;AP1S2;CAPZA2;CASP1;CHMP5;DNAJB2;DPYD;FASN;FYN;IDH1;IL1B;IRF3;ITPKB;LYST;MATK;OSBPL7;PDE7A;PELI1;PSTPIP2;PTEN;PTPN7;RAB5A;RAP2C;RASGRP2;TBK1;TXN;TXNDC17;UBE2E1;USP15;USP7;ZAP70
Negative PANSS subscale correlated pathways (FEP)
Pathway	Library	Overlapping Genes	Corrected P.value	Genes
viral transcription (GO:0019083)	GO_BP	8	0	RPL11;RPL21;RPL35;RPL4;RPL5;RPS3;RPS5;RPS6
translational termination (GO:0006415)	GO_BP	8	0	RPL11;RPL21;RPL35;RPL4;RPL5;RPS3;RPS5;RPS6
SRP-dependent cotranslational protein targeting to membrane (GO:0006614)	GO_BP	8	0	RPL11;RPL21;RPL35;RPL4;RPL5;RPS3;RPS5;RPS6
cotranslational protein targeting to membrane (GO:0006613)	GO_BP	8	0	RPL11;RPL21;RPL35;RPL4;RPL5;RPS3;RPS5;RPS6
protein targeting to ER (GO:0045047)	GO_BP	8	0	RPL11;RPL21;RPL35;RPL4;RPL5;RPS3;RPS5;RPS6
translational elongation (GO:0006414)	GO_BP	8	0	RPL11;RPL21;RPL35;RPL4;RPL5;RPS3;RPS5;RPS6
cellular protein complex disassembly (GO:0043624)	GO_BP	8	0	RPL11;RPL21;RPL35;RPL4;RPL5;RPS3;RPS5;RPS6
nuclear-transcribed mRNA catabolic process, nonsense-mediated decay (GO:0000184)	GO_BP	8	0	RPL11;RPL21;RPL35;RPL4;RPL5;RPS3;RPS5;RPS6
establishment of protein localization to endoplasmic reticulum (GO:0072599)	GO_BP	8	0	RPL11;RPL21;RPL35;RPL4;RPL5;RPS3;RPS5;RPS6
viral life cycle (GO:0019058)	GO_BP	8	0	RPL11;RPL21;RPL35;RPL4;RPL5;RPS3;RPS5;RPS6
protein localization to endoplasmic reticulum (GO:0070972)	GO_BP	8	0	RPL11;RPL21;RPL35;RPL4;RPL5;RPS3;RPS5;RPS6
cytosolic part (GO:0044445)	GO_CC	9	0	AHR;RPL11;RPL21;RPL35;RPL4;RPL5;RPS3;RPS5;RPS6
Ribosome_Homo sapiens_hsa03010	KEGG_2016	8	0	RPL11;RPL21;RPL35;RPL4;RPL5;RPS3;RPS5;RPS6
protein complex disassembly (GO:0043241)	GO_BP	8	0	RPL11;RPL21;RPL35;RPL4;RPL5;RPS3;RPS5;RPS6
ribosomal subunit (GO:0044391)	GO_CC	8	0	RPL11;RPL21;RPL35;RPL4;RPL5;RPS3;RPS5;RPS6
translational initiation (GO:0006413)	GO_BP	8	0	RPL11;RPL21;RPL35;RPL4;RPL5;RPS3;RPS5;RPS6
macromolecular complex disassembly (GO:0032984)	GO_BP	8	0	RPL11;RPL21;RPL35;RPL4;RPL5;RPS3;RPS5;RPS6
structural constituent of ribosome (GO:0003735)	GO_MF	8	0	RPL11;RPL21;RPL35;RPL4;RPL5;RPS3;RPS5;RPS6
ribosome (GO:0005840)	GO_CC	8	0	RPL11;RPL21;RPL35;RPL4;RPL5;RPL7L1;RPS3;RPS6
protein targeting to membrane (GO:0006612)	GO_BP	8	0	RPL11;RPL21;RPL35;RPL4;RPL5;RPS3;RPS5;RPS6
nuclear-transcribed mRNA catabolic process (GO:0000956)	GO_BP	8	0	RPL11;RPL21;RPL35;RPL4;RPL5;RPS3;RPS5;RPS6
mRNA catabolic process (GO:0006402)	GO_BP	8	0	RPL11;RPL21;RPL35;RPL4;RPL5;RPS3;RPS5;RPS6
RNA catabolic process (GO:0006401)	GO_BP	8	0	RPL11;RPL21;RPL35;RPL4;RPL5;RPS3;RPS5;RPS6
establishment of protein localization to membrane (GO:0090150)	GO_BP	8	0	RPL11;RPL21;RPL35;RPL4;RPL5;RPS3;RPS5;RPS6
salmon_M12_Ribosome_HumanMeta	Brain	6	0	RPL11;RPL35;RPL4;RPL5;RPS3;RPS6
translation (GO:0006412)	GO_BP	8	0	RPL11;RPL21;RPL35;RPL4;RPL5;RPS3;RPS5;RPS6
protein localization to organelle (GO:0033365)	GO_BP	9	0.0001	RPL11;RPL21;RPL35;RPL4;RPL5;RPS3;RPS5;RPS6;SUMO3
protein targeting (GO:0006605)	GO_BP	8	0.0001	RPL11;RPL21;RPL35;RPL4;RPL5;RPS3;RPS5;RPS6
protein localization to membrane (GO:0072657)	GO_BP	8	0.0001	RPL11;RPL21;RPL35;RPL4;RPL5;RPS3;RPS5;RPS6
establishment of protein localization to organelle (GO:0072594)	GO_BP	8	0.0001	RPL11;RPL21;RPL35;RPL4;RPL5;RPS3;RPS5;RPS6
single-organism cellular localization (GO:1902580)	GO_BP	9	0.0004	RPL11;RPL21;RPL35;RPL4;RPL5;RPS3;RPS5;RPS6;SLC4A5
cellular component disassembly (GO:0022411)	GO_BP	8	0.0004	RPL11;RPL21;RPL35;RPL4;RPL5;RPS3;RPS5;RPS6
gene expression (GO:0010467)	GO_BP	9	0.0048	PPA2;RPL11;RPL21;RPL35;RPL4;RPL5;RPS3;RPS5;RPS6
Mitochondria_Foster_MO	Brain	6	0.0071	COX6C;NDUFS5;PPA2;RPL11;RPL4;RPL5

## Sheet: SCZ PANSS correlated probes
Positive PANSS subscale correlated Probes (SCZ)					Negative PANSS subscale correlated Probes (SCZ)
GeneSymbol	cor	p_val			GeneSymbol	cor	p_val
PLEKHF1	-0.497444	0.000129783			KBTBD11	0.456757	0.000855291
FAM45A	0.485277	0.000199826			CRIP1	-0.442636	0.00128733
SPPL2A	0.479357	0.000245101			RALGDS	-0.403056	0.00370598
C18ORF25	0.463348	0.000418109			ATP2B4	-0.400657	0.00393562
SCAMP3	-0.456896	0.000514768			LRRFIP1	-0.400156	0.00398516
PRR5	-0.456351	0.0005238			SHROOM4	-0.387537	0.00542648
GPR56	-0.453307	0.000576889			RPS6	0.386569	0.00555385
RNF13	0.451643	0.000607917			RPL21	0.37989	0.00650599
SAMD9	0.450019	0.000639655			RPS6P1	0.373291	0.00758343
MATK	-0.443071	0.000793014			SLC44A4	-0.371984	0.00781411
EOMES	-0.442853	0.000798314			SEMA3E	-0.366984	0.00875442
IL1B	0.42812	0.00124033			DNAJB14	-0.359323	0.0103846
ST3GAL1	-0.427424	0.00126582			TDP1	-0.341009	0.0153742
TBK1	0.419888	0.00157324			CDAN1	-0.339957	0.0157144
NFKBIZ	0.419615	0.00158555			C14ORF153	-0.339102	0.0159954
KCNJ2	0.418917	0.00161736			STOM	-0.335046	0.0173877
DDX59	0.416318	0.00174095			RPL35	0.334249	0.017673
TMEM188	0.412829	0.00192005			OAS2	-0.331435	0.0187125
PRF1	-0.411909	0.00196994			C6ORF160	0.330626	0.0190209
BAZ2B	0.40851	0.00216442			LY6E	-0.318792	0.0240445
C9ORF72	0.408257	0.00217957			RPS13	0.314756	0.025995
TGFBR3	-0.406044	0.00231599			TNFAIP6	-0.313755	0.0264982
TNFAIP6	0.401005	0.00265542			ANKFY1	-0.311123	0.0278618
CMTM6	0.400299	0.00270634			OCIAD2	0.310337	0.0282802
WTAP	0.399701	0.00275019			BTN3A1	-0.307897	0.0296118
USP7	-0.396516	0.00299425			PPCS	0.30771	0.0297162
CXXC5	-0.394377	0.00316874			MSL3L1	-0.304296	0.0316731
RPA3	0.392116	0.00336294			SIGIRR	-0.296085	0.0368208
CD46	0.389994	0.00355463			FLJ12078	-0.294927	0.0375991
ZAP70	-0.388582	0.0036875			AIRE	-0.294318	0.0380138
IL2RB	-0.388538	0.00369169			TRIM56	-0.29261	0.0391974
AARS	-0.387138	0.00382787			GON4L	-0.292542	0.0392452
PRKCSH	-0.387032	0.00383841			RPL5	0.291858	0.0397281
SNAPC2	-0.385962	0.00394572			LZTR1	-0.291261	0.0401535
CHD1	0.385175	0.00402632			GZMB	-0.289456	0.0414632
CYFIP2	-0.383748	0.00417614			NCOA7	-0.289168	0.0416755
TSPAN33	-0.383705	0.00418074			CCL5	-0.288708	0.0420161
USP15	0.378561	0.00476306
S1PR5	-0.378428	0.00477902
FBXO18	-0.377712	0.00486583
DDX24	-0.375184	0.00518307
GPS1	-0.374133	0.00532027
ERAL1	-0.373902	0.00535079
LYST	0.371968	0.00561288
LAT	-0.371486	0.00567989
ZBTB4	-0.368904	0.00605109
FLJ20699	-0.365371	0.00659333
GNG10	0.363255	0.00693792
TSSC4	-0.362865	0.00700305
RASAL3	-0.362286	0.00710081
PUF60	-0.361273	0.00727489
KLHL5	0.359752	0.00754302
TTC38	-0.35748	0.00795944
RANGAP1	-0.356174	0.00820788
CCPG1	0.356059	0.00823008
ALDOC	-0.354215	0.00859299
CLIC3	-0.35308	0.00882342
MLEC	-0.351914	0.00906544
STX7	0.348873	0.00972411
OBFC2A	0.348472	0.00981413
STIP1	-0.347429	0.0100512
HEBP2	0.344682	0.0106996
KDELR1	-0.34437	0.0107755
SERPINB1	0.344064	0.0108502
ARHGDIA	-0.34041	0.0117797
SARS	-0.336502	0.0128485
CKLF	0.336341	0.0128942
PVRIG	-0.336206	0.0129328
COQ6	-0.336028	0.0129837
CD7	-0.335921	0.0130145
PHF20L1	0.335222	0.0132164
TECR	-0.334511	0.0134244
WBP1	-0.333662	0.0136768
BTBD2	-0.333558	0.013708
RAB3GAP2	0.332378	0.0140658
CLK1	0.331018	0.0144884
HBXIP	0.330902	0.0145249
SLAMF6	-0.33083	0.0145476
LPAR5	-0.330747	0.0145738
SBK1	-0.330352	0.0146992
FASN	-0.330239	0.0147353
ECH1	-0.329068	0.0151131
PYGB	-0.327715	0.01556
IRF3	-0.327361	0.0156788
TMEM123	0.326947	0.0158189
ITFG2	-0.326902	0.0158341
SMARCA4	-0.326744	0.0158879
SLC35A4	-0.325576	0.0162896
ARAF	-0.324538	0.016654
MAP4K1	-0.323686	0.0169585
PTEN	0.323268	0.0171094
TATDN2	-0.322297	0.0174646
PPCS	0.321854	0.0176286
FEM1C	0.321797	0.0176501
ITPKB	-0.321259	0.0178513
C20ORF55	-0.320183	0.0182596
CALR	-0.319455	0.0185405
CAPZA2	0.318925	0.0187475
FYN	-0.318619	0.0188675
CD81	-0.318599	0.0188755
SIPA1L3	-0.318354	0.0189721
TANK	0.317308	0.0193905
CPSF1	-0.316911	0.019551
CCL5	-0.316109	0.019879
FZD7	-0.315853	0.0199848
TRPV2	-0.315758	0.0200242
CNOT8	0.315749	0.0200277
COQ10B	0.315403	0.0201715
SF3B1	0.314882	0.0203899
SHOC2	0.314339	0.0206196
LYRM5	0.312677	0.0213361
PABPC4	-0.311503	0.0218549
CNIH4	0.311478	0.0218659
XRCC6	-0.31066	0.0222337
SIGIRR	-0.31065	0.0222383
TRIM28	-0.310598	0.0222619
MBNL3	-0.310483	0.0223138
GALC	0.31026	0.0224155
RAP2C	0.310159	0.0224618
SEC31A	-0.309998	0.0225353
ICAM2	-0.308224	0.0233604
PTPN7	-0.308043	0.0234457
MAPRE2	-0.307376	0.0237636
EPN1	-0.307351	0.0237753
PPM1B	0.307117	0.0238878
HIF1A	0.3066	0.0241378
TXNDC17	0.306374	0.0242476
CHMP5	0.304353	0.0252489
CTBP1	-0.304278	0.025287
HSP90AB1	-0.3042	0.025326
DYNLT1	0.303876	0.0254906
CD3E	-0.30301	0.0259334
CTDSP1	-0.302774	0.0260557
FAIM3	-0.301504	0.0267197
ESYT1	-0.30118	0.0268915
USP4	-0.299595	0.0277449
RASA1	0.299554	0.027767
BNIP2	0.299078	0.028028
SUPT5H	-0.29906	0.0280381
MAP1S	-0.298552	0.0283185
CXXC1	-0.298313	0.0284516
RNF40	-0.297961	0.0286481
ADD1	-0.297747	0.0287681
C20ORF4	-0.297334	0.0290012
ELP3	-0.297204	0.029075
ROMO1	0.296372	0.0295499
POLDIP3	-0.296144	0.0296814
PSTPIP2	0.295892	0.029827
FXR2	-0.294519	0.0306317
FLJ31306	0.293216	0.0314118
HPRT1	0.292978	0.0315564
STK17B	0.291858	0.0322429
GCA	0.291662	0.032364
IDH3G	-0.291	0.0327767
PILRB	-0.290048	0.0333781
HSH2D	0.289966	0.0334302
DCTN1	-0.288966	0.0340727
HIATL2	0.288906	0.0341116
DNAJB1	-0.288121	0.0346234
KYNU	0.288021	0.0346891
C14ORF138	0.287636	0.0349428
CLSTN1	-0.287495	0.0350363
GP9	-0.285494	0.0363824
ATP6V0C	-0.285437	0.0364217
VARS	-0.285169	0.0366056
NRGN	-0.284861	0.0368172
ADA	-0.284424	0.03712
FOXN2	0.284418	0.037124
SBF1	-0.284209	0.0372695
ATXN10	-0.283222	0.0379631
PRKCH	-0.282641	0.0383763
TMC6	-0.282366	0.038573
SH3BP1	-0.281445	0.0392386
ST6GAL1	-0.28141	0.0392642
CNNM3	-0.280658	0.039815
SNAPC1	0.280425	0.0399865
USP5	-0.280249	0.0401168
RALY	-0.280133	0.0402029
BAT3	-0.279165	0.0409268
C20ORF52	0.279064	0.0410028
PTPLAD2	0.278094	0.0417402
MRPL23	0.277974	0.041832
RUNX3	-0.277882	0.0419022
SP3	0.277233	0.0424033
TARDBP	-0.275765	0.0435541
CEPT1	0.27571	0.0435979
MAP4K4	-0.275672	0.0436279
IFRD1	0.274877	0.0442625
UBA52	-0.274701	0.0444042
ATP6V0A1	-0.274268	0.0447543
YY1AP1	-0.27384	0.0451019
NUBPL	0.273455	0.0454169
TMEM109	-0.273443	0.045427
ADRM1	-0.273196	0.0456301
ACN9	0.272402	0.0462874
SRP68	-0.271873	0.0467303
FCRL2	-0.271451	0.0470859
VPS29	0.269698	0.0485858
LY96	0.269193	0.0490254
RHOT1	0.269018	0.0491784
PRPF8	-0.26884	0.0493342
ACTR10	0.268152	0.049941

## Sheet: SCZ PANSS correlated pathways
Positive PANSS subscale correlated pathways (SCZ)
Pathway	Library	Overlapping Genes	Corrected P.value	Genes
cytosol (GO:0005829)	GO_CC	52	0	AARS;ADA;ADD1;ALDOC;ARHGDIA;ATXN10;BNIP2;CALR;CAPZA2;CHMP5;CNOT8;CTBP1;CYFIP2;DCTN1;DNAJB1;FASN;FYN;HIF1A;HPRT1;HSH2D;HSP90AB1;IL1B;IRF3;ITFG2;ITPKB;KYNU;LYST;MAP1S;MATK;PPCS;PPM1B;PRKCH;PSTPIP2;PTEN;PTPN7;RANGAP1;RAP2C;RASA1;RHOT1;SARS;SEC31A;SRP68;TANK;TBK1;TXNDC17;UBA52;USP15;USP7;VARS;VPS29;XRCC6;ZAP70
neuronal_Cytoplasm	Pirooznia	14	0.0011	AARS;ALDOC;ARHGDIA;CAPZA2;GPS1;HPRT1;HSP90AB1;KYNU;PABPC4;SARS;SCAMP3;STIP1;USP5;VARS
synaptome	Pirooznia	41	0.0012	AARS;ADD1;ALDOC;ARHGDIA;ATP6V0A1;ATP6V0C;ATXN10;CALR;CAPZA2;CD81;COQ10B;CTBP1;CYFIP2;DCTN1;DNAJB1;FASN;FXR2;FYN;HSP90AB1;IDH3G;MAPRE2;NRGN;PABPC4;PYGB;RAB3GAP2;RANGAP1;RAP2C;RHOT1;RUNX3;SARS;SBF1;SCAMP3;SEC31A;STIP1;STX7;TBK1;UBA52;USP15;USP5;VARS;VPS29
PostSynapticDensity_proteins_Bayes	Brain	34	0.0018	AARS;ADD1;ALDOC;ARHGDIA;ATP6V0A1;ATXN10;BAT3;CAPZA2;COQ10B;CTBP1;CYFIP2;DCTN1;DNAJB1;FASN;FXR2;FYN;HSP90AB1;MAPRE2;PABPC4;PYGB;RAB3GAP2;RANGAP1;RAP2C;RHOT1;SARS;SBF1;SEC31A;STIP1;STX7;TBK1;USP15;USP5;VARS;VPS29
greenyellow_M6_GlutatmatergicSynapse_MouseMeta	Brain	12	0.0057	AARS;ADRM1;ARHGDIA;BAT3;CXXC5;CYFIP2;DCTN1;EPN1;HSP90AB1;NRGN;SMARCA4;TRIM28
extracellular vesicular exosome (GO:0070062)	GO_CC	48	0.0067	AARS;ALDOC;ARHGDIA;ATP6V0A1;ATP6V0C;CALR;CAPZA2;CD46;CD7;CD81;CHMP5;CLIC3;CLSTN1;CMTM6;CTDSP1;CYFIP2;DNAJB1;ECH1;FASN;FXR2;GALC;GCA;GNG10;GPR56;HEBP2;HPRT1;HSP90AB1;ICAM2;PPCS;PRKCH;PYGB;RAP2C;RASAL3;SARS;SCAMP3;SERPINB1;SLAMF6;SPPL2A;ST3GAL1;ST6GAL1;STX7;TGFBR3;TMC6;TMEM109;TTC38;TXNDC17;UBA52;VPS29
cytokine production (GO:0001816)	GO_BP	7	0.014	CD46;EOMES;GPR56;HIF1A;IL1B;RUNX3;TBK1
response to unfolded protein (GO:0006986)	GO_BP	9	0.0176	AARS;ADD1;CALR;CXXC1;DCTN1;DNAJB1;HSP90AB1;SEC31A;TATDN2
lymphocyte activation (GO:0046649)	GO_BP	13	0.026	ADA;CD3E;CD7;EOMES;FYN;FZD7;HPRT1;HSH2D;ITFG2;LAT;SP3;TBK1;ZAP70
response to topologically incorrect protein (GO:0035966)	GO_BP	9	0.0287	AARS;ADD1;CALR;CXXC1;DCTN1;DNAJB1;HSP90AB1;SEC31A;TATDN2
leukocyte activation (GO:0045321)	GO_BP	14	0.0426	ADA;CCL5;CD3E;CD7;EOMES;FYN;FZD7;HPRT1;HSH2D;ITFG2;LAT;SP3;TBK1;ZAP70
Negative PANSS subscale correlated pathways (SCZ)
Pathway	Library	Overlapping Genes	Corrected P.value	Genes
RNA catabolic process (GO:0006401)	GO_BP	6	0.0062	OAS2;RPL21;RPL35;RPL5;RPS13;RPS6

## Sheet: OP PANSS correlated probes
Positive PANSS subscale correlated Probes (SCZ)					Negative PANSS subscale correlated Probes (SCZ)
GeneSymbol	cor	p_val			GeneSymbol	cor	p_val
HEXB	0.349018	0.0139754			CHMP1B	-0.322656	0.0237509
SSR1	0.331997	0.0197788			TM2D3	-0.316642	0.0266464
FAM110A	0.314585	0.0277027			SIAH1	-0.307986	0.0313283
NAE1	-0.296337	0.0386868			TCTA	0.307126	0.0318284
LDHA	0.288307	0.0445449			TARDBP	0.306478	0.0322093
					TANK	-0.298482	0.0372343
					PELI1	-0.292552	0.0413639
					FAM49B	-0.284558	0.047517
					ABI1	-0.28385	0.0480964
