# Supplementary material for: Differential gene expression analysis in blood of first episode psychosis patients
Source: Schizophr Res. 2019 Jul;209:88–97. doi: 10.1016/j.schres.2019.05.011 (PMC6677921; doi:10.1016/j.schres.2019.05.011)
Supplement: Supplementary Table 5 — Full list of differentially expressed genes between medication groups. [file mmc5.xls]

## Sheet: AF vs HC
TargetID	logFC	adj.P.Val	DEFINITION
ST3GAL1	-0.32	0.00331	Homo sapiens ST3 beta-galactoside alpha-2,3-sialyltransferase 1 (ST3GAL1), transcript variant 1, mRNA.
TSSC4	-0.23	0.00824	Homo sapiens tumor suppressing subtransferable candidate 4 (TSSC4), mRNA.
PRDM1	0.31	0.0124	Homo sapiens PR domain containing 1, with ZNF domain (PRDM1), transcript variant 1, mRNA.
HSPB1	-0.34	0.0124	Homo sapiens heat shock 27kDa protein 1 (HSPB1), mRNA.
SLC44A1	0.32	0.0124	Homo sapiens solute carrier family 44, member 1 (SLC44A1), mRNA.
PNPLA7	-0.41	0.0166	Homo sapiens patatin-like phospholipase domain containing 7 (PNPLA7), mRNA.
RCBTB2	0.3	0.0166	Homo sapiens regulator of chromosome condensation (RCC1) and BTB (POZ) domain containing protein 2 (RCBTB2), mRNA.
FAM45A	0.24	0.0252	Homo sapiens family with sequence similarity 45, member A (FAM45A), mRNA.
IFRD1	0.37	0.0254	Homo sapiens interferon-related developmental regulator 1 (IFRD1), transcript variant 1, mRNA.
CCBL2	0.21	0.0291	Homo sapiens cysteine conjugate-beta lyase 2 (CCBL2), transcript variant 1, mRNA.
NUDT16L1	-0.16	0.0338	Homo sapiens nudix (nucleoside diphosphate linked moiety X)-type motif 16-like 1 (NUDT16L1), mRNA.
FEM1C	0.33	0.0338	Homo sapiens fem-1 homolog c (C. elegans) (FEM1C), mRNA.
ILF3	-0.21	0.0338	Homo sapiens interleukin enhancer binding factor 3, 90kDa (ILF3), transcript variant 1, mRNA.
TMBIM4	0.14	0.0394	Homo sapiens transmembrane BAX inhibitor motif containing 4 (TMBIM4), mRNA.
C8ORF59	0.44	0.0394	Homo sapiens chromosome 8 open reading frame 59 (C8orf59), transcript variant 3, mRNA.
LYST	0.24	0.0394	Homo sapiens lysosomal trafficking regulator (LYST), mRNA.
ARIH2	-0.15	0.0394	Homo sapiens ariadne homolog 2 (Drosophila) (ARIH2), mRNA.
OBFC2A	0.26	0.0394	Homo sapiens oligonucleotide/oligosaccharide-binding fold containing 2A (OBFC2A), mRNA.
LAT	-0.23	0.0394	Homo sapiens linker for activation of T cells (LAT), transcript variant 2, mRNA.
AZIN1	0.27	0.0394	Homo sapiens antizyme inhibitor 1 (AZIN1), transcript variant 1, mRNA.
USP38	0.21	0.0394	Homo sapiens ubiquitin specific peptidase 38 (USP38), mRNA.
FKBP8	-0.57	0.0394	Homo sapiens FK506 binding protein 8, 38kDa (FKBP8), mRNA.
FAM89B	-0.23	0.0394	Homo sapiens family with sequence similarity 89, member B (FAM89B), transcript variant 3, mRNA.
NSMAF	0.16	0.0394	Homo sapiens neutral sphingomyelinase (N-SMase) activation associated factor (NSMAF), mRNA.
MBNL3	-0.59	0.0394	Homo sapiens muscleblind-like 3 (Drosophila) (MBNL3), transcript variant R, mRNA.
CUL4A	0.27	0.0394	Homo sapiens cullin 4A (CUL4A), transcript variant 2, mRNA.
ERAL1	-0.21	0.0394	Homo sapiens Era G-protein-like 1 (E. coli) (ERAL1), mRNA.
ZSWIM6	0.24	0.0394	PREDICTED: Homo sapiens zinc finger, SWIM-type containing 6 (ZSWIM6), mRNA.
CD7	-0.25	0.0394	Homo sapiens CD7 molecule (CD7), mRNA.
SLC35A4	-0.22	0.0394	Homo sapiens solute carrier family 35, member A4 (SLC35A4), mRNA.
RANGAP1	-0.2	0.0394	Homo sapiens Ran GTPase activating protein 1 (RANGAP1), mRNA.
XRCC6	-0.22	0.0394	Homo sapiens X-ray repair complementing defective repair in Chinese hamster cells 6 (XRCC6), mRNA.
DNAJC4	-0.18	0.0394	Homo sapiens DnaJ (Hsp40) homolog, subfamily C, member 4 (DNAJC4), mRNA.
CAMP	0.85	0.0394	Homo sapiens cathelicidin antimicrobial peptide (CAMP), mRNA.
UBLCP1	0.21	0.0394	Homo sapiens ubiquitin-like domain containing CTD phosphatase 1 (UBLCP1), mRNA.
BSDC1	-0.14	0.0394	Homo sapiens BSD domain containing 1 (BSDC1), mRNA.
BNIP2	0.27	0.0394	Homo sapiens BCL2/adenovirus E1B 19kDa interacting protein 2 (BNIP2), mRNA.
FAM49B	0.19	0.0394	Homo sapiens family with sequence similarity 49, member B (FAM49B), mRNA.
MGAT2	0.2	0.0394	Homo sapiens mannosyl (alpha-1,6-)-glycoprotein beta-1,2-N-acetylglucosaminyltransferase (MGAT2), mRNA.
C2ORF64	0.24	0.0394	Homo sapiens chromosome 2 open reading frame 64 (C2orf64), mRNA.
KBTBD11	0.27	0.0394	Homo sapiens kelch repeat and BTB (POZ) domain containing 11 (KBTBD11), mRNA.
MKNK2	-0.24	0.0394	Homo sapiens MAP kinase interacting serine/threonine kinase 2 (MKNK2), transcript variant 1, mRNA.
UCP2	-0.37	0.0394	Homo sapiens uncoupling protein 2 (mitochondrial, proton carrier) (UCP2), nuclear gene encoding mitochondrial protein, mRNA.
SSR1	0.18	0.0394	Homo sapiens signal sequence receptor, alpha (translocon-associated protein alpha) (SSR1), mRNA.
RBM10	-0.17	0.0394	Homo sapiens RNA binding motif protein 10 (RBM10), transcript variant 2, mRNA.
UBE2L3	-0.24	0.0394	Homo sapiens ubiquitin-conjugating enzyme E2L 3 (UBE2L3), transcript variant 2, mRNA.
TMED10P	0.18	0.0394	Homo sapiens transmembrane emp24-like trafficking protein 10 (yeast) pseudogene (TMED10P), non-coding RNA.
STAG3L3	-0.24	0.0394	Homo sapiens stromal antigen 3-like 3 (STAG3L3), mRNA.
IFNGR1	0.24	0.0394	Homo sapiens interferon gamma receptor 1 (IFNGR1), mRNA.
ZNF581	-0.16	0.0394	Homo sapiens zinc finger protein 581 (ZNF581), mRNA.
ACTRT1	-0.63	0.0394	Homo sapiens actin-related protein T1 (ACTRT1), mRNA.
RHOT1	0.23	0.0394	Homo sapiens ras homolog gene family, member T1 (RHOT1), transcript variant 2, mRNA.
FXR2	-0.42	0.0394	Homo sapiens fragile X mental retardation, autosomal homolog 2 (FXR2), mRNA.
LYPD3	-0.65	0.0394	Homo sapiens LY6/PLAUR domain containing 3 (LYPD3), mRNA.
PELI1	0.25	0.0394	Homo sapiens pellino homolog 1 (Drosophila) (PELI1), mRNA.
GCA	0.24	0.0394	Homo sapiens grancalcin, EF-hand calcium binding protein (GCA), mRNA.
ZNF217	0.24	0.0394	Homo sapiens zinc finger protein 217 (ZNF217), mRNA.
FAM160B1	0.3	0.0394	Homo sapiens family with sequence similarity 160, member B1 (FAM160B1), transcript variant 1, mRNA.
GP9	-0.56	0.0394	Homo sapiens glycoprotein IX (platelet) (GP9), mRNA.
HBM	-0.57	0.0394	Homo sapiens hemoglobin, mu (HBM), mRNA.
LCN2	0.83	0.0394	Homo sapiens lipocalin 2 (LCN2), mRNA.
RHBDD2	-0.2	0.0394	Homo sapiens rhomboid domain containing 2 (RHBDD2), transcript variant 1, mRNA.
CHMP1B	0.2	0.0394	Homo sapiens chromatin modifying protein 1B (CHMP1B), mRNA.
EIF4E3	0.22	0.0394	Homo sapiens eukaryotic translation initiation factor 4E family member 3 (EIF4E3), mRNA.
SFRS2IP	0.22	0.0394	Homo sapiens splicing factor, arginine/serine-rich 2, interacting protein (SFRS2IP), mRNA.
GALC	0.19	0.0394	Homo sapiens galactosylceramidase (GALC), transcript variant 1, mRNA.
LMNA	-0.67	0.0394	Homo sapiens lamin A/C (LMNA), transcript variant 2, mRNA.
SEC11C	0.37	0.0394	Homo sapiens SEC11 homolog C (S. cerevisiae) (SEC11C), mRNA.
C9ORF72	0.34	0.0394	Homo sapiens chromosome 9 open reading frame 72 (C9orf72), transcript variant 1, mRNA.
IDH3B	-0.13	0.0394	Homo sapiens isocitrate dehydrogenase 3 (NAD+) beta (IDH3B), nuclear gene encoding mitochondrial protein, transcript variant 3, mRNA.
SON	0.14	0.0394	Homo sapiens SON DNA binding protein (SON), transcript variant f, mRNA.
SSU72	-0.13	0.0394	Homo sapiens SSU72 RNA polymerase II CTD phosphatase homolog (S. cerevisiae) (SSU72), mRNA.
CAB39	0.19	0.0394	Homo sapiens calcium binding protein 39 (CAB39), mRNA.
SLC6A10P	-0.68	0.0394	Homo sapiens solute carrier family 6 (neurotransmitter transporter, creatine), member 10 (pseudogene) (SLC6A10P) on chromosome 16.
XPC	-0.18	0.0394	Homo sapiens xeroderma pigmentosum, complementation group C (XPC), mRNA.
GPR175	-0.52	0.0394	Homo sapiens G protein-coupled receptor 175 (GPR175), mRNA.
UBXN6	-0.48	0.0394	Homo sapiens UBX domain protein 6 (UBXN6), mRNA.
CTBP1	-0.16	0.0394	Homo sapiens C-terminal binding protein 1 (CTBP1), transcript variant 2, mRNA.
C6ORF111	0.22	0.0394	Homo sapiens chromosome 6 open reading frame 111 (C6orf111), mRNA.
TBK1	0.25	0.0394	Homo sapiens TANK-binding kinase 1 (TBK1), mRNA.
C7ORF47	0.15	0.0394	Homo sapiens chromosome 7 open reading frame 47 (C7orf47), mRNA.
USP5	-0.19	0.0394	Homo sapiens ubiquitin specific peptidase 5 (isopeptidase T) (USP5), transcript variant 2, mRNA.
LAMP2	0.18	0.0394	Homo sapiens lysosomal-associated membrane protein 2 (LAMP2), transcript variant LAMP2B, mRNA.
HBXIP	0.15	0.0394	Homo sapiens hepatitis B virus x interacting protein (HBXIP), mRNA.
ASPSCR1	-0.16	0.0394	Homo sapiens alveolar soft part sarcoma chromosome region, candidate 1 (ASPSCR1), mRNA.
CPNE3	0.14	0.0394	Homo sapiens copine III (CPNE3), mRNA.
RASA1	0.24	0.0394	Homo sapiens RAS p21 protein activator (GTPase activating protein) 1 (RASA1), transcript variant 1, mRNA.
ZFR	0.23	0.0394	Homo sapiens zinc finger RNA binding protein (ZFR), mRNA.
CCPG1	0.26	0.0394	Homo sapiens cell cycle progression 1 (CCPG1), transcript variant 2, mRNA.
VPS29	0.3	0.0394	Homo sapiens vacuolar protein sorting 29 homolog (S. cerevisiae) (VPS29), transcript variant 1, mRNA.
ENY2	0.32	0.0394	Homo sapiens enhancer of yellow 2 homolog (Drosophila) (ENY2), mRNA.
FAM83F	-0.57	0.0394	Homo sapiens family with sequence similarity 83, member F (FAM83F), mRNA.
UBA52	-0.17	0.0396	Homo sapiens ubiquitin A-52 residue ribosomal protein fusion product 1 (UBA52), transcript variant 1, mRNA.
NOC4L	-0.56	0.0396	PREDICTED: Homo sapiens nucleolar complex associated 4 homolog (S. cerevisiae) (NOC4L), mRNA.
RBM25	0.24	0.0396	Homo sapiens RNA binding motif protein 25 (RBM25), mRNA.
ANXA3	0.54	0.0396	Homo sapiens annexin A3 (ANXA3), mRNA.
TMEM188	0.22	0.0396	Homo sapiens transmembrane protein 188 (TMEM188), mRNA.
SEMA6B	-0.53	0.0396	Homo sapiens sema domain, transmembrane domain (TM), and cytoplasmic domain, (semaphorin) 6B (SEMA6B), mRNA.
UBE4A	0.14	0.0396	Homo sapiens ubiquitination factor E4A (UFD2 homolog, yeast) (UBE4A), mRNA.
SCAMP3	-0.17	0.0396	Homo sapiens secretory carrier membrane protein 3 (SCAMP3), transcript variant 1, mRNA.
SAR1A	0.14	0.0396	Homo sapiens SAR1 gene homolog A (S. cerevisiae) (SAR1A), mRNA.
XPNPEP3	-0.12	0.0396	Homo sapiens X-prolyl aminopeptidase (aminopeptidase P) 3, putative (XPNPEP3), mRNA.
DDR1	-0.56	0.0396	Homo sapiens discoidin domain receptor tyrosine kinase 1 (DDR1), transcript variant 1, mRNA.
CRLS1	0.3	0.0396	Homo sapiens cardiolipin synthase 1 (CRLS1), mRNA.
SLC35C2	-0.15	0.0396	Homo sapiens solute carrier family 35, member C2 (SLC35C2), transcript variant 2, mRNA.
SLMAP	0.23	0.0396	Homo sapiens sarcolemma associated protein (SLMAP), mRNA.
PPP2R2B	-0.21	0.0396	Homo sapiens protein phosphatase 2 (formerly 2A), regulatory subunit B, beta isoform (PPP2R2B), transcript variant 5, mRNA.
NIN	0.21	0.0396	Homo sapiens ninein (GSK3B interacting protein) (NIN), transcript variant 2, mRNA.
PAPD4	0.17	0.0396	Homo sapiens PAP associated domain containing 4 (PAPD4), mRNA.
RPUSD3	-0.14	0.0396	Homo sapiens RNA pseudouridylate synthase domain containing 3 (RPUSD3), mRNA.
STAG3L2	-0.23	0.0396	Homo sapiens stromal antigen 3-like 2 (STAG3L2), mRNA.
PRKAA1	0.17	0.0396	Homo sapiens protein kinase, AMP-activated, alpha 1 catalytic subunit (PRKAA1), transcript variant 2, mRNA.
PTPN12	0.26	0.0396	Homo sapiens protein tyrosine phosphatase, non-receptor type 12 (PTPN12), mRNA.
UBL4A	-0.19	0.0396	Homo sapiens ubiquitin-like 4A (UBL4A), mRNA.
RBM14	-0.16	0.0396	Homo sapiens RNA binding motif protein 14 (RBM14), mRNA.
PABPC4	-0.14	0.0396	Homo sapiens poly(A) binding protein, cytoplasmic 4 (inducible form) (PABPC4), mRNA.
CLDND1	0.27	0.0396	Homo sapiens claudin domain containing 1 (CLDND1), transcript variant 1, mRNA.
RANBP3	-0.14	0.0396	Homo sapiens RAN binding protein 3 (RANBP3), transcript variant RANBP3-b, mRNA.
TCTA	-0.29	0.0397	Homo sapiens T-cell leukemia translocation altered gene (TCTA), mRNA.
PILRB	-0.23	0.0397	Homo sapiens paired immunoglobin-like type 2 receptor beta (PILRB), transcript variant 1, mRNA.
GPR137	-0.18	0.0397	Homo sapiens G protein-coupled receptor 137 (GPR137), mRNA.
TRIM33	0.18	0.0402	Homo sapiens tripartite motif-containing 33 (TRIM33), transcript variant a, mRNA.
SLC25A39	-0.36	0.0402	Homo sapiens solute carrier family 25, member 39 (SLC25A39), mRNA.
TMC6	-0.17	0.0402	Homo sapiens transmembrane channel-like 6 (TMC6), mRNA.
CXXC1	-0.17	0.0402	Homo sapiens CXXC finger 1 (PHD domain) (CXXC1), mRNA.
C20ORF55	-0.25	0.0402	Homo sapiens chromosome 20 open reading frame 55 (C20orf55), transcript variant 1, mRNA.
FAM116B	-0.44	0.0413	Homo sapiens family with sequence similarity 116, member B (FAM116B), mRNA.
TMEM69	-0.15	0.0413	Homo sapiens transmembrane protein 69 (TMEM69), mRNA.
C4ORF41	0.15	0.0413	Homo sapiens chromosome 4 open reading frame 41 (C4orf41), transcript variant 2, mRNA.
CLK2	-0.52	0.0413	PREDICTED: Homo sapiens CDC-like kinase 2, transcript variant 4 (CLK2), mRNA.
FYB	0.13	0.0413	Homo sapiens FYN binding protein (FYB-120/130) (FYB), transcript variant 1, mRNA.
PDPK1	0.19	0.0413	Homo sapiens 3-phosphoinositide dependent protein kinase-1 (PDPK1), transcript variant 2, mRNA.
HBQ1	-0.44	0.0413	Homo sapiens hemoglobin, theta 1 (HBQ1), mRNA.
GPX1	-0.3	0.0413	Homo sapiens glutathione peroxidase 1 (GPX1), transcript variant 2, mRNA.
BTBD2	-0.17	0.0413	Homo sapiens BTB (POZ) domain containing 2 (BTBD2), mRNA.
RAB22A	0.14	0.0413	Homo sapiens RAB22A, member RAS oncogene family (RAB22A), mRNA.
NCOA7	0.23	0.0413	Homo sapiens nuclear receptor coactivator 7 (NCOA7), mRNA.
TSPAN17	-0.16	0.0413	Homo sapiens tetraspanin 17 (TSPAN17), transcript variant 1, mRNA.
TRIM28	-0.21	0.0413	Homo sapiens tripartite motif-containing 28 (TRIM28), mRNA.
RAB5A	0.17	0.0413	Homo sapiens RAB5A, member RAS oncogene family (RAB5A), mRNA.
PUF60	-0.16	0.0413	Homo sapiens poly-U binding splicing factor 60KDa (PUF60), transcript variant 2, mRNA.
RUSC1	-0.15	0.0413	Homo sapiens RUN and SH3 domain containing 1 (RUSC1), mRNA.
FAM10A4	-0.2	0.0413	Homo sapiens family with sequence similarity 10, member A4 pseudogene (FAM10A4), non-coding RNA.
SMU1	-0.44	0.0415	Homo sapiens smu-1 suppressor of mec-8 and unc-52 homolog (C. elegans) (SMU1), mRNA.
C11ORF2	-0.16	0.0415	Homo sapiens chromosome 11 open reading frame 2 (C11orf2), mRNA.
C21ORF58	-0.2	0.0419	Homo sapiens chromosome 21 open reading frame 58 (C21orf58), mRNA.
ZNF700	0.18	0.0419	Homo sapiens zinc finger protein 700 (ZNF700), mRNA.
RASGRP2	-0.16	0.0423	Homo sapiens RAS guanyl releasing protein 2 (calcium and DAG-regulated) (RASGRP2), transcript variant 1, mRNA.
VPS28	-0.18	0.0423	Homo sapiens vacuolar protein sorting 28 homolog (S. cerevisiae) (VPS28), transcript variant 1, mRNA.
DEFA1B	1.17	0.0423	Homo sapiens defensin, alpha 1B (DEFA1B), mRNA.
CD47	0.22	0.0423	Homo sapiens CD47 molecule (CD47), transcript variant 2, mRNA.
DYNC1LI2	0.12	0.0423	Homo sapiens dynein, cytoplasmic 1, light intermediate chain 2 (DYNC1LI2), mRNA.
SPOP	-0.14	0.0423	Homo sapiens speckle-type POZ protein (SPOP), transcript variant 5, mRNA.
TMEM167B	0.19	0.0423	Homo sapiens transmembrane protein 167B (TMEM167B), mRNA.
VAMP7	0.2	0.0423	Homo sapiens vesicle-associated membrane protein 7 (VAMP7), mRNA.
FAM116A	0.23	0.0423	PREDICTED: Homo sapiens family with sequence similarity 116, member A (FAM116A), mRNA.
PEX16	-0.12	0.0423	Homo sapiens peroxisomal biogenesis factor 16 (PEX16), transcript variant 1, mRNA.
BSCL2	-0.2	0.0423	Homo sapiens Bernardinelli-Seip congenital lipodystrophy 2 (seipin) (BSCL2), mRNA.
GYPC	-0.35	0.0423	Homo sapiens glycophorin C (Gerbich blood group) (GYPC), transcript variant 2, mRNA.
WDR23	-0.17	0.0423	Homo sapiens WD repeat domain 23 (WDR23), transcript variant 1, mRNA.
TECPR1	-0.23	0.0423	Homo sapiens tectonin beta-propeller repeat containing 1 (TECPR1), mRNA.
USP42	0.17	0.0423	Homo sapiens ubiquitin specific peptidase 42 (USP42), mRNA.
MTMR10	0.18	0.0423	Homo sapiens myotubularin related protein 10 (MTMR10), mRNA.
CRLF3	0.16	0.0423	Homo sapiens cytokine receptor-like factor 3 (CRLF3), mRNA.
ALDOC	-0.23	0.0423	Homo sapiens aldolase C, fructose-bisphosphate (ALDOC), mRNA.
ARFGAP2	-0.14	0.0423	Homo sapiens ADP-ribosylation factor GTPase activating protein 2 (ARFGAP2), mRNA.
TOP3B	-0.18	0.0423	Homo sapiens topoisomerase (DNA) III beta (TOP3B), mRNA.
GLRX	0.32	0.0423	Homo sapiens glutaredoxin (thioltransferase) (GLRX), mRNA.
CD37	-0.21	0.0423	Homo sapiens CD37 antigen (CD37), mRNA.
CNNM3	-0.21	0.0423	Homo sapiens cyclin M3 (CNNM3), transcript variant 1, mRNA.
RAB3GAP2	0.23	0.0423	Homo sapiens RAB3 GTPase activating protein subunit 2 (non-catalytic) (RAB3GAP2), mRNA.
TRIM41	-0.2	0.0423	Homo sapiens tripartite motif-containing 41 (TRIM41), transcript variant 2, mRNA.
JUND	-0.16	0.0423	Homo sapiens jun D proto-oncogene (JUND), mRNA.
RALY	-0.17	0.0423	Homo sapiens RNA binding protein, autoantigenic (hnRNP-associated with lethal yellow homolog (mouse)) (RALY), transcript variant 2, mRNA.
B4GALT3	-0.22	0.0423	Homo sapiens UDP-Gal:betaGlcNAc beta 1,4- galactosyltransferase, polypeptide 3 (B4GALT3), mRNA.
RFNG	-0.17	0.0423	PREDICTED: Homo sapiens radical fringe homolog (Drosophila) (RFNG), mRNA.
DYRK1A	0.17	0.0423	Homo sapiens dual-specificity tyrosine-(Y)-phosphorylation regulated kinase 1A (DYRK1A), transcript variant 4, mRNA.
C2ORF25	0.14	0.0423	Homo sapiens chromosome 2 open reading frame 25 (C2orf25), mRNA.
DEFA3	1.16	0.0423	Homo sapiens defensin, alpha 3, neutrophil-specific (DEFA3), mRNA.
DNA2	-0.6	0.0423	Homo sapiens DNA replication helicase 2 homolog (yeast) (DNA2), mRNA.
BCR	-0.63	0.0423	Homo sapiens breakpoint cluster region (BCR), transcript variant 2, mRNA.
S100A8	0.48	0.0423	Homo sapiens S100 calcium binding protein A8 (S100A8), mRNA.
TP53INP1	0.17	0.0423	Homo sapiens tumor protein p53 inducible nuclear protein 1 (TP53INP1), mRNA.
H2AFZ	0.13	0.0423	Homo sapiens H2A histone family, member Z (H2AFZ), mRNA.
C14ORF138	0.27	0.0423	Homo sapiens chromosome 14 open reading frame 138 (C14orf138), transcript variant 1, mRNA.
SEC61B	0.13	0.0423	Homo sapiens Sec61 beta subunit (SEC61B), mRNA.
C12ORF10	-0.15	0.0423	Homo sapiens chromosome 12 open reading frame 10 (C12orf10), mRNA.
NOL10	-0.51	0.0423	Homo sapiens nucleolar protein 10 (NOL10), mRNA.
SIPA1L3	-0.52	0.0424	Homo sapiens signal-induced proliferation-associated 1 like 3 (SIPA1L3), mRNA.
JMJD1C	0.23	0.0424	Homo sapiens jumonji domain containing 1C (JMJD1C), transcript variant 1, mRNA.
REEP5	0.23	0.0424	Homo sapiens receptor accessory protein 5 (REEP5), mRNA.
ZFAND5	0.17	0.0425	Homo sapiens zinc finger, AN1-type domain 5 (ZFAND5), mRNA.
ADSS	0.15	0.0425	Homo sapiens adenylosuccinate synthase (ADSS), mRNA.
KPNA4	0.16	0.0425	Homo sapiens karyopherin alpha 4 (importin alpha 3) (KPNA4), mRNA.
TBC1D10B	-0.46	0.0425	Homo sapiens TBC1 domain family, member 10B (TBC1D10B), mRNA.
NME1-NME2	0.17	0.0425	Homo sapiens NME1-NME2 readthrough (NME1-NME2), mRNA.
GRINA	-0.45	0.0425	Homo sapiens glutamate receptor, ionotropic, N-methyl D-aspartate-associated protein 1 (glutamate binding) (GRINA), transcript variant 2, mRNA.
COMMD3	0.25	0.0425	Homo sapiens COMM domain containing 3 (COMMD3), mRNA.
KIAA1600	0.27	0.0425	Homo sapiens KIAA1600 (KIAA1600), mRNA.
G3BP2	0.16	0.0425	Homo sapiens GTPase activating protein (SH3 domain) binding protein 2 (G3BP2), transcript variant 3, mRNA.
MTMR6	0.26	0.0425	Homo sapiens myotubularin related protein 6 (MTMR6), mRNA.
SAMM50	-0.15	0.0425	Homo sapiens sorting and assembly machinery component 50 homolog (S. cerevisiae) (SAMM50), mRNA.
SP3	0.3	0.0425	Homo sapiens Sp3 transcription factor (SP3), transcript variant 2, mRNA.
MARCH7	0.23	0.0425	Homo sapiens membrane-associated ring finger (C3HC4) 7 (MARCH7), mRNA.
DEFA1	1.04	0.0425	Homo sapiens defensin, alpha 1 (DEFA1), mRNA.
MORF4L1	0.15	0.0425	Homo sapiens mortality factor 4 like 1 (MORF4L1), transcript variant 2, mRNA.
CTDSP1	-0.16	0.0425	Homo sapiens CTD (carboxy-terminal domain, RNA polymerase II, polypeptide A) small phosphatase 1 (CTDSP1), transcript variant 1, mRNA.
TMBIM1	-0.18	0.0425	Homo sapiens transmembrane BAX inhibitor motif containing 1 (TMBIM1), mRNA.
TMEM189	-0.13	0.0425	Homo sapiens transmembrane protein 189 (TMEM189), mRNA.
SNX10	0.24	0.0433	Homo sapiens sorting nexin 10 (SNX10), mRNA.
MED25	-0.32	0.0433	Homo sapiens mediator complex subunit 25 (MED25), mRNA.
XAB2	-0.17	0.0433	Homo sapiens XPA binding protein 2 (XAB2), mRNA.
SLC35A1	0.28	0.0433	Homo sapiens solute carrier family 35 (CMP-sialic acid transporter), member A1 (SLC35A1), mRNA.
TFRC	0.22	0.0433	Homo sapiens transferrin receptor (p90, CD71) (TFRC), mRNA.
PSME3	-0.15	0.0448	Homo sapiens proteasome (prosome, macropain) activator subunit 3 (PA28 gamma; Ki) (PSME3), transcript variant 1, mRNA.
WBP1	-0.21	0.045	Homo sapiens WW domain binding protein 1 (WBP1), mRNA.
TMEM86B	-0.38	0.045	Homo sapiens transmembrane protein 86B (TMEM86B), mRNA.
UBE2W	-0.5	0.045	Homo sapiens ubiquitin-conjugating enzyme E2W (putative) (UBE2W), transcript variant 2, mRNA.
OSBPL8	0.34	0.045	Homo sapiens oxysterol binding protein-like 8 (OSBPL8), transcript variant 2, mRNA.
GRAP	-0.21	0.045	Homo sapiens GRB2-related adaptor protein (GRAP), mRNA.
NRGN	-0.46	0.045	Homo sapiens neurogranin (protein kinase C substrate, RC3) (NRGN), mRNA.
KIAA1370	0.23	0.045	Homo sapiens KIAA1370 (KIAA1370), mRNA.
PSTPIP2	0.24	0.045	Homo sapiens proline-serine-threonine phosphatase interacting protein 2 (PSTPIP2), mRNA.
HCCA2	-0.18	0.045	Homo sapiens HCCA2 protein (HCCA2), mRNA.
IRX1	-0.5	0.045	Homo sapiens iroquois homeobox 1 (IRX1), mRNA.
C20ORF4	-0.15	0.045	Homo sapiens chromosome 20 open reading frame 4 (C20orf4), mRNA.
FYN	-0.15	0.045	Homo sapiens FYN oncogene related to SRC, FGR, YES (FYN), transcript variant 2, mRNA.
VHL	-0.17	0.045	Homo sapiens von Hippel-Lindau tumor suppressor (VHL), transcript variant 2, mRNA.
HMGN2	0.1	0.045	Homo sapiens high-mobility group nucleosomal binding domain 2 (HMGN2), mRNA.
C16ORF35	-0.42	0.045	Homo sapiens chromosome 16 open reading frame 35 (C16orf35), transcript variant 2, mRNA.
FAIM3	-0.21	0.045	Homo sapiens Fas apoptotic inhibitory molecule 3 (FAIM3), mRNA.
PSIP1	0.26	0.045	Homo sapiens PC4 and SFRS1 interacting protein 1 (PSIP1), transcript variant 2, mRNA.
SAMD9	0.28	0.045	Homo sapiens sterile alpha motif domain containing 9 (SAMD9), mRNA.
PAG1	0.22	0.045	Homo sapiens phosphoprotein associated with glycosphingolipid microdomains 1 (PAG1), mRNA.
NDUFS8	-0.12	0.045	Homo sapiens NADH dehydrogenase (ubiquinone) Fe-S protein 8, 23kDa (NADH-coenzyme Q reductase) (NDUFS8), mRNA.
DPYD	0.22	0.045	Homo sapiens dihydropyrimidine dehydrogenase (DPYD), transcript variant 1, mRNA.
ORMDL1	0.21	0.045	Homo sapiens ORM1-like 1 (S. cerevisiae) (ORMDL1), mRNA.
NME4	-0.3	0.0453	Homo sapiens non-metastatic cells 4, protein expressed in (NME4), nuclear gene encoding mitochondrial protein, mRNA.
C14ORF100	0.19	0.0453	Homo sapiens chromosome 14 open reading frame 100 (C14orf100), mRNA.
HMGB2	0.16	0.0453	Homo sapiens high-mobility group box 2 (HMGB2), mRNA.
PPM1B	0.22	0.0453	Homo sapiens protein phosphatase 1B (formerly 2C), magnesium-dependent, beta isoform (PPM1B), transcript variant 2, mRNA.
URM1	-0.11	0.0453	Homo sapiens ubiquitin related modifier 1 homolog (S. cerevisiae) (URM1), mRNA.
GANAB	-0.16	0.0453	Homo sapiens glucosidase, alpha; neutral AB (GANAB), transcript variant 2, mRNA.
HMG20B	-0.14	0.0453	Homo sapiens high-mobility group 20B (HMG20B), mRNA.
ACAP2	0.21	0.0453	Homo sapiens ArfGAP with coiled-coil, ankyrin repeat and PH domains 2 (ACAP2), mRNA.
HEXB	0.14	0.0453	Homo sapiens hexosaminidase B (beta polypeptide) (HEXB), mRNA.
MOSPD3	-0.49	0.0453	Homo sapiens motile sperm domain containing 3 (MOSPD3), transcript variant 2, mRNA.
ARFGEF1	0.14	0.0453	Homo sapiens ADP-ribosylation factor guanine nucleotide-exchange factor 1(brefeldin A-inhibited) (ARFGEF1), mRNA.
DEGS1	0.15	0.0453	Homo sapiens degenerative spermatocyte homolog 1, lipid desaturase (Drosophila) (DEGS1), transcript variant 1, mRNA.
DNAJA2	0.15	0.0453	Homo sapiens DnaJ (Hsp40) homolog, subfamily A, member 2 (DNAJA2), mRNA.
SENP7	0.35	0.0453	Homo sapiens SUMO1/sentrin specific peptidase 7 (SENP7), transcript variant 2, mRNA.
MAP1S	-0.34	0.0453	Homo sapiens microtubule-associated protein 1S (MAP1S), mRNA.
MMADHC	0.14	0.0453	Homo sapiens methylmalonic aciduria (cobalamin deficiency) cblD type, with homocystinuria (MMADHC), nuclear gene encoding mitochondrial protein, mRNA.
ALG5	0.19	0.0453	Homo sapiens asparagine-linked glycosylation 5 homolog (S. cerevisiae, dolichyl-phosphate beta-glucosyltransferase) (ALG5), mRNA.
DHPS	-0.12	0.0453	Homo sapiens deoxyhypusine synthase (DHPS), transcript variant 2, mRNA.
ARPC3	0.13	0.0453	Homo sapiens actin related protein 2/3 complex, subunit 3, 21kDa (ARPC3), mRNA.
CHD8	-0.21	0.0458	Homo sapiens chromodomain helicase DNA binding protein 8 (CHD8), mRNA.
ZNF428	-0.12	0.0458	Homo sapiens zinc finger protein 428 (ZNF428), mRNA.
COX7A2L	0.24	0.0458	Homo sapiens cytochrome c oxidase subunit VIIa polypeptide 2 like (COX7A2L), nuclear gene encoding mitochondrial protein, mRNA.
FOXN2	0.28	0.0458	Homo sapiens forkhead box N2 (FOXN2), mRNA.
KLHL12	0.12	0.0458	Homo sapiens kelch-like 12 (Drosophila) (KLHL12), mRNA.
NISCH	-0.14	0.0458	Homo sapiens nischarin (NISCH), mRNA.
DMAP1	-0.13	0.0458	Homo sapiens DNA methyltransferase 1 associated protein 1 (DMAP1), transcript variant 2, mRNA.
PNPLA6	-0.17	0.0458	Homo sapiens patatin-like phospholipase domain containing 6 (PNPLA6), mRNA.
P4HTM	-0.14	0.0458	Homo sapiens prolyl 4-hydroxylase, transmembrane (endoplasmic reticulum) (P4HTM), transcript variant 3, mRNA.
STXBP2	-0.23	0.0459	Homo sapiens syntaxin binding protein 2 (STXBP2), mRNA.
LHPP	-0.22	0.0459	Homo sapiens phospholysine phosphohistidine inorganic pyrophosphate phosphatase (LHPP), mRNA.
SLC15A4	0.17	0.0459	Homo sapiens solute carrier family 15, member 4 (SLC15A4), mRNA.
IKBKB	-0.14	0.0459	Homo sapiens inhibitor of kappa light polypeptide gene enhancer in B-cells, kinase beta (IKBKB), mRNA.
EML3	-0.17	0.0459	Homo sapiens echinoderm microtubule associated protein like 3 (EML3), mRNA.
C17ORF70	-0.13	0.0459	Homo sapiens chromosome 17 open reading frame 70 (C17orf70), mRNA.
CNOT8	0.18	0.0459	Homo sapiens CCR4-NOT transcription complex, subunit 8 (CNOT8), mRNA.
SCAP	-0.18	0.0459	Homo sapiens SREBF chaperone (SCAP), mRNA.
ARAF	-0.26	0.0462	Homo sapiens v-raf murine sarcoma 3611 viral oncogene homolog (ARAF), mRNA.
GYG1	0.17	0.0462	Homo sapiens glycogenin 1 (GYG1), mRNA.
CHD1	0.18	0.0462	Homo sapiens chromodomain helicase DNA binding protein 1 (CHD1), mRNA.
SNX14	0.23	0.0462	Homo sapiens sorting nexin 14 (SNX14), transcript variant 2, mRNA.
SEPT5	-0.43	0.0462	Homo sapiens septin 5 (SEPT5), mRNA.
TSPAN33	-0.31	0.0462	Homo sapiens tetraspanin 33 (TSPAN33), mRNA.
TMED2	0.19	0.0462	Homo sapiens transmembrane emp24 domain trafficking protein 2 (TMED2), mRNA.
KIDINS220	0.18	0.0463	Homo sapiens kinase D-interacting substrate of 220 kDa (KIDINS220), mRNA.
MED1	-0.53	0.0464	Homo sapiens mediator complex subunit 1 (MED1), mRNA.
FOXO4	-0.31	0.0465	Homo sapiens forkhead box O4 (FOXO4), mRNA.
EDEM1	0.14	0.0466	Homo sapiens ER degradation enhancer, mannosidase alpha-like 1 (EDEM1), mRNA.
DGKD	-0.15	0.047	Homo sapiens diacylglycerol kinase, delta 130kDa (DGKD), transcript variant 1, mRNA.
FIBP	-0.14	0.047	Homo sapiens fibroblast growth factor (acidic) intracellular binding protein (FIBP), transcript variant 2, mRNA.
TCEB1	0.17	0.047	Homo sapiens transcription elongation factor B (SIII), polypeptide 1 (15kDa, elongin C) (TCEB1), mRNA.
LYL1	-0.32	0.047	Homo sapiens lymphoblastic leukemia derived sequence 1 (LYL1), mRNA.
TLE4	0.17	0.047	Homo sapiens transducin-like enhancer of split 4 (E(sp1) homolog, Drosophila) (TLE4), mRNA.
BAZ2B	0.26	0.047	Homo sapiens bromodomain adjacent to zinc finger domain, 2B (BAZ2B), mRNA.
PPP1R2	0.24	0.047	Homo sapiens protein phosphatase 1, regulatory (inhibitor) subunit 2 (PPP1R2), mRNA.
POLDIP3	-0.2	0.047	Homo sapiens polymerase (DNA-directed), delta interacting protein 3 (POLDIP3), transcript variant 2, mRNA.
HDAC7A	-0.52	0.0474	Homo sapiens histone deacetylase 7A (HDAC7A), transcript variant 2, mRNA.
EXOSC1	0.13	0.0474	Homo sapiens exosome component 1 (EXOSC1), mRNA. XM_944315 XM_944318 XM_944323
PJA2	0.23	0.0474	Homo sapiens praja 2, RING-H2 motif containing (PJA2), mRNA.
DPM1	0.29	0.0475	Homo sapiens dolichyl-phosphate mannosyltransferase polypeptide 1, catalytic subunit (DPM1), mRNA.
RNF103	0.14	0.0475	Homo sapiens ring finger protein 103 (RNF103), mRNA.
SCAMP1	0.22	0.0475	Homo sapiens secretory carrier membrane protein 1 (SCAMP1), mRNA.
FBXO33	0.18	0.0475	Homo sapiens F-box protein 33 (FBXO33), mRNA.
PHF20L1	0.22	0.0475	Homo sapiens PHD finger protein 20-like 1 (PHF20L1), transcript variant 1, mRNA.
TMEM170B	0.35	0.0475	Homo sapiens transmembrane protein 170B (TMEM170B), mRNA.
CD3E	-0.22	0.0475	Homo sapiens CD3e molecule, epsilon (CD3-TCR complex) (CD3E), mRNA.
HNRNPA2B1	0.15	0.0475	Homo sapiens heterogeneous nuclear ribonucleoprotein A2/B1 (HNRNPA2B1), transcript variant B1, mRNA.
ERCC1	-0.14	0.0475	Homo sapiens excision repair cross-complementing rodent repair deficiency, complementation group 1 (includes overlapping antisense sequence) (ERCC1), transcript variant 2, mRNA.
CUEDC2	-0.11	0.0475	Homo sapiens CUE domain containing 2 (CUEDC2), mRNA.
ARL6IP1	0.16	0.0475	Homo sapiens ADP-ribosylation factor-like 6 interacting protein 1 (ARL6IP1), mRNA.
SLC25A45	-0.47	0.0475	Homo sapiens solute carrier family 25, member 45 (SLC25A45), transcript variant 2, mRNA.
CENTB2	0.19	0.0475	Homo sapiens centaurin, beta 2 (CENTB2), mRNA.
MBNL1	0.27	0.0475	Homo sapiens muscleblind-like (Drosophila) (MBNL1), transcript variant 6, mRNA.
ACTR3	0.15	0.0475	Homo sapiens ARP3 actin-related protein 3 homolog (yeast) (ACTR3), mRNA.
ZNF143	0.12	0.0475	Homo sapiens zinc finger protein 143 (ZNF143), mRNA.
FAM110A	-0.19	0.0475	Homo sapiens family with sequence similarity 110, member A (FAM110A), transcript variant 3, mRNA.
SMNDC1	0.18	0.0475	Homo sapiens survival motor neuron domain containing 1 (SMNDC1), mRNA.
FAM3A	-0.15	0.0475	Homo sapiens family with sequence similarity 3, member A (FAM3A), mRNA.
PPP3CB	0.14	0.0475	Homo sapiens protein phosphatase 3 (formerly 2B), catalytic subunit, beta isoform (PPP3CB), mRNA.
CD93	0.26	0.0486	Homo sapiens CD93 molecule (CD93), mRNA.
TM2D1	0.15	0.0486	Homo sapiens TM2 domain containing 1 (TM2D1), mRNA.
INTS4	-0.12	0.0486	Homo sapiens integrator complex subunit 4 (INTS4), mRNA.
CARHSP1	-0.19	0.0486	Homo sapiens calcium regulated heat stable protein 1, 24kDa (CARHSP1), transcript variant 2, mRNA.
C5ORF4	-0.55	0.0487	Homo sapiens chromosome 5 open reading frame 4 (C5orf4), mRNA.
UBE2I	-0.1	0.049	Homo sapiens ubiquitin-conjugating enzyme E2I (UBC9 homolog, yeast) (UBE2I), transcript variant 3, mRNA.
SRP9	0.25	0.049	Homo sapiens signal recognition particle 9kDa (SRP9), mRNA.
FAM96A	0.3	0.0491	Homo sapiens family with sequence similarity 96, member A (FAM96A), transcript variant 1, mRNA.
VWCE	-0.66	0.0491	Homo sapiens von Willebrand factor C and EGF domains (VWCE), mRNA.
PMS2L4	-0.14	0.0491	Homo sapiens postmeiotic segregation increased 2-like 4 pseudogene (PMS2L4), non-coding RNA.
FZD7	-0.45	0.0493	Homo sapiens frizzled homolog 7 (Drosophila) (FZD7), mRNA.
TXN	0.25	0.0493	Homo sapiens thioredoxin (TXN), mRNA.
ASNSD1	0.27	0.0494	Homo sapiens asparagine synthetase domain containing 1 (ASNSD1), mRNA.
TAF7	0.25	0.0494	Homo sapiens TAF7 RNA polymerase II, TATA box binding protein (TBP)-associated factor, 55kDa (TAF7), mRNA.
HNRNPUL2	-0.21	0.0494	Homo sapiens heterogeneous nuclear ribonucleoprotein U-like 2 (HNRNPUL2), mRNA.
PDPR	-0.29	0.0494	PREDICTED: Homo sapiens pyruvate dehydrogenase phosphatase regulatory subunit (PDPR), mRNA.
CCNI	-0.18	0.0495	Homo sapiens cyclin I (CCNI), mRNA.
ABI1	0.16	0.0497	Homo sapiens abl-interactor 1 (ABI1), transcript variant 3, mRNA.
ANGEL2	0.18	0.0497	Homo sapiens angel homolog 2 (Drosophila) (ANGEL2), mRNA.
SCYL2	0.15	0.05	Homo sapiens SCY1-like 2 (S. cerevisiae) (SCYL2), mRNA.
SMAD4	0.17	0.05	Homo sapiens SMAD family member 4 (SMAD4), mRNA.
CSNK2B	-0.15	0.05	Homo sapiens casein kinase 2, beta polypeptide (CSNK2B), mRNA.
CHMP1A	-0.17	0.05	Homo sapiens chromatin modifying protein 1A (CHMP1A), transcript variant 2, mRNA.
TUBGCP6	-0.16	0.0501	Homo sapiens tubulin, gamma complex associated protein 6 (TUBGCP6), mRNA.
RNF213	-0.56	0.0503	Homo sapiens ring finger protein 213 (RNF213), mRNA.
FLJ12078	-0.2	0.0503	PREDICTED: Homo sapiens hypothetical protein FLJ12078 (FLJ12078), misc RNA.
MRPL33	0.16	0.0509	Homo sapiens mitochondrial ribosomal protein L33 (MRPL33), nuclear gene encoding mitochondrial protein, transcript variant 2, mRNA.
NDUFB11	-0.11	0.0513	Homo sapiens NADH dehydrogenase (ubiquinone) 1 beta subcomplex, 11, 17.3kDa (NDUFB11), mRNA.
DPY30	0.27	0.0513	Homo sapiens dpy-30 homolog (C. elegans) (DPY30), mRNA.
UBQLN4	-0.16	0.0513	Homo sapiens ubiquilin 4 (UBQLN4), mRNA.
KAT2A	-0.14	0.0513	Homo sapiens K(lysine) acetyltransferase 2A (KAT2A), mRNA.
HDAC6	-0.42	0.0514	Homo sapiens histone deacetylase 6 (HDAC6), mRNA.
GPS1	-0.12	0.0514	Homo sapiens G protein pathway suppressor 1 (GPS1), transcript variant 2, mRNA.
CSNK2A1	-0.39	0.0514	Homo sapiens casein kinase 2, alpha 1 polypeptide (CSNK2A1), transcript variant 2, mRNA.
CYB5R4	0.19	0.0514	Homo sapiens cytochrome b5 reductase 4 (CYB5R4), mRNA.
PCMTD1	0.3	0.0514	Homo sapiens protein-L-isoaspartate (D-aspartate) O-methyltransferase domain containing 1 (PCMTD1), mRNA.
C18ORF25	0.21	0.0514	Homo sapiens chromosome 18 open reading frame 25 (C18orf25), transcript variant 2, mRNA.
VBP1	0.28	0.0516	Homo sapiens von Hippel-Lindau binding protein 1 (VBP1), mRNA.
KIAA0528	0.2	0.0516	Homo sapiens KIAA0528 (KIAA0528), mRNA.
GNG10	0.41	0.0516	Homo sapiens guanine nucleotide binding protein (G protein), gamma 10 (GNG10), mRNA.
MARCH2	-0.33	0.0517	Homo sapiens membrane-associated ring finger (C3HC4) 2 (MARCH2), transcript variant 3, mRNA.
PSMA3	0.25	0.0517	Homo sapiens proteasome (prosome, macropain) subunit, alpha type, 3 (PSMA3), transcript variant 2, mRNA.
TFIP11	-0.13	0.0517	Homo sapiens tuftelin interacting protein 11 (TFIP11), transcript variant 2, mRNA.
CDC40	0.15	0.0517	Homo sapiens cell division cycle 40 homolog (S. cerevisiae) (CDC40), mRNA.
TWF2	-0.13	0.0517	Homo sapiens twinfilin, actin-binding protein, homolog 2 (Drosophila) (TWF2), mRNA.
CLPTM1	-0.17	0.0517	Homo sapiens cleft lip and palate associated transmembrane protein 1 (CLPTM1), mRNA.
RAB8B	0.22	0.0517	Homo sapiens RAB8B, member RAS oncogene family (RAB8B), mRNA.
WASF2	-0.24	0.0517	Homo sapiens WAS protein family, member 2 (WASF2), mRNA.
MGAT1	-0.16	0.0517	Homo sapiens mannosyl (alpha-1,3-)-glycoprotein beta-1,2-N-acetylglucosaminyltransferase (MGAT1), mRNA.
CLCN7	-0.17	0.052	Homo sapiens chloride channel 7 (CLCN7), mRNA.
MON2	0.15	0.052	Homo sapiens MON2 homolog (yeast) (MON2), mRNA.
PSENEN	-0.5	0.052	Homo sapiens presenilin enhancer 2 homolog (C. elegans) (PSENEN), mRNA.
FAM8A1	0.21	0.0528	Homo sapiens family with sequence similarity 8, member A1 (FAM8A1), mRNA.
EPN1	-0.17	0.0528	Homo sapiens epsin 1 (EPN1), mRNA.
CPSF1	-0.2	0.0528	Homo sapiens cleavage and polyadenylation specific factor 1, 160kDa (CPSF1), mRNA.
EDC4	-0.13	0.0529	Homo sapiens enhancer of mRNA decapping 4 (EDC4), mRNA.
RFFL	0.15	0.0529	Homo sapiens ring finger and FYVE-like domain containing 1 (RFFL), transcript variant 1, mRNA.
STIP1	-0.18	0.053	Homo sapiens stress-induced-phosphoprotein 1 (Hsp70/Hsp90-organizing protein) (STIP1), mRNA.
RPS6KB2	-0.1	0.053	Homo sapiens ribosomal protein S6 kinase, 70kDa, polypeptide 2 (RPS6KB2), mRNA.
STAG2	0.26	0.053	Homo sapiens stromal antigen 2 (STAG2), transcript variant 2, mRNA.
IL27RA	-0.13	0.053	Homo sapiens interleukin 27 receptor, alpha (IL27RA), mRNA.
PPCS	0.15	0.0531	Homo sapiens phosphopantothenoylcysteine synthetase (PPCS), transcript variant 1, mRNA.
MGC26356	-0.11	0.0531	PREDICTED: Homo sapiens misc_RNA (MGC26356), miscRNA.
PHKA2	-0.16	0.0532	Homo sapiens phosphorylase kinase, alpha 2 (liver) (PHKA2), mRNA.
PIAS4	-0.17	0.0539	Homo sapiens protein inhibitor of activated STAT, 4 (PIAS4), mRNA.
DGCR6	-0.13	0.0539	Homo sapiens DiGeorge syndrome critical region gene 6 (DGCR6), mRNA.
UBL7	-0.21	0.0539	Homo sapiens ubiquitin-like 7 (bone marrow stromal cell-derived) (UBL7), transcript variant 2, mRNA.
KPNA3	0.18	0.0539	Homo sapiens karyopherin alpha 3 (importin alpha 4) (KPNA3), mRNA.
PTEN	0.16	0.054	Homo sapiens phosphatase and tensin homolog (PTEN), mRNA.
CNIH4	0.37	0.054	Homo sapiens cornichon homolog 4 (Drosophila) (CNIH4), mRNA.
TMED5	0.28	0.054	Homo sapiens transmembrane emp24 protein transport domain containing 5 (TMED5), mRNA.
EPB49	-0.49	0.0543	Homo sapiens erythrocyte membrane protein band 4.9 (dematin) (EPB49), mRNA.
USP8	0.16	0.0545	Homo sapiens ubiquitin specific peptidase 8 (USP8), mRNA.
UBE2M	-0.15	0.0546	Homo sapiens ubiquitin-conjugating enzyme E2M (UBC12 homolog, yeast) (UBE2M), mRNA.
AHSA1	-0.12	0.0547	Homo sapiens AHA1, activator of heat shock 90kDa protein ATPase homolog 1 (yeast) (AHSA1), mRNA.
UBE2J1	0.21	0.0547	Homo sapiens ubiquitin-conjugating enzyme E2, J1 (UBC6 homolog, yeast) (UBE2J1), mRNA.
SMARCC2	-0.21	0.0547	Homo sapiens SWI/SNF related, matrix associated, actin dependent regulator of chromatin, subfamily c, member 2 (SMARCC2), transcript variant 2, mRNA.
ANKRD10	0.17	0.0547	Homo sapiens ankyrin repeat domain 10 (ANKRD10), mRNA.
PCNA	0.15	0.0547	Homo sapiens proliferating cell nuclear antigen (PCNA), transcript variant 2, mRNA.
SFRS2	0.11	0.0547	Homo sapiens splicing factor, arginine/serine-rich 2 (SFRS2), mRNA.
GGNBP2	0.11	0.0547	Homo sapiens gametogenetin binding protein 2 (GGNBP2), mRNA.
CD24	0.37	0.0548	Homo sapiens CD24 molecule (CD24), mRNA.
MEGF10	-0.64	0.0548	Homo sapiens multiple EGF-like-domains 10 (MEGF10), mRNA.
HNRPK	0.12	0.0548	Homo sapiens heterogeneous nuclear ribonucleoprotein K (HNRPK), transcript variant 3, mRNA.
OSTC	0.23	0.055	Homo sapiens oligosaccharyltransferase complex subunit (OSTC), mRNA.
HNRPH1	0.23	0.055	Homo sapiens heterogeneous nuclear ribonucleoprotein H1 (H) (HNRPH1), mRNA.
USO1	0.17	0.055	Homo sapiens USO1 homolog, vesicle docking protein (yeast) (USO1), mRNA.
KLHDC2	0.2	0.0551	Homo sapiens kelch domain containing 2 (KLHDC2), mRNA.
C5ORF5	0.14	0.0551	Homo sapiens chromosome 5 open reading frame 5 (C5orf5), mRNA.
EFR3A	0.23	0.0551	Homo sapiens EFR3 homolog A (S. cerevisiae) (EFR3A), mRNA.
SIPA1	-0.16	0.0551	Homo sapiens signal-induced proliferation-associated gene 1 (SIPA1), transcript variant 2, mRNA.
STX7	0.2	0.0551	Homo sapiens syntaxin 7 (STX7), mRNA.
EMD	-0.12	0.0551	Homo sapiens emerin (Emery-Dreifuss muscular dystrophy) (EMD), mRNA.
YPEL5	0.18	0.0551	Homo sapiens yippee-like 5 (Drosophila) (YPEL5), mRNA.
MAPKAPK2	-0.14	0.0551	Homo sapiens mitogen-activated protein kinase-activated protein kinase 2 (MAPKAPK2), transcript variant 2, mRNA.
PIGY	0.22	0.0553	Homo sapiens phosphatidylinositol glycan anchor biosynthesis, class Y (PIGY), transcript variant 2, mRNA.
SPSB3	-0.11	0.0553	Homo sapiens splA/ryanodine receptor domain and SOCS box containing 3 (SPSB3), mRNA.
CDKN1A	-0.3	0.0554	Homo sapiens cyclin-dependent kinase inhibitor 1A (p21, Cip1) (CDKN1A), transcript variant 1, mRNA.
COX7A2	0.28	0.0554	Homo sapiens cytochrome c oxidase subunit VIIa polypeptide 2 (liver) (COX7A2), mRNA.
WDR61	0.17	0.0554	Homo sapiens WD repeat domain 61 (WDR61), mRNA.
CASP1	0.2	0.0554	Homo sapiens caspase 1, apoptosis-related cysteine peptidase (interleukin 1, beta, convertase) (CASP1), transcript variant delta, mRNA.
CCDC72	0.46	0.0554	Homo sapiens coiled-coil domain containing 72 (CCDC72), mRNA.
MAPRE2	-0.13	0.0554	Homo sapiens microtubule-associated protein, RP/EB family, member 2 (MAPRE2), mRNA.
ZNF526	-0.15	0.0555	Homo sapiens zinc finger protein 526 (ZNF526), mRNA.
SHOC2	0.18	0.0555	Homo sapiens soc-2 suppressor of clear homolog (C. elegans) (SHOC2), mRNA.
TRIM26	-0.18	0.0559	Homo sapiens tripartite motif-containing 26 (TRIM26), mRNA.
SMG1	0.16	0.0562	Homo sapiens PI-3-kinase-related kinase SMG-1 (SMG1), mRNA.
HDAC2	0.13	0.0562	Homo sapiens histone deacetylase 2 (HDAC2), mRNA.
LY96	0.59	0.0564	Homo sapiens lymphocyte antigen 96 (LY96), mRNA.
RCOR3	0.24	0.0564	Homo sapiens REST corepressor 3 (RCOR3), mRNA.
HCFC1R1	-0.13	0.0566	Homo sapiens host cell factor C1 regulator 1 (XPO1 dependent) (HCFC1R1), transcript variant 3, mRNA.
MITD1	0.18	0.0568	Homo sapiens MIT, microtubule interacting and transport, domain containing 1 (MITD1), mRNA.
SLC30A9	0.2	0.0568	Homo sapiens solute carrier family 30 (zinc transporter), member 9 (SLC30A9), mRNA.
MED28	0.15	0.0569	Homo sapiens mediator complex subunit 28 (MED28), mRNA.
BAT3	-0.26	0.0569	Homo sapiens HLA-B associated transcript 3 (BAT3), transcript variant 3, mRNA.
SMEK2	0.19	0.057	Homo sapiens SMEK homolog 2, suppressor of mek1 (Dictyostelium) (SMEK2), mRNA.
AGL	0.32	0.057	Homo sapiens amylo-1, 6-glucosidase, 4-alpha-glucanotransferase (AGL), transcript variant 5, mRNA.
PNRC2	0.23	0.057	Homo sapiens proline-rich nuclear receptor coactivator 2 (PNRC2), mRNA.
PHF5A	0.25	0.057	Homo sapiens PHD finger protein 5A (PHF5A), mRNA.
ASCC2	-0.34	0.057	Homo sapiens activating signal cointegrator 1 complex subunit 2 (ASCC2), mRNA.
CD79A	-0.29	0.057	Homo sapiens CD79a molecule, immunoglobulin-associated alpha (CD79A), transcript variant 2, mRNA.
CYBASC3	-0.17	0.057	Homo sapiens cytochrome b, ascorbate dependent 3 (CYBASC3), mRNA.
CAPZA2	0.32	0.0575	Homo sapiens capping protein (actin filament) muscle Z-line, alpha 2 (CAPZA2), mRNA.
SASH3	-0.14	0.0575	Homo sapiens SAM and SH3 domain containing 3 (SASH3), mRNA.
PFAAP5	0.25	0.0582	Homo sapiens phosphonoformate immuno-associated protein 5 (PFAAP5), mRNA.
TRPV2	-0.14	0.0585	Homo sapiens transient receptor potential cation channel, subfamily V, member 2 (TRPV2), mRNA.
NCK1	0.18	0.0585	Homo sapiens NCK adaptor protein 1 (NCK1), mRNA.
YY1AP1	-0.19	0.0585	Homo sapiens YY1 associated protein 1 (YY1AP1), transcript variant 2, mRNA.
PRKCB	0.13	0.0587	Homo sapiens protein kinase C, beta (PRKCB), transcript variant 1, mRNA.
CEACAM1	0.3	0.0587	Homo sapiens carcinoembryonic antigen-related cell adhesion molecule 1 (biliary glycoprotein) (CEACAM1), transcript variant 2, mRNA.
CLSTN1	-0.2	0.059	Homo sapiens calsyntenin 1 (CLSTN1), transcript variant 1, mRNA.
LDHA	0.12	0.059	Homo sapiens lactate dehydrogenase A (LDHA), transcript variant 2, mRNA.
SPATA2L	-0.17	0.059	Homo sapiens spermatogenesis associated 2-like (SPATA2L), mRNA.
PPP1CC	0.14	0.059	Homo sapiens protein phosphatase 1, catalytic subunit, gamma isoform (PPP1CC), mRNA.
SH2D3C	-0.2	0.0598	Homo sapiens SH2 domain containing 3C (SH2D3C), transcript variant 2, mRNA.
IFP38	-0.17	0.06	Homo sapiens IFP38 (IFP38), mRNA.
ATP5C1	0.3	0.0606	Homo sapiens ATP synthase, H+ transporting, mitochondrial F1 complex, gamma polypeptide 1 (ATP5C1), nuclear gene encoding mitochondrial protein, transcript variant 2, mRNA.
RAB10	0.16	0.0614	Homo sapiens RAB10, member RAS oncogene family (RAB10), mRNA.
AIP	-0.11	0.0618	Homo sapiens aryl hydrocarbon receptor interacting protein (AIP), mRNA.
SEPW1	-0.14	0.0619	Homo sapiens selenoprotein W, 1 (SEPW1), mRNA.
OXR1	0.34	0.0619	Homo sapiens oxidation resistance 1 (OXR1), mRNA.
PDCD7	-0.1	0.0619	Homo sapiens programmed cell death 7 (PDCD7), mRNA.
DNM2	-0.17	0.0624	Homo sapiens dynamin 2 (DNM2), transcript variant 2, mRNA.
FAM134A	-0.21	0.0624	Homo sapiens family with sequence similarity 134, member A (FAM134A), mRNA.
TMX1	0.32	0.0624	Homo sapiens thioredoxin-related transmembrane protein 1 (TMX1), mRNA.
PAN3	0.12	0.0624	Homo sapiens PAN3 polyA specific ribonuclease subunit homolog (S. cerevisiae) (PAN3), mRNA.
FCGR3A	-0.64	0.0627	Homo sapiens Fc fragment of IgG, low affinity IIIa, receptor (CD16a) (FCGR3A), transcript variant 1, mRNA.
CTGLF7	-0.13	0.0629	PREDICTED: Homo sapiens centaurin, gamma-like family, member 7 (CTGLF7), mRNA.
EIF3B	-0.14	0.0629	Homo sapiens eukaryotic translation initiation factor 3, subunit B (EIF3B), transcript variant 2, mRNA.
WDR6	-0.15	0.063	Homo sapiens WD repeat domain 6 (WDR6), mRNA.
C12ORF35	0.19	0.063	Homo sapiens chromosome 12 open reading frame 35 (C12orf35), mRNA.
RINL	-0.18	0.063	Homo sapiens Ras and Rab interactor-like (RINL), mRNA.
OGT	0.15	0.063	Homo sapiens O-linked N-acetylglucosamine (GlcNAc) transferase (UDP-N-acetylglucosamine:polypeptide-N-acetylglucosaminyl transferase) (OGT), transcript variant 2, mRNA.
AGTPBP1	0.14	0.063	Homo sapiens ATP/GTP binding protein 1 (AGTPBP1), mRNA.
MOBKL2A	-0.23	0.0631	Homo sapiens MOB1, Mps One Binder kinase activator-like 2A (yeast) (MOBKL2A), mRNA.
CGGBP1	0.23	0.0631	Homo sapiens CGG triplet repeat binding protein 1 (CGGBP1), transcript variant 1, mRNA.
ITGB1	0.2	0.0631	Homo sapiens integrin, beta 1 (fibronectin receptor, beta polypeptide, antigen CD29 includes MDF2, MSK12) (ITGB1), transcript variant 1A, mRNA.
VRK3	-0.22	0.0631	Homo sapiens vaccinia related kinase 3 (VRK3), transcript variant 2, mRNA.
DNAJB2	-0.27	0.0631	Homo sapiens DnaJ (Hsp40) homolog, subfamily B, member 2 (DNAJB2), transcript variant 2, mRNA.
MRPS21	0.24	0.0638	Homo sapiens mitochondrial ribosomal protein S21 (MRPS21), nuclear gene encoding mitochondrial protein, transcript variant 2, mRNA.
PTPN7	-0.21	0.0646	Homo sapiens protein tyrosine phosphatase, non-receptor type 7 (PTPN7), transcript variant 2, mRNA.
NSUN2	0.14	0.0646	Homo sapiens NOP2/Sun domain family, member 2 (NSUN2), mRNA.
RSBN1	0.22	0.065	Homo sapiens round spermatid basic protein 1 (RSBN1), mRNA.
RNF7	0.18	0.0657	Homo sapiens ring finger protein 7 (RNF7), transcript variant 3, mRNA.
DDX59	0.16	0.0657	Homo sapiens DEAD (Asp-Glu-Ala-Asp) box polypeptide 59 (DDX59), transcript variant 1, mRNA.
UBL3	0.23	0.0658	Homo sapiens ubiquitin-like 3 (UBL3), mRNA.
SUMO3	0.1	0.0658	Homo sapiens SMT3 suppressor of mif two 3 homolog 3 (S. cerevisiae) (SUMO3), mRNA.
PRKD2	-0.19	0.0659	Homo sapiens protein kinase D2 (PRKD2), mRNA.
KLHDC3	-0.09	0.0659	Homo sapiens kelch domain containing 3 (KLHDC3), mRNA.
DCP2	0.21	0.0659	Homo sapiens DCP2 decapping enzyme homolog (S. cerevisiae) (DCP2), mRNA.
POFUT1	-0.14	0.0659	Homo sapiens protein O-fucosyltransferase 1 (POFUT1), transcript variant 1, mRNA.
BMI1	0.26	0.0659	Homo sapiens BMI1 polycomb ring finger oncogene (BMI1), mRNA.
PLEKHM2	-0.12	0.0659	Homo sapiens pleckstrin homology domain containing, family M (with RUN domain) member 2 (PLEKHM2), mRNA.
PACS1	-0.22	0.0659	Homo sapiens phosphofurin acidic cluster sorting protein 1 (PACS1), mRNA.
ALPK1	0.22	0.0659	Homo sapiens alpha-kinase 1 (ALPK1), mRNA.
RNASEL	0.13	0.0664	Homo sapiens ribonuclease L (2',5'-oligoisoadenylate synthetase-dependent) (RNASEL), mRNA.
SELS	0.15	0.0664	Homo sapiens selenoprotein S (SELS), transcript variant 2, mRNA.
RPL27A	0.14	0.0664	Homo sapiens ribosomal protein L27a (RPL27A), mRNA.
SF3A2	-0.19	0.0665	Homo sapiens splicing factor 3a, subunit 2, 66kDa (SF3A2), mRNA.
CLNS1A	0.21	0.0665	Homo sapiens chloride channel, nucleotide-sensitive, 1A (CLNS1A), mRNA.
DEK	0.25	0.0671	Homo sapiens DEK oncogene (DNA binding) (DEK), mRNA.
CHD4	-0.35	0.0671	Homo sapiens chromodomain helicase DNA binding protein 4 (CHD4), mRNA.
GHITM	0.1	0.0671	Homo sapiens growth hormone inducible transmembrane protein (GHITM), mRNA.
SMARCA4	-0.17	0.0671	Homo sapiens SWI/SNF related, matrix associated, actin dependent regulator of chromatin, subfamily a, member 4 (SMARCA4), mRNA.
TMEM109	-0.12	0.0671	Homo sapiens transmembrane protein 109 (TMEM109), mRNA.
ELF2	0.18	0.0671	Homo sapiens E74-like factor 2 (ets domain transcription factor) (ELF2), transcript variant 2, mRNA.
COX6C	0.33	0.0671	Homo sapiens cytochrome c oxidase subunit VIc (COX6C), mRNA.
PITPNM1	-0.13	0.0671	Homo sapiens phosphatidylinositol transfer protein, membrane-associated 1 (PITPNM1), mRNA.
HSP90AB1	-0.15	0.0673	Homo sapiens heat shock protein 90kDa alpha (cytosolic), class B member 1 (HSP90AB1), mRNA.
TBCA	0.2	0.0673	Homo sapiens tubulin folding cofactor A (TBCA), mRNA.
SBF1	-0.16	0.0673	Homo sapiens SET binding factor 1 (SBF1), transcript variant 1, mRNA.
ATP11B	0.18	0.0673	Homo sapiens ATPase, class VI, type 11B (ATP11B), mRNA.
SNORA25	0.19	0.0673	Homo sapiens small nucleolar RNA, H/ACA box 25 (SNORA25), small nucleolar RNA.
SYNJ1	0.16	0.0674	Homo sapiens synaptojanin 1 (SYNJ1), transcript variant 2, mRNA.
PSMD10	0.19	0.0678	Homo sapiens proteasome (prosome, macropain) 26S subunit, non-ATPase, 10 (PSMD10), transcript variant 1, mRNA.
TMED7	0.21	0.0681	Homo sapiens transmembrane emp24 protein transport domain containing 7 (TMED7), mRNA.
IRF3	-0.36	0.0687	Homo sapiens interferon regulatory factor 3 (IRF3), mRNA.
CSDA	-0.32	0.069	Homo sapiens cold shock domain protein A (CSDA), mRNA.
C7ORF70	0.11	0.0694	Homo sapiens chromosome 7 open reading frame 70 (C7orf70), mRNA.
MRPL3	0.26	0.0694	Homo sapiens mitochondrial ribosomal protein L3 (MRPL3), nuclear gene encoding mitochondrial protein, mRNA.
FNDC3B	0.17	0.0694	Homo sapiens fibronectin type III domain containing 3B (FNDC3B), transcript variant 1, mRNA.
PNPLA2	-0.27	0.0694	Homo sapiens patatin-like phospholipase domain containing 2 (PNPLA2), mRNA.
OSBPL7	-0.16	0.0694	Homo sapiens oxysterol binding protein-like 7 (OSBPL7), transcript variant 1, mRNA.
ZMYM6	0.13	0.0695	Homo sapiens zinc finger, MYM-type 6 (ZMYM6), mRNA.
DKFZP761P0423	-0.19	0.0695	PREDICTED: Homo sapiens hypothetical protein DKFZp761P0423 (DKFZp761P0423), mRNA.
WDFY1	0.2	0.0696	Homo sapiens WD repeat and FYVE domain containing 1 (WDFY1), mRNA.
ANKRD13D	-0.25	0.0697	PREDICTED: Homo sapiens ankyrin repeat domain 13 family, member D, transcript variant 7 (ANKRD13D), mRNA.
TIMM22	-0.13	0.0699	Homo sapiens translocase of inner mitochondrial membrane 22 homolog (yeast) (TIMM22), nuclear gene encoding mitochondrial protein, mRNA.
ACSL1	0.24	0.0705	Homo sapiens acyl-CoA synthetase long-chain family member 1 (ACSL1), mRNA.
TM2D3	0.13	0.0705	Homo sapiens TM2 domain containing 3 (TM2D3), transcript variant 1, mRNA.
SPG11	0.1	0.0705	Homo sapiens spastic paraplegia 11 (autosomal recessive) (SPG11), transcript variant 1, mRNA.
EEF2	-0.11	0.0705	Homo sapiens eukaryotic translation elongation factor 2 (EEF2), mRNA.
MAP4K1	-0.16	0.0705	Homo sapiens mitogen-activated protein kinase kinase kinase kinase 1 (MAP4K1), transcript variant 1, mRNA.
CBFB	0.19	0.0705	Homo sapiens core-binding factor, beta subunit (CBFB), transcript variant 2, mRNA.
SRP72	0.15	0.0705	Homo sapiens signal recognition particle 72kDa (SRP72), mRNA.
PTOV1	-0.14	0.0705	Homo sapiens prostate tumor overexpressed 1 (PTOV1), mRNA.
ATXN10	-0.48	0.0705	Homo sapiens ataxin 10 (ATXN10), mRNA.
TPI1	-0.13	0.0705	Homo sapiens triosephosphate isomerase 1 (TPI1), mRNA.
TMEM149	-0.2	0.0705	Homo sapiens transmembrane protein 149 (TMEM149), mRNA.
ZFC3H1	0.12	0.0705	Homo sapiens zinc finger, C3H1-type containing (ZFC3H1), mRNA.
TBC1D10C	-0.11	0.0705	Homo sapiens TBC1 domain family, member 10C (TBC1D10C), mRNA.
SRGN	0.15	0.0709	Homo sapiens serglycin (SRGN), mRNA.
RNF40	-0.24	0.0709	Homo sapiens ring finger protein 40 (RNF40), mRNA.
MGEA5	0.11	0.0709	Homo sapiens meningioma expressed antigen 5 (hyaluronidase) (MGEA5), mRNA.
IRF2BP2	0.16	0.071	Homo sapiens interferon regulatory factor 2 binding protein 2 (IRF2BP2), transcript variant 1, mRNA.
ST6GALNAC4	-0.38	0.071	Homo sapiens ST6 (alpha-N-acetyl-neuraminyl-2,3-beta-galactosyl-1, 3)-N-acetylgalactosaminide alpha-2,6-sialyltransferase 4 (ST6GALNAC4), transcript variant 1, mRNA.
PRDX3	0.15	0.071	Homo sapiens peroxiredoxin 3 (PRDX3), nuclear gene encoding mitochondrial protein, transcript variant 1, mRNA.
ANKRD12	0.27	0.071	Homo sapiens ankyrin repeat domain 12 (ANKRD12), transcript variant 1, mRNA.
C22ORF13	-0.26	0.0711	Homo sapiens chromosome 22 open reading frame 13 (C22orf13), mRNA.
TANK	0.16	0.0711	Homo sapiens TRAF family member-associated NFKB activator (TANK), transcript variant 1, mRNA.
MAPK8IP3	-0.14	0.0711	Homo sapiens mitogen-activated protein kinase 8 interacting protein 3 (MAPK8IP3), transcript variant 2, mRNA.
CCM2	-0.11	0.0711	Homo sapiens cerebral cavernous malformation 2 (CCM2), transcript variant 1, mRNA.
ATP6V0C	-0.24	0.0711	PREDICTED: Homo sapiens ATPase, H+ transporting, lysosomal 16kDa, V0 subunit c (ATP6V0C), mRNA.
VAV1	-0.18	0.0711	Homo sapiens vav 1 guanine nucleotide exchange factor (VAV1), mRNA.
PQLC3	0.18	0.0711	Homo sapiens PQ loop repeat containing 3 (PQLC3), mRNA.
FAM120A	0.1	0.0711	Homo sapiens family with sequence similarity 120A (FAM120A), mRNA.
RAP2C	0.21	0.0711	Homo sapiens RAP2C, member of RAS oncogene family (RAP2C), mRNA.
SUMO1P3	0.13	0.0711	Homo sapiens SUMO1 pseudogene 3 (SUMO1P3), non-coding RNA.
DHX34	-0.21	0.0711	Homo sapiens DEAH (Asp-Glu-Ala-His) box polypeptide 34 (DHX34), mRNA.
TXNDC17	0.24	0.0711	Homo sapiens thioredoxin domain containing 17 (TXNDC17), mRNA.
RAB4B	-0.12	0.0711	Homo sapiens RAB4B, member RAS oncogene family (RAB4B), mRNA.
MICAL1	-0.15	0.0711	Homo sapiens microtubule associated monoxygenase, calponin and LIM domain containing 1 (MICAL1), mRNA.
PRKCSH	-0.15	0.0711	Homo sapiens protein kinase C substrate 80K-H (PRKCSH), transcript variant 2, mRNA.
UBXN4	0.15	0.0711	Homo sapiens UBX domain protein 4 (UBXN4), mRNA.
ACTR1A	-0.13	0.0711	Homo sapiens ARP1 actin-related protein 1 homolog A, centractin alpha (yeast) (ACTR1A), mRNA.
HTATIP2	0.14	0.0711	Homo sapiens HIV-1 Tat interactive protein 2, 30kDa (HTATIP2), mRNA.
MARCKSL1	-0.16	0.0719	Homo sapiens MARCKS-like 1 (MARCKSL1), mRNA.
VPS26A	0.19	0.0721	Homo sapiens vacuolar protein sorting 26 homolog A (S. pombe) (VPS26A), transcript variant 2, mRNA.
HIF1A	0.18	0.0721	Homo sapiens hypoxia-inducible factor 1, alpha subunit (basic helix-loop-helix transcription factor) (HIF1A), transcript variant 2, mRNA.
OSBPL9	0.11	0.0721	Homo sapiens oxysterol binding protein-like 9 (OSBPL9), transcript variant 3, mRNA.
TXLNA	-0.12	0.0721	Homo sapiens taxilin alpha (TXLNA), mRNA.
ACBD3	0.16	0.0721	Homo sapiens acyl-Coenzyme A binding domain containing 3 (ACBD3), mRNA.
KLHL5	0.13	0.0723	Homo sapiens kelch-like 5 (Drosophila) (KLHL5), transcript variant 3, mRNA.
ZNHIT3	0.31	0.0723	Homo sapiens zinc finger, HIT type 3 (ZNHIT3), mRNA.
SERPINB1	0.17	0.0724	Homo sapiens serpin peptidase inhibitor, clade B (ovalbumin), member 1 (SERPINB1), mRNA.
TMUB1	-0.13	0.0726	Homo sapiens transmembrane and ubiquitin-like domain containing 1 (TMUB1), mRNA.
SRF	-0.13	0.0726	Homo sapiens serum response factor (c-fos serum response element-binding transcription factor) (SRF), mRNA.
SERTAD1	-0.19	0.0727	Homo sapiens SERTA domain containing 1 (SERTAD1), mRNA.
CYBB	0.21	0.0728	Homo sapiens cytochrome b-245, beta polypeptide (chronic granulomatous disease) (CYBB), mRNA.
C1ORF59	0.17	0.0728	Homo sapiens chromosome 1 open reading frame 59 (C1orf59), mRNA.
MXD4	-0.12	0.0728	Homo sapiens MAX dimerization protein 4 (MXD4), mRNA.
GGPS1	0.13	0.0728	Homo sapiens geranylgeranyl diphosphate synthase 1 (GGPS1), transcript variant 2, mRNA.
ATP6AP2	0.12	0.0728	Homo sapiens ATPase, H+ transporting, lysosomal accessory protein 2 (ATP6AP2), mRNA.
GPR65	0.27	0.0732	Homo sapiens G protein-coupled receptor 65 (GPR65), mRNA.
EIF2C2	-0.24	0.0732	Homo sapiens eukaryotic translation initiation factor 2C, 2 (EIF2C2), mRNA.
SNAPC2	-0.26	0.0732	Homo sapiens small nuclear RNA activating complex, polypeptide 2, 45kDa (SNAPC2), mRNA.
SLC39A3	-0.14	0.0732	Homo sapiens solute carrier family 39 (zinc transporter), member 3 (SLC39A3), transcript variant 1, mRNA.
LYPLAL1	0.19	0.0735	Homo sapiens lysophospholipase-like 1 (LYPLAL1), mRNA.
SYF2	0.12	0.0737	Homo sapiens SYF2 homolog, RNA splicing factor (S. cerevisiae) (SYF2), transcript variant 1, mRNA.
UBQLN2	0.12	0.0737	Homo sapiens ubiquilin 2 (UBQLN2), mRNA.
SPPL2A	0.13	0.0737	Homo sapiens signal peptide peptidase-like 2A (SPPL2A), mRNA.
USP7	-0.22	0.0739	Homo sapiens ubiquitin specific peptidase 7 (herpes virus-associated) (USP7), mRNA.
ACSL4	0.23	0.0739	Homo sapiens acyl-CoA synthetase long-chain family member 4 (ACSL4), transcript variant 1, mRNA.
ARPC5	0.11	0.0739	Homo sapiens actin related protein 2/3 complex, subunit 5, 16kDa (ARPC5), mRNA.
SF3B14	0.26	0.0739	Homo sapiens splicing factor 3B, 14 kDa subunit (SF3B14), mRNA.
CPD	0.2	0.0739	Homo sapiens carboxypeptidase D (CPD), mRNA.
UNC50	0.11	0.0739	Homo sapiens unc-50 homolog (C. elegans) (UNC50), mRNA.
MTDH	0.16	0.074	Homo sapiens metadherin (MTDH), mRNA.
RASAL3	-0.15	0.0741	Homo sapiens RAS protein activator like 3 (RASAL3), mRNA.
ATXN2	-0.1	0.0741	Homo sapiens ataxin 2 (ATXN2), mRNA.
HGS	-0.13	0.0743	Homo sapiens hepatocyte growth factor-regulated tyrosine kinase substrate (HGS), mRNA.
RPS6KB1	0.22	0.0754	Homo sapiens ribosomal protein S6 kinase, 70kDa, polypeptide 1 (RPS6KB1), mRNA.
CXXC5	-0.2	0.0754	Homo sapiens CXXC finger 5 (CXXC5), mRNA.
EIF4EBP2	-0.19	0.0754	Homo sapiens eukaryotic translation initiation factor 4E binding protein 2 (EIF4EBP2), mRNA.
ARL8B	0.14	0.0754	Homo sapiens ADP-ribosylation factor-like 8B (ARL8B), mRNA.
FLJ31306	0.19	0.0754	PREDICTED: Homo sapiens hypothetical protein FLJ31306 (FLJ31306), mRNA.
SNN	-0.21	0.0754	Homo sapiens stannin (SNN), mRNA.
FYTTD1	0.18	0.0757	Homo sapiens forty-two-three domain containing 1 (FYTTD1), transcript variant 2, mRNA.
EFHA1	0.2	0.0757	Homo sapiens EF-hand domain family, member A1 (EFHA1), mRNA.
GPD1L	0.14	0.0757	Homo sapiens glycerol-3-phosphate dehydrogenase 1-like (GPD1L), mRNA.
COASY	-0.12	0.0757	Homo sapiens Coenzyme A synthase (COASY), transcript variant 4, mRNA.
MAP2K1IP1	0.24	0.0757	Homo sapiens mitogen-activated protein kinase kinase 1 interacting protein 1 (MAP2K1IP1), mRNA.
STRAP	0.12	0.0757	Homo sapiens serine/threonine kinase receptor associated protein (STRAP), mRNA.
COQ6	-0.27	0.0757	Homo sapiens coenzyme Q6 homolog, monooxygenase (S. cerevisiae) (COQ6), transcript variant 1, mRNA.
CORO7	-0.15	0.0762	Homo sapiens coronin 7 (CORO7), mRNA.
GTF2F1	-0.14	0.0762	Homo sapiens general transcription factor IIF, polypeptide 1, 74kDa (GTF2F1), mRNA.
CARM1	-0.32	0.0762	Homo sapiens coactivator-associated arginine methyltransferase 1 (CARM1), mRNA.
EXOC7	-0.11	0.0769	Homo sapiens exocyst complex component 7 (EXOC7), transcript variant 1, mRNA.
SUPT5H	-0.15	0.0774	Homo sapiens suppressor of Ty 5 homolog (S. cerevisiae) (SUPT5H), mRNA.
ECH1	-0.12	0.0775	Homo sapiens enoyl Coenzyme A hydratase 1, peroxisomal (ECH1), mRNA.
LFNG	-0.1	0.0777	Homo sapiens LFNG O-fucosylpeptide 3-beta-N-acetylglucosaminyltransferase (LFNG), transcript variant 1, mRNA.
UQCRQ	0.32	0.0777	Homo sapiens ubiquinol-cytochrome c reductase, complex III subunit VII, 9.5kDa (UQCRQ), nuclear gene encoding mitochondrial protein, mRNA.
ZC3H5	-0.12	0.0778	PREDICTED: Homo sapiens zinc finger CCCH-type containing 5 (ZC3H5), mRNA.
GOLGA7	0.1	0.0778	Homo sapiens golgi autoantigen, golgin subfamily a, 7 (GOLGA7), transcript variant 2, mRNA.
KIAA1012	0.14	0.078	Homo sapiens KIAA1012 (KIAA1012), mRNA.
ROMO1	0.2	0.078	Homo sapiens reactive oxygen species modulator 1 (ROMO1), nuclear gene encoding mitochondrial protein, mRNA.
RPLP0	0.21	0.078	Homo sapiens ribosomal protein, large, P0 (RPLP0), transcript variant 1, mRNA.
BTAF1	0.22	0.078	Homo sapiens BTAF1 RNA polymerase II, B-TFIID transcription factor-associated, 170kDa (Mot1 homolog, S. cerevisiae) (BTAF1), mRNA.
GPI	-0.17	0.078	Homo sapiens glucose phosphate isomerase (GPI), mRNA.
AKAP11	0.25	0.078	Homo sapiens A kinase (PRKA) anchor protein 11 (AKAP11), mRNA.
OAZ1	-0.13	0.078	Homo sapiens ornithine decarboxylase antizyme 1 (OAZ1), mRNA.
ROD1	0.12	0.0783	Homo sapiens ROD1 regulator of differentiation 1 (S. pombe) (ROD1), mRNA.
DSE	0.19	0.0784	Homo sapiens dermatan sulfate epimerase (DSE), transcript variant 1, mRNA.
PNKP	-0.13	0.0785	Homo sapiens polynucleotide kinase 3'-phosphatase (PNKP), mRNA.
TPK1	0.14	0.0789	Homo sapiens thiamin pyrophosphokinase 1 (TPK1), transcript variant 2, mRNA.
RAB21	0.16	0.0793	Homo sapiens RAB21, member RAS oncogene family (RAB21), mRNA.
TMED10	0.16	0.0795	Homo sapiens transmembrane emp24-like trafficking protein 10 (yeast) (TMED10), mRNA.
ANKIB1	0.2	0.0795	Homo sapiens ankyrin repeat and IBR domain containing 1 (ANKIB1), mRNA.
MRLC2	0.13	0.0801	Homo sapiens myosin regulatory light chain MRLC2 (MRLC2), mRNA.
DUSP11	0.11	0.0803	Homo sapiens dual specificity phosphatase 11 (RNA/RNP complex 1-interacting) (DUSP11), mRNA.
SRP54	0.1	0.0804	PREDICTED: Homo sapiens signal recognition particle 54kDa (SRP54), mRNA.
FAR1	0.24	0.0804	Homo sapiens fatty acyl CoA reductase 1 (FAR1), mRNA.
OCEL1	-0.13	0.0804	Homo sapiens occludin/ELL domain containing 1 (OCEL1), mRNA.
TMEM126B	0.28	0.0804	Homo sapiens transmembrane protein 126B (TMEM126B), mRNA.
MMS19	-0.11	0.0808	Homo sapiens MMS19 nucleotide excision repair homolog (S. cerevisiae) (MMS19), mRNA.
TDG	0.15	0.0808	Homo sapiens thymine-DNA glycosylase (TDG), mRNA.
ROPN1B	-0.44	0.0808	Homo sapiens ropporin, rhophilin associated protein 1B (ROPN1B), mRNA.
WDR48	-0.16	0.0811	Homo sapiens WD repeat domain 48 (WDR48), mRNA.
GNA13	0.13	0.0811	Homo sapiens guanine nucleotide binding protein (G protein), alpha 13 (GNA13), mRNA.
LILRB3	-0.09	0.0811	Homo sapiens leukocyte immunoglobulin-like receptor, subfamily B (with TM and ITIM domains), member 3 (LILRB3), transcript variant 2, mRNA.
S100A12	0.34	0.0811	Homo sapiens S100 calcium binding protein A12 (S100A12), mRNA.
DUSP12	0.15	0.0811	Homo sapiens dual specificity phosphatase 12 (DUSP12), mRNA.
GABPB2	-0.09	0.0814	Homo sapiens GA binding protein transcription factor, beta subunit 2 (GABPB2), mRNA.
AP1M1	-0.14	0.0818	Homo sapiens adaptor-related protein complex 1, mu 1 subunit (AP1M1), mRNA.
CHMP5	0.35	0.0821	Homo sapiens chromatin modifying protein 5 (CHMP5), mRNA.
ELF1	0.11	0.0821	Homo sapiens E74-like factor 1 (ets domain transcription factor) (ELF1), mRNA.
DCAKD	-0.13	0.0821	Homo sapiens dephospho-CoA kinase domain containing (DCAKD), mRNA.
NUDC	-0.11	0.0823	Homo sapiens nuclear distribution gene C homolog (A. nidulans) (NUDC), mRNA.
C19ORF62	-0.17	0.0826	Homo sapiens chromosome 19 open reading frame 62 (C19orf62), transcript variant 2, mRNA.
PDZK1IP1	-0.46	0.0826	Homo sapiens PDZK1 interacting protein 1 (PDZK1IP1), mRNA.
ITGB4BP	-0.12	0.0826	Homo sapiens integrin beta 4 binding protein (ITGB4BP), transcript variant 3, mRNA.
TMEM14B	0.19	0.0831	Homo sapiens transmembrane protein 14B (TMEM14B), mRNA.
ARMET	0.14	0.0834	Homo sapiens arginine-rich, mutated in early stage tumors (ARMET), mRNA.
RNF10	-0.4	0.0834	Homo sapiens ring finger protein 10 (RNF10), mRNA.
PABPC1	-0.12	0.0834	Homo sapiens poly(A) binding protein, cytoplasmic 1 (PABPC1), mRNA.
CLINT1	0.16	0.0835	Homo sapiens clathrin interactor 1 (CLINT1), mRNA.
CKLF	0.18	0.0835	Homo sapiens chemokine-like factor (CKLF), transcript variant 5, mRNA.
INTS8	0.12	0.0837	Homo sapiens integrator complex subunit 8 (INTS8), mRNA.
ISG20L2	-0.14	0.0843	Homo sapiens interferon stimulated exonuclease gene 20kDa-like 2 (ISG20L2), mRNA.
SMCR5	-0.18	0.0843	Homo sapiens Smith-Magenis syndrome chromosome region, candidate 5 (non-protein coding) (SMCR5), non-coding RNA.
RPS24	0.38	0.0846	Homo sapiens ribosomal protein S24 (RPS24), transcript variant 1, mRNA.
UCRC	-0.15	0.0846	Homo sapiens ubiquinol-cytochrome c reductase complex (7.2 kD) (UCRC), transcript variant 1, mRNA.
RGL4	0.2	0.085	Homo sapiens ral guanine nucleotide dissociation stimulator-like 4 (RGL4), mRNA.
IDH3G	-0.14	0.0851	Homo sapiens isocitrate dehydrogenase 3 (NAD+) gamma (IDH3G), nuclear gene encoding mitochondrial protein, transcript variant 2, mRNA.
VPS36	0.21	0.0855	Homo sapiens vacuolar protein sorting 36 homolog (S. cerevisiae) (VPS36), mRNA.
GMFG	0.17	0.0858	Homo sapiens glia maturation factor, gamma (GMFG), mRNA.
FBXO7	-0.37	0.0861	Homo sapiens F-box protein 7 (FBXO7), transcript variant 2, mRNA.
SERINC1	0.15	0.0862	Homo sapiens serine incorporator 1 (SERINC1), mRNA.
CMTM6	0.15	0.0862	Homo sapiens CKLF-like MARVEL transmembrane domain containing 6 (CMTM6), mRNA.
COQ10B	0.15	0.0863	Homo sapiens coenzyme Q10 homolog B (S. cerevisiae) (COQ10B), mRNA.
HNRNPH1	0.2	0.0871	Homo sapiens heterogeneous nuclear ribonucleoprotein H1 (H) (HNRNPH1), mRNA.
CD48	0.2	0.0881	Homo sapiens CD48 molecule (CD48), mRNA.
EXOSC3	0.12	0.0881	Homo sapiens exosome component 3 (EXOSC3), transcript variant 1, mRNA.
PPP1CB	0.23	0.0881	Homo sapiens protein phosphatase 1, catalytic subunit, beta isoform (PPP1CB), transcript variant 3, mRNA.
FBXO18	-0.15	0.0881	Homo sapiens F-box protein, helicase, 18 (FBXO18), transcript variant 2, mRNA.
ZNF142	-0.12	0.0881	Homo sapiens zinc finger protein 142 (ZNF142), transcript variant 2, mRNA.
C17ORF49	-0.11	0.0882	Homo sapiens chromosome 17 open reading frame 49 (C17orf49), mRNA.
ATP5F1	0.13	0.0885	Homo sapiens ATP synthase, H+ transporting, mitochondrial F0 complex, subunit B1 (ATP5F1), nuclear gene encoding mitochondrial protein, mRNA.
KRTCAP2	-0.1	0.0885	Homo sapiens keratinocyte associated protein 2 (KRTCAP2), mRNA.
TLR6	0.14	0.0888	Homo sapiens toll-like receptor 6 (TLR6), mRNA.
ZNF296	-0.17	0.0889	Homo sapiens zinc finger protein 296 (ZNF296), mRNA.
MMS19L	-0.1	0.0892	Homo sapiens MMS19-like (MET18 homolog, S. cerevisiae) (MMS19L), mRNA.
NECAP1	0.11	0.0892	Homo sapiens NECAP endocytosis associated 1 (NECAP1), mRNA.
SLTM	0.13	0.0892	Homo sapiens SAFB-like, transcription modulator (SLTM), transcript variant 1, mRNA.
ZBED5	0.2	0.0896	Homo sapiens zinc finger, BED-type containing 5 (ZBED5), mRNA.
SNTB2	-0.17	0.0899	Homo sapiens syntrophin, beta 2 (dystrophin-associated protein A1, 59kDa, basic component 2) (SNTB2), transcript variant 1, mRNA.
PPP2R4	-0.13	0.0902	Homo sapiens protein phosphatase 2A activator, regulatory subunit 4 (PPP2R4), transcript variant 3, mRNA.
CS	-0.13	0.0902	Homo sapiens citrate synthase (CS), nuclear gene encoding mitochondrial protein, mRNA.
NXF1	-0.09	0.0902	Homo sapiens nuclear RNA export factor 1 (NXF1), transcript variant 1, mRNA.
UBQLN1	0.13	0.0902	Homo sapiens ubiquilin 1 (UBQLN1), transcript variant 1, mRNA.
GPR1	-0.27	0.0902	Homo sapiens G protein-coupled receptor 1 (GPR1), mRNA.
CLK3	-0.12	0.0902	Homo sapiens CDC-like kinase 3 (CLK3), transcript variant phclk3, mRNA.
NDE1	-0.19	0.0902	Homo sapiens nudE nuclear distribution gene E homolog 1 (A. nidulans) (NDE1), mRNA.
KPNA6	-0.15	0.0902	Homo sapiens karyopherin alpha 6 (importin alpha 7) (KPNA6), mRNA.
ZNF146	0.17	0.0904	Homo sapiens zinc finger protein 146 (ZNF146), mRNA.
SH3BGRL	0.13	0.0904	Homo sapiens SH3 domain binding glutamic acid-rich protein like (SH3BGRL), mRNA.
ZC3H11B	0.11	0.0904	PREDICTED: Homo sapiens misc_RNA (ZC3H11B), miscRNA.
HECA	0.12	0.0905	Homo sapiens headcase homolog (Drosophila) (HECA), mRNA.
SNRPG	0.32	0.0909	Homo sapiens small nuclear ribonucleoprotein polypeptide G (SNRPG), mRNA.
PHF15	-0.15	0.091	Homo sapiens PHD finger protein 15 (PHF15), mRNA.
OXSR1	0.11	0.091	Homo sapiens oxidative-stress responsive 1 (OXSR1), mRNA.
ACADM	0.23	0.091	Homo sapiens acyl-Coenzyme A dehydrogenase, C-4 to C-12 straight chain (ACADM), nuclear gene encoding mitochondrial protein, mRNA.
DAGLB	-0.12	0.091	Homo sapiens diacylglycerol lipase, beta (DAGLB), mRNA.
KLHL22	-0.11	0.091	Homo sapiens kelch-like 22 (Drosophila) (KLHL22), mRNA.
PKM2	-0.19	0.0913	Homo sapiens pyruvate kinase, muscle (PKM2), transcript variant 3, mRNA.
C19ORF22	-0.27	0.0913	Homo sapiens chromosome 19 open reading frame 22 (C19orf22), mRNA.
WWP1	0.16	0.0913	Homo sapiens WW domain containing E3 ubiquitin protein ligase 1 (WWP1), mRNA.
CD302	0.22	0.0913	Homo sapiens CD302 molecule (CD302), mRNA.
TOP3A	-0.2	0.0913	Homo sapiens topoisomerase (DNA) III alpha (TOP3A), mRNA.
NOP56	-0.13	0.0913	Homo sapiens NOP56 ribonucleoprotein homolog (yeast) (NOP56), transcript variant 1, mRNA.
PPM1G	-0.1	0.0913	Homo sapiens protein phosphatase 1G (formerly 2C), magnesium-dependent, gamma isoform (PPM1G), transcript variant 2, mRNA.
FBP1	-0.19	0.0913	Homo sapiens fructose-1,6-bisphosphatase 1 (FBP1), mRNA.
NCOR2	-0.17	0.0913	Homo sapiens nuclear receptor co-repressor 2 (NCOR2), transcript variant 1, mRNA.
SELENBP1	-0.52	0.0913	Homo sapiens selenium binding protein 1 (SELENBP1), mRNA.
FBXL5	0.14	0.0913	Homo sapiens F-box and leucine-rich repeat protein 5 (FBXL5), transcript variant 1, mRNA.
RBCK1	-0.17	0.0913	Homo sapiens RanBP-type and C3HC4-type zinc finger containing 1 (RBCK1), transcript variant 2, mRNA.
CLIP1	0.14	0.0913	Homo sapiens CAP-GLY domain containing linker protein 1 (CLIP1), transcript variant 1, mRNA.
MRPL11	0.16	0.0913	Homo sapiens mitochondrial ribosomal protein L11 (MRPL11), nuclear gene encoding mitochondrial protein, transcript variant 1, mRNA.
TRIM58	-0.45	0.0913	Homo sapiens tripartite motif-containing 58 (TRIM58), mRNA.
MST4	0.17	0.0913	Homo sapiens serine/threonine protein kinase MST4 (MST4), transcript variant 1, mRNA.
UBA1	-0.2	0.0913	Homo sapiens ubiquitin-like modifier activating enzyme 1 (UBA1), transcript variant 1, mRNA.
GUK1	-0.27	0.0913	Homo sapiens guanylate kinase 1 (GUK1), mRNA.
ANXA7	0.1	0.0913	Homo sapiens annexin A7 (ANXA7), transcript variant 2, mRNA.
FBXO11	0.11	0.0914	Homo sapiens F-box protein 11 (FBXO11), transcript variant 1, mRNA.
CTSB	-0.2	0.0916	Homo sapiens cathepsin B (CTSB), transcript variant 1, mRNA.
FLJ10213	-0.12	0.0918	Homo sapiens hypothetical protein FLJ10213 (FLJ10213), mRNA.
CBX6	-0.16	0.0923	Homo sapiens chromobox homolog 6 (CBX6), mRNA.
C7ORF26	-0.1	0.0923	Homo sapiens chromosome 7 open reading frame 26 (C7orf26), mRNA.
DDX56	-0.12	0.0925	Homo sapiens DEAD (Asp-Glu-Ala-Asp) box polypeptide 56 (DDX56), mRNA.
CCDC53	0.16	0.0926	Homo sapiens coiled-coil domain containing 53 (CCDC53), mRNA.
NDUFS7	-0.09	0.0926	Homo sapiens NADH dehydrogenase (ubiquinone) Fe-S protein 7, 20kDa (NADH-coenzyme Q reductase) (NDUFS7), mRNA.
CENPB	-0.11	0.0938	Homo sapiens centromere protein B, 80kDa (CENPB), mRNA.
APBB3	-0.13	0.0938	Homo sapiens amyloid beta (A4) precursor protein-binding, family B, member 3 (APBB3), transcript variant 3, mRNA.
POM121C	-0.14	0.0938	Homo sapiens POM121 membrane glycoprotein C (POM121C), mRNA.
CLK1	0.24	0.0942	Homo sapiens CDC-like kinase 1 (CLK1), mRNA.
CTSA	-0.2	0.0942	Homo sapiens cathepsin A (CTSA), transcript variant 1, mRNA.
MRPL32	0.23	0.0942	Homo sapiens mitochondrial ribosomal protein L32 (MRPL32), nuclear gene encoding mitochondrial protein, mRNA.
FAM32A	-0.09	0.0942	Homo sapiens family with sequence similarity 32, member A (FAM32A), mRNA.
YTHDC1	0.08	0.0942	Homo sapiens YTH domain containing 1 (YTHDC1), transcript variant 1, mRNA.
SLC25A6	-0.1	0.0942	Homo sapiens solute carrier family 25 (mitochondrial carrier; adenine nucleotide translocator), member 6 (SLC25A6), nuclear gene encoding mitochondrial protein, mRNA.
SPOCK2	-0.17	0.0942	Homo sapiens sparc/osteonectin, cwcv and kazal-like domains proteoglycan (testican) 2 (SPOCK2), mRNA.
IGF2BP2	-0.37	0.0942	Homo sapiens insulin-like growth factor 2 mRNA binding protein 2 (IGF2BP2), transcript variant 1, mRNA.
ANAPC5	-0.08	0.0942	Homo sapiens anaphase promoting complex subunit 5 (ANAPC5), mRNA.
PIK3AP1	0.18	0.0947	Homo sapiens phosphoinositide-3-kinase adaptor protein 1 (PIK3AP1), mRNA.
APBA3	-0.12	0.0947	Homo sapiens amyloid beta (A4) precursor protein-binding, family A, member 3 (APBA3), mRNA.
RTN4	0.11	0.0952	Homo sapiens reticulon 4 (RTN4), transcript variant 3, mRNA.
MRPL51	0.11	0.0959	Homo sapiens mitochondrial ribosomal protein L51 (MRPL51), nuclear gene encoding mitochondrial protein, mRNA.
DDX24	-0.15	0.0963	Homo sapiens DEAD (Asp-Glu-Ala-Asp) box polypeptide 24 (DDX24), mRNA.
NDUFA4	0.39	0.0963	Homo sapiens NADH dehydrogenase (ubiquinone) 1 alpha subcomplex, 4, 9kDa (NDUFA4), nuclear gene encoding mitochondrial protein, mRNA.
C9ORF69	-0.11	0.0963	Homo sapiens chromosome 9 open reading frame 69 (C9orf69), mRNA.
ZSWIM1	-0.1	0.0963	Homo sapiens zinc finger, SWIM-type containing 1 (ZSWIM1), mRNA.
PHRF1	-0.14	0.0965	Homo sapiens PHD and ring finger domains 1 (PHRF1), mRNA.
FLI1	0.11	0.097	Homo sapiens Friend leukemia virus integration 1 (FLI1), mRNA.
HSP90B1	0.14	0.097	Homo sapiens heat shock protein 90kDa beta (Grp94), member 1 (HSP90B1), mRNA.
YPEL3	-0.19	0.097	Homo sapiens yippee-like 3 (Drosophila) (YPEL3), transcript variant 1, mRNA.
SNRK	0.13	0.0973	Homo sapiens SNF related kinase (SNRK), mRNA.
BRI3BP	-0.14	0.0979	PREDICTED: Homo sapiens BRI3 binding protein (BRI3BP), mRNA.
RPL35	0.24	0.098	Homo sapiens ribosomal protein L35 (RPL35), mRNA.
YBX1	-0.2	0.0981	Homo sapiens Y box binding protein 1 (YBX1), mRNA.
BCLAF1	0.14	0.0986	Homo sapiens BCL2-associated transcription factor 1 (BCLAF1), transcript variant 2, mRNA.
POLB	0.13	0.0991	Homo sapiens polymerase (DNA directed), beta (POLB), mRNA.
SLC25A23	-0.21	0.0994	Homo sapiens solute carrier family 25 (mitochondrial carrier; phosphate carrier), member 23 (SLC25A23), nuclear gene encoding mitochondrial protein, mRNA.
SKP2	0.13	0.0994	Homo sapiens S-phase kinase-associated protein 2 (p45) (SKP2), transcript variant 2, mRNA.
NFKBIZ	0.17	0.0994	Homo sapiens nuclear factor of kappa light polypeptide gene enhancer in B-cells inhibitor, zeta (NFKBIZ), transcript variant 2, mRNA.
UBAP1	-0.16	0.0995	Homo sapiens ubiquitin associated protein 1 (UBAP1), mRNA.
FBXO46	-0.18	0.0995	PREDICTED: Homo sapiens F-box protein 46, transcript variant 5 (FBXO46), mRNA.
PPIL3	0.23	0.0996	Homo sapiens peptidylprolyl isomerase (cyclophilin)-like 3 (PPIL3), transcript variant PPIL3b, mRNA.
ABCF1	-0.13	0.1	Homo sapiens ATP-binding cassette, sub-family F (GCN20), member 1 (ABCF1), transcript variant 1, mRNA.
STRADB	-0.36	0.1	Homo sapiens STE20-related kinase adaptor beta (STRADB), mRNA.
ZNF689	-0.11	0.1	Homo sapiens zinc finger protein 689 (ZNF689), mRNA.
CMPK1	0.24	0.101	Homo sapiens cytidine monophosphate (UMP-CMP) kinase 1, cytosolic (CMPK1), mRNA.
AP2M1	-0.18	0.101	Homo sapiens adaptor-related protein complex 2, mu 1 subunit (AP2M1), transcript variant 1, mRNA.
CDIPT	-0.15	0.101	Homo sapiens CDP-diacylglycerol--inositol 3-phosphatidyltransferase (phosphatidylinositol synthase) (CDIPT), mRNA.
RTF1	-0.35	0.101	Homo sapiens Rtf1, Paf1/RNA polymerase II complex component, homolog (S. cerevisiae) (RTF1), mRNA.
TMEM181	0.18	0.101	Homo sapiens transmembrane protein 181 (TMEM181), mRNA.
DNAJB6	-0.13	0.102	Homo sapiens DnaJ (Hsp40) homolog, subfamily B, member 6 (DNAJB6), transcript variant 1, mRNA.
APEH	-0.1	0.102	Homo sapiens N-acylaminoacyl-peptide hydrolase (APEH), mRNA.
SUZ12	0.18	0.102	Homo sapiens suppressor of zeste 12 homolog (Drosophila) (SUZ12), mRNA.
SFRS18	0.15	0.102	Homo sapiens splicing factor, arginine/serine-rich 18 (SFRS18), transcript variant 1, mRNA.
TM7SF3	-0.13	0.102	Homo sapiens transmembrane 7 superfamily member 3 (TM7SF3), mRNA.
C14ORF156	0.32	0.102	Homo sapiens chromosome 14 open reading frame 156 (C14orf156), mRNA.
HNRNPH3	0.15	0.102	Homo sapiens heterogeneous nuclear ribonucleoprotein H3 (2H9) (HNRNPH3), transcript variant 2H9, mRNA.
TRIM38	-0.17	0.102	Homo sapiens tripartite motif-containing 38 (TRIM38), mRNA.
SF3B1	0.15	0.102	Homo sapiens splicing factor 3b, subunit 1, 155kDa (SF3B1), transcript variant 1, mRNA.
FLJ20273	0.18	0.102	Homo sapiens RNA-binding protein (FLJ20273), mRNA.
CCDC59	0.15	0.102	Homo sapiens coiled-coil domain containing 59 (CCDC59), mRNA.
AES	-0.12	0.102	Homo sapiens amino-terminal enhancer of split (AES), transcript variant 2, mRNA.
ILK	-0.11	0.102	Homo sapiens integrin-linked kinase (ILK), transcript variant 1, mRNA.
ATG12	0.11	0.102	Homo sapiens ATG12 autophagy related 12 homolog (S. cerevisiae) (ATG12), mRNA.
C19ORF2	0.14	0.103	Homo sapiens chromosome 19 open reading frame 2 (C19orf2), transcript variant 2, mRNA.
HPCAL1	-0.15	0.103	Homo sapiens hippocalcin-like 1 (HPCAL1), transcript variant 2, mRNA.
SDHD	0.13	0.103	Homo sapiens succinate dehydrogenase complex, subunit D, integral membrane protein (SDHD), nuclear gene encoding mitochondrial protein, mRNA.
DBI	0.31	0.103	Homo sapiens diazepam binding inhibitor (GABA receptor modulator, acyl-Coenzyme A binding protein) (DBI), transcript variant 2, mRNA.
RPL24	0.17	0.103	Homo sapiens ribosomal protein L24 (RPL24), mRNA.
NOP2	-0.14	0.104	Homo sapiens NOP2 nucleolar protein homolog (yeast) (NOP2), transcript variant 2, mRNA.
NCBP2	0.13	0.104	Homo sapiens nuclear cap binding protein subunit 2, 20kDa (NCBP2), transcript variant 1, mRNA.
SEC11A	0.16	0.105	Homo sapiens SEC11 homolog A (S. cerevisiae) (SEC11A), mRNA.
TAX1BP1	0.2	0.105	Homo sapiens Tax1 (human T-cell leukemia virus type I) binding protein 1 (TAX1BP1), transcript variant 2, mRNA.
TNIP1	-0.16	0.105	Homo sapiens TNFAIP3 interacting protein 1 (TNIP1), mRNA.
MYL4	-0.38	0.105	Homo sapiens myosin, light chain 4, alkali; atrial, embryonic (MYL4), transcript variant 2, mRNA.
UBE2N	0.17	0.105	Homo sapiens ubiquitin-conjugating enzyme E2N (UBC13 homolog, yeast) (UBE2N), mRNA.
SH3BGRL3	-0.16	0.105	Homo sapiens SH3 domain binding glutamic acid-rich protein like 3 (SH3BGRL3), mRNA.
FEZ2	0.13	0.105	Homo sapiens fasciculation and elongation protein zeta 2 (zygin II) (FEZ2), transcript variant 1, mRNA.
ZDHHC6	0.09	0.106	Homo sapiens zinc finger, DHHC-type containing 6 (ZDHHC6), mRNA.
UBE3A	0.16	0.106	Homo sapiens ubiquitin protein ligase E3A (UBE3A), transcript variant 2, mRNA.
LYRM1	0.12	0.106	Homo sapiens LYR motif containing 1 (LYRM1), mRNA.
MRPS18B	-0.09	0.106	Homo sapiens mitochondrial ribosomal protein S18B (MRPS18B), nuclear gene encoding mitochondrial protein, mRNA.
HEXDC	-0.14	0.106	Homo sapiens hexosaminidase (glycosyl hydrolase family 20, catalytic domain) containing (HEXDC), mRNA.
SIK3	-0.12	0.107	Homo sapiens SIK family kinase 3 (SIK3), mRNA.
IDH1	0.13	0.107	Homo sapiens isocitrate dehydrogenase 1 (NADP+), soluble (IDH1), mRNA.
RNF13	0.18	0.107	Homo sapiens ring finger protein 13 (RNF13), transcript variant 4, mRNA.
ARHGAP4	-0.1	0.107	Homo sapiens Rho GTPase activating protein 4 (ARHGAP4), mRNA.
FAM100B	-0.14	0.107	Homo sapiens family with sequence similarity 100, member B (FAM100B), mRNA.
TMEM111	-0.22	0.107	Homo sapiens transmembrane protein 111 (TMEM111), mRNA.
NELF	-0.15	0.107	Homo sapiens nasal embryonic LHRH factor (NELF), mRNA.
CCT8	0.11	0.107	Homo sapiens chaperonin containing TCP1, subunit 8 (theta) (CCT8), mRNA.
ATP8B4	0.18	0.107	Homo sapiens ATPase, class I, type 8B, member 4 (ATP8B4), mRNA.
CDKN1B	0.15	0.107	Homo sapiens cyclin-dependent kinase inhibitor 1B (p27, Kip1) (CDKN1B), mRNA.
SP4	0.19	0.107	Homo sapiens Sp4 transcription factor (SP4), mRNA.
CROP	0.21	0.107	Homo sapiens cisplatin resistance-associated overexpressed protein (CROP), transcript variant 2, mRNA.
AMY2A	0.15	0.108	Homo sapiens amylase, alpha 2A (pancreatic) (AMY2A), mRNA.
FLT3LG	-0.16	0.108	Homo sapiens fms-related tyrosine kinase 3 ligand (FLT3LG), mRNA.
AKNA	-0.14	0.108	Homo sapiens AT-hook transcription factor (AKNA), mRNA.
SRPK1	0.15	0.108	Homo sapiens SFRS protein kinase 1 (SRPK1), mRNA.
CORO1C	0.16	0.108	Homo sapiens coronin, actin binding protein, 1C (CORO1C), transcript variant 1, mRNA.
UPF2	0.08	0.108	Homo sapiens UPF2 regulator of nonsense transcripts homolog (yeast) (UPF2), transcript variant 1, mRNA.
SAT1	0.12	0.108	Homo sapiens spermidine/spermine N1-acetyltransferase 1 (SAT1), mRNA.
SRP14	0.18	0.108	Homo sapiens signal recognition particle 14kDa (homologous Alu RNA binding protein) (SRP14), mRNA.
CYLD	-0.15	0.108	Homo sapiens cylindromatosis (turban tumor syndrome) (CYLD), mRNA.
PTPN11	0.14	0.108	Homo sapiens protein tyrosine phosphatase, non-receptor type 11 (PTPN11), mRNA.
ITPKB	-0.14	0.108	Homo sapiens inositol 1,4,5-trisphosphate 3-kinase B (ITPKB), mRNA.
MAP2K3	-0.28	0.108	Homo sapiens mitogen-activated protein kinase kinase 3 (MAP2K3), transcript variant A, mRNA.
PTGER4	0.17	0.108	Homo sapiens prostaglandin E receptor 4 (subtype EP4) (PTGER4), mRNA.
HIGD1A	0.21	0.108	Homo sapiens HIG1 hypoxia inducible domain family, member 1A (HIGD1A), transcript variant 1, mRNA.
ARGLU1	0.22	0.108	Homo sapiens arginine and glutamate rich 1 (ARGLU1), mRNA.
GUSB	-0.1	0.108	Homo sapiens glucuronidase, beta (GUSB), mRNA.
SFT2D1	0.12	0.109	Homo sapiens SFT2 domain containing 1 (SFT2D1), mRNA.
SGSM2	-0.11	0.109	Homo sapiens small G protein signaling modulator 2 (SGSM2), transcript variant 1, mRNA.
CHCHD10	-0.11	0.109	Homo sapiens coiled-coil-helix-coiled-coil-helix domain containing 10 (CHCHD10), mRNA.
TAGLN2	-0.18	0.109	Homo sapiens transgelin 2 (TAGLN2), mRNA.
INPPL1	-0.16	0.109	Homo sapiens inositol polyphosphate phosphatase-like 1 (INPPL1), mRNA.
RPL31	0.47	0.11	Homo sapiens ribosomal protein L31 (RPL31), transcript variant 1, mRNA.
TNFRSF1A	-0.15	0.11	Homo sapiens tumor necrosis factor receptor superfamily, member 1A (TNFRSF1A), mRNA.
UBL5	0.19	0.11	Homo sapiens ubiquitin-like 5 (UBL5), transcript variant 2, mRNA.
MKLN1	0.1	0.11	Homo sapiens muskelin 1, intracellular mediator containing kelch motifs (MKLN1), mRNA.
TAX1BP3	-0.16	0.11	Homo sapiens Tax1 (human T-cell leukemia virus type I) binding protein 3 (TAX1BP3), mRNA.
SAPS2	-0.16	0.11	PREDICTED: Homo sapiens SAPS domain family, member 2, transcript variant 2 (SAPS2), mRNA.
TNS1	-0.43	0.11	Homo sapiens tensin 1 (TNS1), mRNA.
TAF15	-0.18	0.11	Homo sapiens TAF15 RNA polymerase II, TATA box binding protein (TBP)-associated factor, 68kDa (TAF15), transcript variant 1, mRNA.
UBE2Q2	0.2	0.11	Homo sapiens ubiquitin-conjugating enzyme E2Q family member 2 (UBE2Q2), mRNA.
API5	0.14	0.11	Homo sapiens apoptosis inhibitor 5 (API5), mRNA.
CLIC1	0.12	0.11	Homo sapiens chloride intracellular channel 1 (CLIC1), mRNA.
SLC40A1	0.16	0.11	Homo sapiens solute carrier family 40 (iron-regulated transporter), member 1 (SLC40A1), mRNA.
WTAP	0.13	0.11	Homo sapiens Wilms tumor 1 associated protein (WTAP), transcript variant 1, mRNA.
SPG7	-0.12	0.11	Homo sapiens spastic paraplegia 7 (pure and complicated autosomal recessive) (SPG7), nuclear gene encoding mitochondrial protein, transcript variant 1, mRNA.
EPB42	-0.43	0.11	Homo sapiens erythrocyte membrane protein band 4.2 (EPB42), mRNA.
MYST1	-0.12	0.11	Homo sapiens MYST histone acetyltransferase 1 (MYST1), transcript variant 1, mRNA.
TP53I13	-0.17	0.11	Homo sapiens tumor protein p53 inducible protein 13 (TP53I13), mRNA.
MFSD1	0.11	0.11	Homo sapiens major facilitator superfamily domain containing 1 (MFSD1), mRNA.
CD19	-0.31	0.11	Homo sapiens CD19 molecule (CD19), mRNA.
CLIC3	-0.33	0.11	Homo sapiens chloride intracellular channel 3 (CLIC3), mRNA.
ELOF1	-0.2	0.11	Homo sapiens elongation factor 1 homolog (S. cerevisiae) (ELOF1), mRNA.
PA2G4	-0.13	0.111	Homo sapiens proliferation-associated 2G4, 38kDa (PA2G4), mRNA.
CCR2	0.18	0.111	Homo sapiens chemokine (C-C motif) receptor 2 (CCR2), transcript variant A, mRNA.
COL8A2	-0.38	0.111	Homo sapiens collagen, type VIII, alpha 2 (COL8A2), mRNA.
ZDHHC16	-0.08	0.111	Homo sapiens zinc finger, DHHC-type containing 16 (ZDHHC16), transcript variant 4, mRNA.
LEMD3	0.22	0.111	Homo sapiens LEM domain containing 3 (LEMD3), mRNA.
LYRM5	0.18	0.112	Homo sapiens LYR motif containing 5 (LYRM5), mRNA.
APPBP2	0.12	0.112	Homo sapiens amyloid beta precursor protein (cytoplasmic tail) binding protein 2 (APPBP2), mRNA.
UCHL5IP	-0.1	0.112	Homo sapiens UCHL5 interacting protein (UCHL5IP), transcript variant 1, mRNA.
COX17	0.14	0.112	Homo sapiens COX17 cytochrome c oxidase assembly homolog (S. cerevisiae) (COX17), nuclear gene encoding mitochondrial protein, mRNA.
ATP5I	0.15	0.112	Homo sapiens ATP synthase, H+ transporting, mitochondrial F0 complex, subunit E (ATP5I), nuclear gene encoding mitochondrial protein, mRNA.
STK19	-0.09	0.112	Homo sapiens serine/threonine kinase 19 (STK19), transcript variant 1, mRNA.
DENND2D	-0.12	0.112	Homo sapiens DENN/MADD domain containing 2D (DENND2D), mRNA.
RRP7B	-0.1	0.112	Homo sapiens ribosomal RNA processing 7 homolog B (S. cerevisiae) (RRP7B), non-coding RNA.
LILRB2	0.16	0.112	Homo sapiens leukocyte immunoglobulin-like receptor, subfamily B (with TM and ITIM domains), member 2 (LILRB2), transcript variant 2, mRNA.
STK17B	0.19	0.112	Homo sapiens serine/threonine kinase 17b (STK17B), mRNA.
ATP5J	0.22	0.112	Homo sapiens ATP synthase, H+ transporting, mitochondrial F0 complex, subunit F6 (ATP5J), nuclear gene encoding mitochondrial protein, transcript variant 3, mRNA.
MATR3	0.19	0.112	Homo sapiens matrin 3 (MATR3), transcript variant 1, mRNA.
ZNF275	-0.15	0.112	Homo sapiens zinc finger protein 275 (ZNF275), mRNA.
DNAJB1	-0.11	0.112	Homo sapiens DnaJ (Hsp40) homolog, subfamily B, member 1 (DNAJB1), mRNA.
ESYT1	-0.14	0.112	Homo sapiens extended synaptotagmin-like protein 1 (ESYT1), mRNA.
DHX29	0.12	0.113	Homo sapiens DEAH (Asp-Glu-Ala-His) box polypeptide 29 (DHX29), mRNA.
FARSLB	-0.09	0.113	Homo sapiens phenylalanine-tRNA synthetase-like, beta subunit (FARSLB), mRNA.
LILRA3	-0.41	0.113	Homo sapiens leukocyte immunoglobulin-like receptor, subfamily A (without TM domain), member 3 (LILRA3), mRNA.
DPYSL5	-0.46	0.114	Homo sapiens dihydropyrimidinase-like 5 (DPYSL5), mRNA.
UBE2E1	0.14	0.114	Homo sapiens ubiquitin-conjugating enzyme E2E 1 (UBC4/5 homolog, yeast) (UBE2E1), transcript variant 2, mRNA.
C14ORF153	-0.13	0.114	Homo sapiens chromosome 14 open reading frame 153 (C14orf153), mRNA.
DCTN1	-0.16	0.114	Homo sapiens dynactin 1 (p150, glued homolog, Drosophila) (DCTN1), transcript variant 2, mRNA.
HMGA1	-0.12	0.114	Homo sapiens high mobility group AT-hook 1 (HMGA1), transcript variant 1, mRNA.
ACADVL	-0.11	0.114	Homo sapiens acyl-Coenzyme A dehydrogenase, very long chain (ACADVL), nuclear gene encoding mitochondrial protein, transcript variant 2, mRNA.
ZC3H3	-0.13	0.114	Homo sapiens zinc finger CCCH-type containing 3 (ZC3H3), mRNA.
ERGIC3	-0.08	0.115	Homo sapiens ERGIC and golgi 3 (ERGIC3), transcript variant 1, mRNA.
THOC7	0.14	0.117	Homo sapiens THO complex 7 homolog (Drosophila) (THOC7), mRNA.
LMO2	0.15	0.117	Homo sapiens LIM domain only 2 (rhombotin-like 1) (LMO2), mRNA.
VAMP2	-0.12	0.117	Homo sapiens vesicle-associated membrane protein 2 (synaptobrevin 2) (VAMP2), mRNA.
SLC35A5	0.18	0.117	Homo sapiens solute carrier family 35, member A5 (SLC35A5), mRNA.
MRPS18C	0.22	0.117	Homo sapiens mitochondrial ribosomal protein S18C (MRPS18C), nuclear gene encoding mitochondrial protein, mRNA.
BTN2A1	0.13	0.117	Homo sapiens butyrophilin, subfamily 2, member A1 (BTN2A1), transcript variant 1, mRNA.
C14ORF106	0.16	0.117	Homo sapiens chromosome 14 open reading frame 106 (C14orf106), mRNA.
HECTD1	0.11	0.117	Homo sapiens HECT domain containing 1 (HECTD1), mRNA.
SELL	-0.16	0.117	Homo sapiens selectin L (SELL), mRNA.
KCNJ2	0.2	0.117	Homo sapiens potassium inwardly-rectifying channel, subfamily J, member 2 (KCNJ2), mRNA.
PAPD5	-0.18	0.117	Homo sapiens PAP associated domain containing 5 (PAPD5), transcript variant 2, mRNA.
P2RY8	-0.11	0.117	Homo sapiens purinergic receptor P2Y, G-protein coupled, 8 (P2RY8), mRNA.
STK40	-0.15	0.117	Homo sapiens serine/threonine kinase 40 (STK40), mRNA.
FCRL2	-0.39	0.117	Homo sapiens Fc receptor-like 2 (FCRL2), transcript variant 2, mRNA.
MCOLN1	-0.29	0.118	Homo sapiens mucolipin 1 (MCOLN1), mRNA.
BCL6	0.18	0.118	Homo sapiens B-cell CLL/lymphoma 6 (zinc finger protein 51) (BCL6), transcript variant 1, mRNA.
CREB5	0.24	0.118	Homo sapiens cAMP responsive element binding protein 5 (CREB5), transcript variant 1, mRNA.
UBE1	-0.18	0.118	Homo sapiens ubiquitin-activating enzyme E1 (UBE1), transcript variant 1, mRNA.
RAPGEF1	-0.13	0.119	Homo sapiens Rap guanine nucleotide exchange factor (GEF) 1 (RAPGEF1), transcript variant 2, mRNA.
ZNF669	-0.17	0.119	Homo sapiens zinc finger protein 669 (ZNF669), mRNA.
NPTN	0.1	0.119	Homo sapiens neuroplastin (NPTN), transcript variant alpha, mRNA.
HPRT1	0.14	0.119	Homo sapiens hypoxanthine phosphoribosyltransferase 1 (Lesch-Nyhan syndrome) (HPRT1), mRNA.
HMGN4	0.15	0.119	Homo sapiens high mobility group nucleosomal binding domain 4 (HMGN4), mRNA.
ARL2	-0.11	0.119	Homo sapiens ADP-ribosylation factor-like 2 (ARL2), mRNA.
SLC4A7	0.27	0.119	Homo sapiens solute carrier family 4, sodium bicarbonate cotransporter, member 7 (SLC4A7), mRNA.
HINT1	0.41	0.12	Homo sapiens histidine triad nucleotide binding protein 1 (HINT1), mRNA.
NFE2L2	0.11	0.12	Homo sapiens nuclear factor (erythroid-derived 2)-like 2 (NFE2L2), mRNA.
CSRP1	-0.12	0.12	Homo sapiens cysteine and glycine-rich protein 1 (CSRP1), mRNA.
IMPDH2	-0.12	0.12	Homo sapiens IMP (inosine monophosphate) dehydrogenase 2 (IMPDH2), mRNA.
CCDC115	0.09	0.12	Homo sapiens coiled-coil domain containing 115 (CCDC115), mRNA.
GOT2	-0.14	0.12	Homo sapiens glutamic-oxaloacetic transaminase 2, mitochondrial (aspartate aminotransferase 2) (GOT2), nuclear gene encoding mitochondrial protein, mRNA.
CTSZ	-0.18	0.12	Homo sapiens cathepsin Z (CTSZ), mRNA.
PCMT1	0.12	0.12	Homo sapiens protein-L-isoaspartate (D-aspartate) O-methyltransferase (PCMT1), mRNA.
DYNLT1	0.15	0.12	Homo sapiens dynein, light chain, Tctex-type 1 (DYNLT1), mRNA.
MLKL	0.11	0.121	Homo sapiens mixed lineage kinase domain-like (MLKL), mRNA.
BCAP31	-0.11	0.121	Homo sapiens B-cell receptor-associated protein 31 (BCAP31), mRNA.
NBPF20	-0.24	0.121	Homo sapiens neuroblastoma breakpoint family, member 20 (NBPF20), mRNA.
TNRC6B	-0.13	0.121	Homo sapiens trinucleotide repeat containing 6B (TNRC6B), transcript variant 2, mRNA.
ACTR10	0.11	0.121	Homo sapiens actin-related protein 10 homolog (S. cerevisiae) (ACTR10), mRNA.
TMEM123	0.25	0.121	Homo sapiens transmembrane protein 123 (TMEM123), mRNA.
PRR5	-0.19	0.121	Homo sapiens proline rich 5 (renal) (PRR5), transcript variant 5, mRNA.
CRBN	0.23	0.121	Homo sapiens cereblon (CRBN), mRNA.
RSL24D1	0.48	0.121	Homo sapiens ribosomal L24 domain containing 1 (RSL24D1), mRNA.
ARL6IP5	0.13	0.121	Homo sapiens ADP-ribosylation-like factor 6 interacting protein 5 (ARL6IP5), mRNA.
C21ORF24	-0.13	0.121	Homo sapiens chromosome 21 open reading frame 24 (C21orf24), mRNA.
RSPRY1	-0.16	0.121	Homo sapiens ring finger and SPRY domain containing 1 (RSPRY1), mRNA.
PCNP	0.23	0.121	Homo sapiens PEST proteolytic signal containing nuclear protein (PCNP), mRNA.
CD74	-0.15	0.121	Homo sapiens CD74 molecule, major histocompatibility complex, class II invariant chain (CD74), transcript variant 2, mRNA.
ADNP	0.11	0.121	Homo sapiens activity-dependent neuroprotector homeobox (ADNP), transcript variant 2, mRNA.
ADIPOR1	-0.31	0.121	Homo sapiens adiponectin receptor 1 (ADIPOR1), mRNA.
POLR2B	0.11	0.121	Homo sapiens polymerase (RNA) II (DNA directed) polypeptide B, 140kDa (POLR2B), mRNA.
GSTO1	0.13	0.121	Homo sapiens glutathione S-transferase omega 1 (GSTO1), mRNA.
MUS81	-0.09	0.121	Homo sapiens MUS81 endonuclease homolog (S. cerevisiae) (MUS81), mRNA.
ADRA2C	-0.42	0.122	PREDICTED: Homo sapiens adrenergic, alpha-2C-, receptor (ADRA2C), mRNA.
FAM113B	-0.16	0.122	Homo sapiens family with sequence similarity 113, member B (FAM113B), mRNA.
DYNLRB1	-0.09	0.122	Homo sapiens dynein, light chain, roadblock-type 1 (DYNLRB1), mRNA.
GGA1	-0.1	0.122	Homo sapiens golgi associated, gamma adaptin ear containing, ARF binding protein 1 (GGA1), transcript variant 3, mRNA.
NME2	-0.16	0.122	Homo sapiens non-metastatic cells 2, protein (NM23B) expressed in (NME2), transcript variant 1, mRNA.
MT2A	-0.28	0.122	Homo sapiens metallothionein 2A (MT2A), mRNA.
C20ORF52	0.16	0.123	Homo sapiens chromosome 20 open reading frame 52 (C20orf52), mRNA.
C5ORF28	-0.19	0.123	Homo sapiens chromosome 5 open reading frame 28 (C5orf28), mRNA.
ELOVL5	0.12	0.123	Homo sapiens ELOVL family member 5, elongation of long chain fatty acids (FEN1/Elo2, SUR4/Elo3-like, yeast) (ELOVL5), mRNA.
SLC35A2	-0.12	0.123	Homo sapiens solute carrier family 35 (UDP-galactose transporter), member A2 (SLC35A2), transcript variant 2, mRNA.
S100A9	0.12	0.123	Homo sapiens S100 calcium binding protein A9 (calgranulin B) (S100A9), mRNA.
RPL17	0.44	0.123	Homo sapiens ribosomal protein L17 (RPL17), transcript variant 2, mRNA.
USP4	-0.15	0.123	Homo sapiens ubiquitin specific peptidase 4 (proto-oncogene) (USP4), transcript variant 1, mRNA.
ZRANB2	0.23	0.123	Homo sapiens zinc finger, RAN-binding domain containing 2 (ZRANB2), transcript variant 2, mRNA.
C16ORF61	0.21	0.123	Homo sapiens chromosome 16 open reading frame 61 (C16orf61), mRNA.
RBX1	0.29	0.123	Homo sapiens ring-box 1 (RBX1), mRNA.
DOK2	-0.12	0.123	Homo sapiens docking protein 2, 56kDa (DOK2), mRNA.
C16ORF63	0.18	0.123	Homo sapiens chromosome 16 open reading frame 63 (C16orf63), mRNA.
PSMA4	0.26	0.123	Homo sapiens proteasome (prosome, macropain) subunit, alpha type, 4 (PSMA4), mRNA.
PSMA1	0.09	0.123	Homo sapiens proteasome (prosome, macropain) subunit, alpha type, 1 (PSMA1), transcript variant 1, mRNA.
RFX7	0.2	0.123	Homo sapiens regulatory factor X, 7 (RFX7), mRNA.
CCDC12	-0.08	0.123	Homo sapiens coiled-coil domain containing 12 (CCDC12), mRNA.
C9ORF46	0.12	0.123	Homo sapiens chromosome 9 open reading frame 46 (C9orf46), mRNA.
TMEM71	0.12	0.123	Homo sapiens transmembrane protein 71 (TMEM71), mRNA.
RBM42	-0.13	0.123	Homo sapiens RNA binding motif protein 42 (RBM42), mRNA.
TOMM20	0.12	0.123	Homo sapiens translocase of outer mitochondrial membrane 20 homolog (yeast) (TOMM20), nuclear gene encoding mitochondrial protein, mRNA.
SPCS1	0.08	0.123	Homo sapiens signal peptidase complex subunit 1 homolog (S. cerevisiae) (SPCS1), mRNA.
INSIG1	0.13	0.123	Homo sapiens insulin induced gene 1 (INSIG1), transcript variant 2, mRNA.
CALM3	-0.11	0.123	Homo sapiens calmodulin 3 (phosphorylase kinase, delta) (CALM3), mRNA.
ICAM2	-0.11	0.123	Homo sapiens intercellular adhesion molecule 2 (ICAM2), transcript variant 1, mRNA.
TMEM60	0.09	0.123	Homo sapiens transmembrane protein 60 (TMEM60), mRNA.
TRAM1	0.15	0.123	Homo sapiens translocation associated membrane protein 1 (TRAM1), mRNA.
CREB1	-0.1	0.124	Homo sapiens cAMP responsive element binding protein 1 (CREB1), transcript variant A, mRNA.
ZNF787	-0.11	0.124	Homo sapiens zinc finger protein 787 (ZNF787), mRNA.
EIF3D	-0.08	0.124	Homo sapiens eukaryotic translation initiation factor 3, subunit D (EIF3D), mRNA.
NAE1	0.15	0.124	Homo sapiens NEDD8 activating enzyme E1 subunit 1 (NAE1), transcript variant 3, mRNA.
HNRPH3	0.14	0.124	Homo sapiens heterogeneous nuclear ribonucleoprotein H3 (2H9) (HNRPH3), transcript variant 2H9, mRNA.
MRPS27	-0.09	0.124	Homo sapiens mitochondrial ribosomal protein S27 (MRPS27), nuclear gene encoding mitochondrial protein, mRNA.
PDCD10	0.34	0.124	Homo sapiens programmed cell death 10 (PDCD10), transcript variant 2, mRNA.
FAM39E	-0.1	0.124	Homo sapiens family with sequence similarity 39, member E (FAM39E), mRNA.
MLEC	-0.1	0.125	Homo sapiens malectin (MLEC), mRNA.
ZNF364	-0.11	0.125	Homo sapiens zinc finger protein 364 (ZNF364), mRNA.
HAGH	-0.27	0.125	Homo sapiens hydroxyacylglutathione hydrolase (HAGH), nuclear gene encoding mitochondrial protein, transcript variant 1, mRNA.
NECAP2	-0.19	0.125	Homo sapiens NECAP endocytosis associated 2 (NECAP2), mRNA.
USP16	0.15	0.125	Homo sapiens ubiquitin specific peptidase 16 (USP16), transcript variant 1, mRNA.
GMPR	-0.37	0.126	Homo sapiens guanosine monophosphate reductase (GMPR), mRNA.
CIRH1A	-0.1	0.126	Homo sapiens cirrhosis, autosomal recessive 1A (cirhin) (CIRH1A), mRNA.
BRD3	-0.18	0.126	Homo sapiens bromodomain containing 3 (BRD3), mRNA.
MEF2D	-0.12	0.126	Homo sapiens myocyte enhancer factor 2D (MEF2D), mRNA.
CNOT4	-0.09	0.126	Homo sapiens CCR4-NOT transcription complex, subunit 4 (CNOT4), transcript variant 1, mRNA.
DOCK11	0.12	0.126	Homo sapiens dedicator of cytokinesis 11 (DOCK11), mRNA.
CYFIP2	-0.14	0.126	Homo sapiens cytoplasmic FMR1 interacting protein 2 (CYFIP2), transcript variant 3, mRNA.
UQCRH	0.16	0.126	Homo sapiens ubiquinol-cytochrome c reductase hinge protein (UQCRH), mRNA.
SSR2	0.11	0.126	Homo sapiens signal sequence receptor, beta (translocon-associated protein beta) (SSR2), mRNA.
ATP2A3	-0.13	0.126	Homo sapiens ATPase, Ca++ transporting, ubiquitous (ATP2A3), transcript variant 2, mRNA.
C2ORF24	-0.23	0.126	Homo sapiens chromosome 2 open reading frame 24 (C2orf24), mRNA.
RGS18	0.26	0.126	Homo sapiens regulator of G-protein signaling 18 (RGS18), mRNA.
LSM7	0.17	0.126	Homo sapiens LSM7 homolog, U6 small nuclear RNA associated (S. cerevisiae) (LSM7), mRNA.
C1ORF123	-0.08	0.126	Homo sapiens chromosome 1 open reading frame 123 (C1orf123), mRNA.
SSTR2	-0.17	0.127	Homo sapiens somatostatin receptor 2 (SSTR2), mRNA.
RFXANK	-0.1	0.127	Homo sapiens regulatory factor X-associated ankyrin-containing protein (RFXANK), transcript variant 1, mRNA.
PRF1	-0.28	0.127	Homo sapiens perforin 1 (pore forming protein) (PRF1), transcript variant 1, mRNA.
KCTD13	-0.11	0.127	Homo sapiens potassium channel tetramerisation domain containing 13 (KCTD13), mRNA.
RHEB	0.14	0.127	Homo sapiens Ras homolog enriched in brain (RHEB), mRNA.
RING1	-0.08	0.127	Homo sapiens ring finger protein 1 (RING1), mRNA.
GPBP1	0.13	0.127	Homo sapiens GC-rich promoter binding protein 1 (GPBP1), mRNA.
RBM38	-0.33	0.127	Homo sapiens RNA binding motif protein 38 (RBM38), transcript variant 2, mRNA.
CD27	-0.16	0.127	Homo sapiens CD27 molecule (CD27), mRNA.
VPS4B	0.12	0.127	Homo sapiens vacuolar protein sorting 4 homolog B (S. cerevisiae) (VPS4B), mRNA.
FTHL3	-0.17	0.127	Homo sapiens ferritin, heavy polypeptide-like 3 (FTHL3), non-coding RNA.
FCGBP	-0.32	0.127	Homo sapiens Fc fragment of IgG binding protein (FCGBP), mRNA.
SNX6	-0.1	0.127	Homo sapiens sorting nexin 6 (SNX6), transcript variant 2, mRNA.
SP2	-0.18	0.127	Homo sapiens Sp2 transcription factor (SP2), mRNA.
EIF4A3	-0.11	0.129	Homo sapiens eukaryotic translation initiation factor 4A, isoform 3 (EIF4A3), mRNA.
BAT5	-0.09	0.129	Homo sapiens HLA-B associated transcript 5 (BAT5), mRNA.
CDK5RAP3	-0.11	0.129	Homo sapiens CDK5 regulatory subunit associated protein 3 (CDK5RAP3), mRNA.
CHIC2	0.1	0.129	Homo sapiens cysteine-rich hydrophobic domain 2 (CHIC2), mRNA.
TMEM137	-0.21	0.129	PREDICTED: Homo sapiens transmembrane protein 137 (TMEM137), misc RNA.
MUL1	-0.1	0.129	Homo sapiens mitochondrial E3 ubiquitin ligase 1 (MUL1), nuclear gene encoding mitochondrial protein, mRNA.
PPP2R1A	-0.11	0.129	Homo sapiens protein phosphatase 2 (formerly 2A), regulatory subunit A , alpha isoform (PPP2R1A), mRNA.
MFSD5	-0.1	0.129	Homo sapiens major facilitator superfamily domain containing 5 (MFSD5), mRNA.
MAP3K1	0.11	0.129	Homo sapiens mitogen-activated protein kinase kinase kinase 1 (MAP3K1), mRNA.
PRNP	0.14	0.129	Homo sapiens prion protein (PRNP), transcript variant 3, mRNA.
LANCL1	0.15	0.129	Homo sapiens LanC lantibiotic synthetase component C-like 1 (bacterial) (LANCL1), mRNA.
LAGE3	-0.09	0.129	Homo sapiens L antigen family, member 3 (LAGE3), mRNA.
RPP21	-0.07	0.129	Homo sapiens ribonuclease P/MRP 21kDa subunit (RPP21), mRNA.
SS18L2	0.15	0.129	Homo sapiens synovial sarcoma translocation gene on chromosome 18-like 2 (SS18L2), mRNA.
RPL11	0.18	0.129	Homo sapiens ribosomal protein L11 (RPL11), mRNA.
FAM98A	0.1	0.13	Homo sapiens family with sequence similarity 98, member A (FAM98A), mRNA.
FLAD1	-0.08	0.13	Homo sapiens FAD1 flavin adenine dinucleotide synthetase homolog (S. cerevisiae) (FLAD1), transcript variant 2, mRNA.
C12ORF47	0.12	0.13	PREDICTED: Homo sapiens chromosome 12 open reading frame 47 (C12orf47), misc RNA.
COPS5	0.14	0.13	Homo sapiens COP9 constitutive photomorphogenic homolog subunit 5 (Arabidopsis) (COPS5), mRNA.
CSK	-0.14	0.13	Homo sapiens c-src tyrosine kinase (CSK), mRNA.
TADA3	-0.1	0.13	Homo sapiens transcriptional adaptor 3 (TADA3), transcript variant 1, mRNA.
DDX3X	0.12	0.13	Homo sapiens DEAD (Asp-Glu-Ala-Asp) box polypeptide 3, X-linked (DDX3X), mRNA.
TUBA4A	-0.15	0.13	Homo sapiens tubulin, alpha 4a (TUBA4A), mRNA.
RASGRP1	0.17	0.13	Homo sapiens RAS guanyl releasing protein 1 (calcium and DAG-regulated) (RASGRP1), mRNA.
BOP1	-0.11	0.13	Homo sapiens block of proliferation 1 (BOP1), mRNA.
LTA4H	0.15	0.13	Homo sapiens leukotriene A4 hydrolase (LTA4H), mRNA.
SH3BP1	-0.17	0.131	Homo sapiens SH3-domain binding protein 1 (SH3BP1), mRNA.
SNRPB	-0.09	0.131	Homo sapiens small nuclear ribonucleoprotein polypeptides B and B1 (SNRPB), transcript variant 2, mRNA.
ABLIM1	-0.16	0.131	Homo sapiens actin binding LIM protein 1 (ABLIM1), transcript variant 4, mRNA.
C14ORF102	-0.13	0.131	Homo sapiens chromosome 14 open reading frame 102 (C14orf102), transcript variant 1, mRNA.
XRN1	0.13	0.131	Homo sapiens 5'-3' exoribonuclease 1 (XRN1), mRNA.
RNF38	0.08	0.132	Homo sapiens ring finger protein 38 (RNF38), transcript variant 1, mRNA.
UBB	-0.18	0.132	Homo sapiens ubiquitin B (UBB), mRNA.
ROCK2	-0.1	0.132	Homo sapiens Rho-associated, coiled-coil containing protein kinase 2 (ROCK2), mRNA.
ITGAE	0.13	0.132	Homo sapiens integrin, alpha E (antigen CD103, human mucosal lymphocyte antigen 1; alpha polypeptide) (ITGAE), mRNA.
SNRNP27	0.12	0.133	Homo sapiens small nuclear ribonucleoprotein 27kDa (U4/U6.U5) (SNRNP27), mRNA.
MRPL38	-0.11	0.133	Homo sapiens mitochondrial ribosomal protein L38 (MRPL38), nuclear gene encoding mitochondrial protein, mRNA.
PNPT1	-0.1	0.133	Homo sapiens polyribonucleotide nucleotidyltransferase 1 (PNPT1), mRNA.
MRPL18	0.1	0.133	Homo sapiens mitochondrial ribosomal protein L18 (MRPL18), nuclear gene encoding mitochondrial protein, mRNA.
RPA3	0.15	0.133	Homo sapiens replication protein A3, 14kDa (RPA3), mRNA.
HNRNPA0	0.11	0.133	Homo sapiens heterogeneous nuclear ribonucleoprotein A0 (HNRNPA0), mRNA.
PSMC2	0.13	0.133	Homo sapiens proteasome (prosome, macropain) 26S subunit, ATPase, 2 (PSMC2), mRNA.
PCSK7	-0.1	0.133	Homo sapiens proprotein convertase subtilisin/kexin type 7 (PCSK7), mRNA.
C2ORF89	-0.19	0.133	Homo sapiens chromosome 2 open reading frame 89 (C2orf89), mRNA.
DERA	0.09	0.133	Homo sapiens 2-deoxyribose-5-phosphate aldolase homolog (C. elegans) (DERA), mRNA.
LSM5	0.18	0.134	Homo sapiens LSM5 homolog, U6 small nuclear RNA associated (S. cerevisiae) (LSM5), mRNA.
SLC25A42	-0.12	0.134	Homo sapiens solute carrier family 25, member 42 (SLC25A42), mRNA.
POLE4	0.15	0.134	Homo sapiens polymerase (DNA-directed), epsilon 4 (p12 subunit) (POLE4), mRNA.
ATG2A	-0.18	0.134	Homo sapiens ATG2 autophagy related 2 homolog A (S. cerevisiae) (ATG2A), mRNA.
PPA1	0.16	0.134	Homo sapiens pyrophosphatase (inorganic) 1 (PPA1), mRNA.
UBP1	0.11	0.134	Homo sapiens upstream binding protein 1 (LBP-1a) (UBP1), mRNA.
CD46	0.16	0.135	Homo sapiens CD46 molecule, complement regulatory protein (CD46), transcript variant m, mRNA.
SERP1	0.17	0.135	Homo sapiens stress-associated endoplasmic reticulum protein 1 (SERP1), mRNA.
WDR13	-0.11	0.135	Homo sapiens WD repeat domain 13 (WDR13), mRNA.
GEMIN4	-0.12	0.135	Homo sapiens gem (nuclear organelle) associated protein 4 (GEMIN4), mRNA.
ANKRD9	-0.31	0.136	Homo sapiens ankyrin repeat domain 9 (ANKRD9), mRNA.
ATP5O	0.15	0.136	Homo sapiens ATP synthase, H+ transporting, mitochondrial F1 complex, O subunit (ATP5O), nuclear gene encoding mitochondrial protein, mRNA.
KATNB1	-0.11	0.136	Homo sapiens katanin p80 (WD repeat containing) subunit B 1 (KATNB1), mRNA.
SEC61G	0.1	0.136	Homo sapiens Sec61 gamma subunit (SEC61G), transcript variant 2, mRNA.
MRFAP1L1	0.14	0.136	Homo sapiens Morf4 family associated protein 1-like 1 (MRFAP1L1), transcript variant 2, mRNA.
MLL4	-0.14	0.136	Homo sapiens myeloid/lymphoid or mixed-lineage leukemia 4 (MLL4), mRNA.
TMCO1	0.21	0.136	Homo sapiens transmembrane and coiled-coil domains 1 (TMCO1), mRNA.
TMEM9B	0.08	0.136	Homo sapiens TMEM9 domain family, member B (TMEM9B), mRNA.
KHDRBS1	0.1	0.136	Homo sapiens KH domain containing, RNA binding, signal transduction associated 1 (KHDRBS1), mRNA.
ARID1A	0.12	0.136	Homo sapiens AT rich interactive domain 1A (SWI-like) (ARID1A), transcript variant 2, mRNA.
MT1A	-0.21	0.137	Homo sapiens metallothionein 1A (MT1A), mRNA.
MRPS22	0.14	0.137	Homo sapiens mitochondrial ribosomal protein S22 (MRPS22), nuclear gene encoding mitochondrial protein, mRNA.
CXCR4	0.14	0.137	Homo sapiens chemokine (C-X-C motif) receptor 4 (CXCR4), transcript variant 1, mRNA.
MSH3	-0.11	0.137	Homo sapiens mutS homolog 3 (E. coli) (MSH3), mRNA.
WDR45	-0.18	0.137	Homo sapiens WD repeat domain 45 (WDR45), transcript variant 1, mRNA.
GMIP	-0.15	0.137	Homo sapiens GEM interacting protein (GMIP), mRNA.
TNFAIP8	0.17	0.137	Homo sapiens tumor necrosis factor, alpha-induced protein 8 (TNFAIP8), transcript variant 2, mRNA.
C7ORF23	0.2	0.137	Homo sapiens chromosome 7 open reading frame 23 (C7orf23), mRNA.
BCL2L1	-0.3	0.137	Homo sapiens BCL2-like 1 (BCL2L1), nuclear gene encoding mitochondrial protein, transcript variant 1, mRNA.
COX6B1	0.07	0.137	Homo sapiens cytochrome c oxidase subunit Vib polypeptide 1 (ubiquitous) (COX6B1), nuclear gene encoding mitochondrial protein, mRNA.
ZCCHC9	0.1	0.138	Homo sapiens zinc finger, CCHC domain containing 9 (ZCCHC9), mRNA.
GNAS	-0.13	0.138	Homo sapiens GNAS complex locus (GNAS), transcript variant 4, mRNA.
TOR1AIP1	0.1	0.138	Homo sapiens torsin A interacting protein 1 (TOR1AIP1), mRNA.
RNGTT	0.12	0.138	Homo sapiens RNA guanylyltransferase and 5'-phosphatase (RNGTT), mRNA.
SLC44A2	-0.12	0.138	Homo sapiens solute carrier family 44, member 2 (SLC44A2), mRNA.
VEZF1	0.08	0.138	Homo sapiens vascular endothelial zinc finger 1 (VEZF1), mRNA.
DDX23	-0.1	0.138	Homo sapiens DEAD (Asp-Glu-Ala-Asp) box polypeptide 23 (DDX23), mRNA.
TLR1	0.16	0.138	Homo sapiens toll-like receptor 1 (TLR1), mRNA.
CDC42SE2	0.13	0.138	Homo sapiens CDC42 small effector 2 (CDC42SE2), transcript variant 2, mRNA.
SIGIRR	-0.12	0.139	PREDICTED: Homo sapiens single immunoglobulin and toll-interleukin 1 receptor (TIR) domain (SIGIRR), mRNA.
PSMB1	0.12	0.139	Homo sapiens proteasome (prosome, macropain) subunit, beta type, 1 (PSMB1), mRNA.
GGA2	-0.13	0.139	Homo sapiens golgi associated, gamma adaptin ear containing, ARF binding protein 2 (GGA2), mRNA.
DGUOK	0.06	0.139	Homo sapiens deoxyguanosine kinase (DGUOK), nuclear gene encoding mitochondrial protein, transcript variant 1, mRNA.
CSAD	0.15	0.139	Homo sapiens cysteine sulfinic acid decarboxylase (CSAD), mRNA.
PRICKLE4	0.16	0.14	Homo sapiens prickle homolog 4 (Drosophila) (PRICKLE4), mRNA.
PSMA6	0.27	0.14	Homo sapiens proteasome (prosome, macropain) subunit, alpha type, 6 (PSMA6), mRNA.
ZNF430	-0.1	0.14	Homo sapiens zinc finger protein 430 (ZNF430), mRNA.
DEDD2	-0.11	0.14	Homo sapiens death effector domain containing 2 (DEDD2), mRNA.
PFDN5	0.28	0.14	Homo sapiens prefoldin subunit 5 (PFDN5), transcript variant 3, mRNA.
GNG2	0.17	0.141	Homo sapiens guanine nucleotide binding protein (G protein), gamma 2 (GNG2), mRNA.
SNRPF	0.15	0.141	Homo sapiens small nuclear ribonucleoprotein polypeptide F (SNRPF), mRNA.
TMEM50B	0.18	0.141	Homo sapiens transmembrane protein 50B (TMEM50B), mRNA.
ACP1	0.17	0.141	Homo sapiens acid phosphatase 1, soluble (ACP1), transcript variant 4, mRNA.
BCYRN1	-0.15	0.141	Homo sapiens brain cytoplasmic RNA 1 (non-protein coding) (BCYRN1), non-coding RNA.
SRP14P1	0.16	0.141	Homo sapiens signal recognition particle 14kDa (homologous Alu RNA binding protein) pseudogene 1 (SRP14P1), non-coding RNA.
PSMC5	-0.08	0.141	Homo sapiens proteasome (prosome, macropain) 26S subunit, ATPase, 5 (PSMC5), mRNA.
BIRC2	0.19	0.141	Homo sapiens baculoviral IAP repeat-containing 2 (BIRC2), mRNA.
RXRB	-0.08	0.141	Homo sapiens retinoid X receptor, beta (RXRB), mRNA.
SFRS17A	0.08	0.141	Homo sapiens splicing factor, arginine/serine-rich 17A (SFRS17A), transcript variant 1, mRNA.
IL8RB	-0.22	0.141	Homo sapiens interleukin 8 receptor, beta (IL8RB), mRNA.
TMEM59	0.1	0.141	Homo sapiens transmembrane protein 59 (TMEM59), mRNA.
XRCC2	-0.15	0.143	Homo sapiens X-ray repair complementing defective repair in Chinese hamster cells 2 (XRCC2), mRNA.
RWDD1	0.22	0.144	Homo sapiens RWD domain containing 1 (RWDD1), transcript variant 3, mRNA.
LRRK2	0.17	0.144	Homo sapiens leucine-rich repeat kinase 2 (LRRK2), mRNA.
PAK2	0.12	0.144	Homo sapiens p21 (CDKN1A)-activated kinase 2 (PAK2), mRNA.
PRELID1	-0.11	0.144	Homo sapiens PRELI domain containing 1 (PRELID1), mRNA.
ARD1A	-0.08	0.144	Homo sapiens ARD1 homolog A, N-acetyltransferase (S. cerevisiae) (ARD1A), mRNA.
NUAK2	-0.16	0.144	Homo sapiens NUAK family, SNF1-like kinase, 2 (NUAK2), mRNA.
WASPIP	0.12	0.145	Homo sapiens Wiskott-Aldrich syndrome protein interacting protein (WASPIP), mRNA.
MAP4K4	-0.3	0.145	Homo sapiens mitogen-activated protein kinase kinase kinase kinase 4 (MAP4K4), transcript variant 3, mRNA.
GTF2A2	0.08	0.145	Homo sapiens general transcription factor IIA, 2, 12kDa (GTF2A2), mRNA.
LRRC37B	0.1	0.145	Homo sapiens leucine rich repeat containing 37B (LRRC37B), mRNA.
PFKFB3	0.17	0.145	Homo sapiens 6-phosphofructo-2-kinase/fructose-2,6-biphosphatase 3 (PFKFB3), mRNA.
PYGB	-0.15	0.145	Homo sapiens phosphorylase, glycogen; brain (PYGB), mRNA.
CNBP	0.11	0.145	Homo sapiens CCHC-type zinc finger, nucleic acid binding protein (CNBP), mRNA.
LST1	0.23	0.145	Homo sapiens leukocyte specific transcript 1 (LST1), transcript variant 1, mRNA.
MIS12	0.13	0.145	Homo sapiens MIS12, MIND kinetochore complex component, homolog (S. pombe) (MIS12), mRNA.
AKTIP	0.12	0.145	Homo sapiens AKT interacting protein (AKTIP), transcript variant 1, mRNA.
LSM1	0.17	0.145	Homo sapiens LSM1 homolog, U6 small nuclear RNA associated (S. cerevisiae) (LSM1), mRNA.
CAPNS1	-0.12	0.146	Homo sapiens calpain, small subunit 1 (CAPNS1), transcript variant 2, mRNA.
ZNF641	-0.23	0.146	Homo sapiens zinc finger protein 641 (ZNF641), mRNA.
HLA-DMA	-0.12	0.146	Homo sapiens major histocompatibility complex, class II, DM alpha (HLA-DMA), mRNA.
ETFA	0.1	0.146	Homo sapiens electron-transfer-flavoprotein, alpha polypeptide (glutaric aciduria II) (ETFA), nuclear gene encoding mitochondrial protein, mRNA.
PARL	0.09	0.146	Homo sapiens presenilin associated, rhomboid-like (PARL), nuclear gene encoding mitochondrial protein, transcript variant 2, mRNA.
WBP11	-0.09	0.148	Homo sapiens WW domain binding protein 11 (WBP11), mRNA.
NIF3L1	0.12	0.149	Homo sapiens NIF3 NGG1 interacting factor 3-like 1 (S. pombe) (NIF3L1), mRNA.
VPS37B	-0.13	0.149	Homo sapiens vacuolar protein sorting 37 homolog B (S. cerevisiae) (VPS37B), mRNA.
NDUFAB1	0.13	0.149	Homo sapiens NADH dehydrogenase (ubiquinone) 1, alpha/beta subcomplex, 1, 8kDa (NDUFAB1), mRNA.
TUBB2C	-0.14	0.149	Homo sapiens tubulin, beta 2C (TUBB2C), mRNA.
GNAI3	0.16	0.149	Homo sapiens guanine nucleotide binding protein (G protein), alpha inhibiting activity polypeptide 3 (GNAI3), mRNA.
RBM34	0.11	0.149	Homo sapiens RNA binding motif protein 34 (RBM34), mRNA.
UGP2	0.08	0.149	Homo sapiens UDP-glucose pyrophosphorylase 2 (UGP2), transcript variant 1, mRNA.
RUNDC2C	-0.19	0.149	Homo sapiens RUN domain containing 2C (RUNDC2C), non-coding RNA.
ZFAND2B	-0.08	0.149	Homo sapiens zinc finger, AN1-type domain 2B (ZFAND2B), mRNA.
FBRS	-0.14	0.149	Homo sapiens fibrosin (FBRS), mRNA.
ZNF362	-0.1	0.149	Homo sapiens zinc finger protein 362 (ZNF362), mRNA.
PARK7	0.18	0.149	Homo sapiens Parkinson disease (autosomal recessive, early onset) 7 (PARK7), mRNA.
GSPT1	-0.26	0.149	Homo sapiens G1 to S phase transition 1 (GSPT1), mRNA.
GOLPH3	0.1	0.15	Homo sapiens golgi phosphoprotein 3 (coat-protein) (GOLPH3), mRNA.
NCBP1	-0.07	0.15	Homo sapiens nuclear cap binding protein subunit 1, 80kDa (NCBP1), mRNA.
RPS15A	0.38	0.15	Homo sapiens ribosomal protein S15a (RPS15A), transcript variant 1, mRNA.
UQCRC1	-0.1	0.15	Homo sapiens ubiquinol-cytochrome c reductase core protein I (UQCRC1), mRNA.
C7ORF41	-0.18	0.15	Homo sapiens chromosome 7 open reading frame 41 (C7orf41), mRNA.
CEPT1	0.13	0.15	Homo sapiens choline/ethanolamine phosphotransferase 1 (CEPT1), transcript variant 2, mRNA.
TTC13	0.1	0.15	Homo sapiens tetratricopeptide repeat domain 13 (TTC13), mRNA.
SLC4A1	-0.43	0.15	Homo sapiens solute carrier family 4, anion exchanger, member 1 (erythrocyte membrane protein band 3, Diego blood group) (SLC4A1), mRNA.
NSMCE1	-0.08	0.151	Homo sapiens non-SMC element 1 homolog (S. cerevisiae) (NSMCE1), mRNA.
SH3GLB1	0.11	0.151	Homo sapiens SH3-domain GRB2-like endophilin B1 (SH3GLB1), mRNA.
EXOSC10	-0.1	0.151	Homo sapiens exosome component 10 (EXOSC10), transcript variant 1, mRNA.
GMFB	0.19	0.151	Homo sapiens glia maturation factor, beta (GMFB), mRNA.
PRDX4	0.16	0.151	Homo sapiens peroxiredoxin 4 (PRDX4), mRNA.
CTSC	0.15	0.151	Homo sapiens cathepsin C (CTSC), transcript variant 1, mRNA.
CNPY3	-0.12	0.151	Homo sapiens canopy 3 homolog (zebrafish) (CNPY3), mRNA.
USP15	0.2	0.151	Homo sapiens ubiquitin specific peptidase 15 (USP15), mRNA.
UBN1	-0.17	0.151	Homo sapiens ubinuclein 1 (UBN1), transcript variant 2, mRNA.
MGC3731	-0.09	0.151	Homo sapiens hypothetical protein MGC3731 (MGC3731), mRNA.
TMEM101	-0.09	0.151	Homo sapiens transmembrane protein 101 (TMEM101), mRNA.
LMF2	-0.09	0.151	Homo sapiens lipase maturation factor 2 (LMF2), mRNA.
ATG3	0.13	0.151	Homo sapiens ATG3 autophagy related 3 homolog (S. cerevisiae) (ATG3), mRNA.
BAZ1A	0.13	0.151	Homo sapiens bromodomain adjacent to zinc finger domain, 1A (BAZ1A), transcript variant 2, mRNA.
LZTR1	-0.11	0.151	Homo sapiens leucine-zipper-like transcription regulator 1 (LZTR1), mRNA.
FOXO3	-0.2	0.151	Homo sapiens forkhead box O3 (FOXO3), transcript variant 2, mRNA.
PLEKHF1	-0.18	0.152	Homo sapiens pleckstrin homology domain containing, family F (with FYVE domain) member 1 (PLEKHF1), mRNA.
TAF1C	-0.1	0.152	Homo sapiens TATA box binding protein (TBP)-associated factor, RNA polymerase I, C, 110kDa (TAF1C), transcript variant 2, mRNA.
SNRNP70	-0.09	0.152	Homo sapiens small nuclear ribonucleoprotein 70kDa (U1) (SNRNP70), mRNA.
MAPKAPK3	-0.1	0.152	Homo sapiens mitogen-activated protein kinase-activated protein kinase 3 (MAPKAPK3), mRNA.
NUMA1	-0.12	0.153	Homo sapiens nuclear mitotic apparatus protein 1 (NUMA1), mRNA.
ATG10	-0.14	0.153	Homo sapiens ATG10 autophagy related 10 homolog (S. cerevisiae) (ATG10), mRNA.
RHOG	-0.14	0.153	Homo sapiens ras homolog gene family, member G (rho G) (RHOG), mRNA.
BTBD6	-0.09	0.153	Homo sapiens BTB (POZ) domain containing 6 (BTBD6), mRNA.
WDR82	-0.12	0.153	Homo sapiens WD repeat domain 82 (WDR82), mRNA.
FAM177A1	-0.1	0.153	Homo sapiens family with sequence similarity 177, member A1 (FAM177A1), transcript variant 1, mRNA.
SLBP	0.11	0.153	Homo sapiens stem-loop binding protein (SLBP), mRNA.
IFI16	0.15	0.153	Homo sapiens interferon, gamma-inducible protein 16 (IFI16), mRNA.
TM9SF2	0.09	0.153	Homo sapiens transmembrane 9 superfamily member 2 (TM9SF2), mRNA.
EIF4G2	0.06	0.153	Homo sapiens eukaryotic translation initiation factor 4 gamma, 2 (EIF4G2), transcript variant 1, mRNA.
GJC1	-0.08	0.153	Homo sapiens gap junction protein, gamma 1, 45kDa (GJC1), transcript variant 1, mRNA.
DOCK8	0.1	0.153	Homo sapiens dedicator of cytokinesis 8 (DOCK8), mRNA.
DDX5	0.09	0.153	Homo sapiens DEAD (Asp-Glu-Ala-Asp) box polypeptide 5 (DDX5), mRNA.
ZBTB48	-0.09	0.153	Homo sapiens zinc finger and BTB domain containing 48 (ZBTB48), mRNA.
ZDHHC7	-0.09	0.153	Homo sapiens zinc finger, DHHC-type containing 7 (ZDHHC7), mRNA.
NGFRAP1	-0.18	0.153	Homo sapiens nerve growth factor receptor (TNFRSF16) associated protein 1 (NGFRAP1), transcript variant 1, mRNA.
ZNF672	-0.09	0.153	Homo sapiens zinc finger protein 672 (ZNF672), mRNA.
C19ORF56	-0.08	0.153	Homo sapiens chromosome 19 open reading frame 56 (C19orf56), mRNA.
SNX2	0.13	0.153	Homo sapiens sorting nexin 2 (SNX2), mRNA.
GPSM3	-0.11	0.153	Homo sapiens G-protein signaling modulator 3 (AGS3-like, C. elegans) (GPSM3), mRNA.
KLF9	0.18	0.153	Homo sapiens Kruppel-like factor 9 (KLF9), mRNA.
TMSB4X	-0.1	0.154	Homo sapiens thymosin, beta 4, X-linked (TMSB4X), mRNA.
HBA2	-0.1	0.154	Homo sapiens hemoglobin, alpha 2 (HBA2), mRNA.
NDUFB2	0.18	0.154	Homo sapiens NADH dehydrogenase (ubiquinone) 1 beta subcomplex, 2, 8kDa (NDUFB2), nuclear gene encoding mitochondrial protein, mRNA.
ATP5L	0.15	0.154	Homo sapiens ATP synthase, H+ transporting, mitochondrial F0 complex, subunit G (ATP5L), nuclear gene encoding mitochondrial protein, mRNA.
ANXA11	-0.17	0.154	Homo sapiens annexin A11 (ANXA11), transcript variant a, mRNA.
FAM53B	-0.12	0.154	Homo sapiens family with sequence similarity 53, member B (FAM53B), mRNA.
SLC16A12	-0.09	0.154	Homo sapiens solute carrier family 16, member 12 (monocarboxylic acid transporter 12) (SLC16A12), mRNA.
TESC	-0.28	0.154	Homo sapiens tescalcin (TESC), mRNA.
ARNTL	0.11	0.154	Homo sapiens aryl hydrocarbon receptor nuclear translocator-like (ARNTL), transcript variant 2, mRNA.
MTIF3	0.13	0.154	Homo sapiens mitochondrial translational initiation factor 3 (MTIF3), nuclear gene encoding mitochondrial protein, mRNA.
ATP6V1A	0.12	0.154	Homo sapiens ATPase, H+ transporting, lysosomal 70kDa, V1 subunit A (ATP6V1A), mRNA.
TMEM216	0.11	0.154	Homo sapiens transmembrane protein 216 (TMEM216), mRNA.
MTF1	-0.15	0.154	Homo sapiens metal-regulatory transcription factor 1 (MTF1), mRNA.
ATP1A1	-0.1	0.154	Homo sapiens ATPase, Na+/K+ transporting, alpha 1 polypeptide (ATP1A1), transcript variant 2, mRNA.
FAM65A	-0.13	0.154	Homo sapiens family with sequence similarity 65, member A (FAM65A), mRNA.
AATF	-0.12	0.154	Homo sapiens apoptosis antagonizing transcription factor (AATF), mRNA.
GSDMB	-0.16	0.154	Homo sapiens gasdermin B (GSDMB), transcript variant 1, mRNA.
CASP4	0.11	0.155	Homo sapiens caspase 4, apoptosis-related cysteine peptidase (CASP4), transcript variant alpha, mRNA.
DPM2	-0.31	0.155	Homo sapiens dolichyl-phosphate mannosyltransferase polypeptide 2, regulatory subunit (DPM2), mRNA.
TNPO2	-0.08	0.155	Homo sapiens transportin 2 (importin 3, karyopherin beta 2b) (TNPO2), mRNA.
BRP44L	0.12	0.155	Homo sapiens brain protein 44-like (BRP44L), mRNA.
RAB27A	0.14	0.155	Homo sapiens RAB27A, member RAS oncogene family (RAB27A), transcript variant 4, mRNA.
TOMM7	0.23	0.155	Homo sapiens translocase of outer mitochondrial membrane 7 homolog (yeast) (TOMM7), nuclear gene encoding mitochondrial protein, mRNA.
TTC37	0.12	0.155	Homo sapiens tetratricopeptide repeat domain 37 (TTC37), mRNA.
RPL9	0.44	0.155	Homo sapiens ribosomal protein L9 (RPL9), transcript variant 2, mRNA.
S1PR4	-0.11	0.156	Homo sapiens sphingosine-1-phosphate receptor 4 (S1PR4), mRNA.
WDR75	0.13	0.156	Homo sapiens WD repeat domain 75 (WDR75), mRNA.
PAF1	-0.12	0.156	Homo sapiens Paf1, RNA polymerase II associated factor, homolog (S. cerevisiae) (PAF1), mRNA.
PDE7A	-0.13	0.156	Homo sapiens phosphodiesterase 7A (PDE7A), transcript variant 2, mRNA.
PTGS1	-0.25	0.157	Homo sapiens prostaglandin-endoperoxide synthase 1 (prostaglandin G/H synthase and cyclooxygenase) (PTGS1), transcript variant 2, mRNA.
DNAL4	-0.07	0.157	Homo sapiens dynein, axonemal, light chain 4 (DNAL4), mRNA.
TTC19	0.12	0.157	Homo sapiens tetratricopeptide repeat domain 19 (TTC19), mRNA.
LPAR5	-0.14	0.157	Homo sapiens lysophosphatidic acid receptor 5 (LPAR5), mRNA.
SYNJ2BP	-0.14	0.157	Homo sapiens synaptojanin 2 binding protein (SYNJ2BP), mRNA.
PTP4A2	-0.08	0.157	Homo sapiens protein tyrosine phosphatase type IVA, member 2 (PTP4A2), transcript variant 2, mRNA. XM_944930 XM_944934
TLN1	-0.2	0.157	Homo sapiens talin 1 (TLN1), mRNA.
SIDT2	-0.17	0.157	Homo sapiens SID1 transmembrane family, member 2 (SIDT2), mRNA.
RARS	0.07	0.157	Homo sapiens arginyl-tRNA synthetase (RARS), mRNA.
RPS6P1	0.21	0.157	PREDICTED: Homo sapiens misc_RNA (RPS6P1), miscRNA.
AUP1	-0.08	0.157	Homo sapiens ancient ubiquitous protein 1 (AUP1), mRNA.
AP1G2	-0.1	0.158	Homo sapiens adaptor-related protein complex 1, gamma 2 subunit (AP1G2), mRNA.
PRDX6	-0.1	0.158	Homo sapiens peroxiredoxin 6 (PRDX6), mRNA.
LPPR2	-0.17	0.158	Homo sapiens lipid phosphate phosphatase-related protein type 2 (LPPR2), mRNA.
PLEKHB2	-0.16	0.158	Homo sapiens pleckstrin homology domain containing, family B (evectins) member 2 (PLEKHB2), transcript variant 2, mRNA.
ARF4	-0.14	0.159	Homo sapiens ADP-ribosylation factor 4 (ARF4), mRNA.
TSPAN31	-0.08	0.159	Homo sapiens tetraspanin 31 (TSPAN31), mRNA.
E4F1	-0.07	0.16	Homo sapiens E4F transcription factor 1 (E4F1), mRNA.
ITGA5	-0.14	0.16	Homo sapiens integrin, alpha 5 (fibronectin receptor, alpha polypeptide) (ITGA5), mRNA.
NGLY1	0.09	0.16	Homo sapiens N-glycanase 1 (NGLY1), mRNA.
BSG	-0.26	0.161	Homo sapiens basigin (Ok blood group) (BSG), transcript variant 3, mRNA.
PROK2	0.19	0.161	Homo sapiens prokineticin 2 (PROK2), mRNA.
ZDHHC8	-0.08	0.162	Homo sapiens zinc finger, DHHC-type containing 8 (ZDHHC8), mRNA.
AKR1B1	-0.12	0.162	Homo sapiens aldo-keto reductase family 1, member B1 (aldose reductase) (AKR1B1), mRNA.
IQGAP2	0.14	0.162	Homo sapiens IQ motif containing GTPase activating protein 2 (IQGAP2), mRNA.
CLDN14	-0.11	0.162	Homo sapiens claudin 14 (CLDN14), transcript variant 2, mRNA.
STX10	-0.18	0.162	Homo sapiens syntaxin 10 (STX10), mRNA.
ZMPSTE24	0.11	0.163	Homo sapiens zinc metallopeptidase (STE24 homolog, S. cerevisiae) (ZMPSTE24), mRNA.
VKORC1	-0.07	0.163	Homo sapiens vitamin K epoxide reductase complex, subunit 1 (VKORC1), transcript variant 1, mRNA.
ZFP90	0.13	0.163	Homo sapiens zinc finger protein 90 homolog (mouse) (ZFP90), mRNA.
CCNL1	0.13	0.164	Homo sapiens cyclin L1 (CCNL1), mRNA.
RRAS	-0.13	0.164	Homo sapiens related RAS viral (r-ras) oncogene homolog (RRAS), mRNA.
RNF31	-0.12	0.166	Homo sapiens ring finger protein 31 (RNF31), mRNA.
PDCD6	0.08	0.166	Homo sapiens programmed cell death 6 (PDCD6), mRNA.
NT5C2	0.09	0.166	Homo sapiens 5'-nucleotidase, cytosolic II (NT5C2), mRNA.
C9ORF164	-0.16	0.166	Homo sapiens chromosome 9 open reading frame 164 (C9orf164), mRNA.
EEF1B2	0.25	0.167	Homo sapiens eukaryotic translation elongation factor 1 beta 2 (EEF1B2), transcript variant 3, mRNA.
VPS37C	-0.12	0.167	Homo sapiens vacuolar protein sorting 37 homolog C (S. cerevisiae) (VPS37C), mRNA.
SPTAN1	-0.16	0.167	Homo sapiens spectrin, alpha, non-erythrocytic 1 (alpha-fodrin) (SPTAN1), mRNA.
PPFIA1	0.1	0.167	Homo sapiens protein tyrosine phosphatase, receptor type, f polypeptide (PTPRF), interacting protein (liprin), alpha 1 (PPFIA1), transcript variant 2, mRNA.
PLEK	0.12	0.167	Homo sapiens pleckstrin (PLEK), mRNA.
ZDHHC5	-0.09	0.167	Homo sapiens zinc finger, DHHC-type containing 5 (ZDHHC5), mRNA.
COX7C	0.36	0.168	Homo sapiens cytochrome c oxidase subunit VIIc (COX7C), nuclear gene encoding mitochondrial protein, mRNA.
RPL26	0.37	0.168	Homo sapiens ribosomal protein L26 (RPL26), mRNA.
EHD1	-0.11	0.169	Homo sapiens EH-domain containing 1 (EHD1), mRNA.
DDRGK1	-0.08	0.169	Homo sapiens DDRGK domain containing 1 (DDRGK1), mRNA.
C11ORF75	0.16	0.169	Homo sapiens chromosome 11 open reading frame 75 (C11orf75), mRNA.
LPAR2	-0.16	0.169	Homo sapiens lysophosphatidic acid receptor 2 (LPAR2), mRNA.
CTSD	-0.2	0.17	Homo sapiens cathepsin D (CTSD), mRNA.
LACTB	0.12	0.17	Homo sapiens lactamase, beta (LACTB), nuclear gene encoding mitochondrial protein, transcript variant 1, mRNA.
DERL1	0.1	0.17	Homo sapiens Der1-like domain family, member 1 (DERL1), mRNA.
ZGPAT	-0.09	0.17	Homo sapiens zinc finger, CCCH-type with G patch domain (ZGPAT), transcript variant 1, mRNA.
ZNF674	-0.09	0.171	Homo sapiens zinc finger family member 674 (ZNF674), mRNA.
FIG4	-0.09	0.171	Homo sapiens FIG4 homolog (S. cerevisiae) (FIG4), mRNA.
NAT5	0.11	0.171	Homo sapiens N-acetyltransferase 5 (GCN5-related, putative) (NAT5), transcript variant 3, mRNA.
SND1	-0.12	0.171	Homo sapiens staphylococcal nuclease and tudor domain containing 1 (SND1), mRNA.
APAF1	0.15	0.172	Homo sapiens apoptotic peptidase activating factor 1 (APAF1), transcript variant 1, mRNA.
SFRS10	0.11	0.172	Homo sapiens splicing factor, arginine/serine-rich 10 (transformer 2 homolog, Drosophila) (SFRS10), mRNA.
ATP6V1G1	0.17	0.172	Homo sapiens ATPase, H+ transporting, lysosomal 13kDa, V1 subunit G1 (ATP6V1G1), mRNA.
TACC3	-0.14	0.172	Homo sapiens transforming, acidic coiled-coil containing protein 3 (TACC3), mRNA.
PAFAH1B3	-0.1	0.172	Homo sapiens platelet-activating factor acetylhydrolase, isoform Ib, gamma subunit 29kDa (PAFAH1B3), mRNA.
RNF123	-0.18	0.172	Homo sapiens ring finger protein 123 (RNF123), mRNA.
RYBP	-0.18	0.172	Homo sapiens RING1 and YY1 binding protein (RYBP), mRNA.
PITPNC1	-0.09	0.172	Homo sapiens phosphatidylinositol transfer protein, cytoplasmic 1 (PITPNC1), transcript variant 2, mRNA.
RPS6KA1	-0.1	0.172	Homo sapiens ribosomal protein S6 kinase, 90kDa, polypeptide 1 (RPS6KA1), transcript variant 1, mRNA.
SBK1	-0.14	0.172	Homo sapiens SH3-binding domain kinase 1 (SBK1), mRNA.
ADRM1	-0.08	0.172	Homo sapiens adhesion regulating molecule 1 (ADRM1), transcript variant 2, mRNA.
SSB	0.14	0.173	Homo sapiens Sjogren syndrome antigen B (autoantigen La) (SSB), mRNA.
FBXL11	-0.09	0.173	Homo sapiens F-box and leucine-rich repeat protein 11 (FBXL11), mRNA.
DUS2L	-0.11	0.173	Homo sapiens dihydrouridine synthase 2-like, SMM1 homolog (S. cerevisiae) (DUS2L), mRNA.
ARHGAP9	-0.11	0.173	Homo sapiens Rho GTPase activating protein 9 (ARHGAP9), transcript variant 2, mRNA.
TMEM160	-0.09	0.174	Homo sapiens transmembrane protein 160 (TMEM160), mRNA.
PLOD3	-0.11	0.174	Homo sapiens procollagen-lysine, 2-oxoglutarate 5-dioxygenase 3 (PLOD3), mRNA.
NDUFS5	0.17	0.174	Homo sapiens NADH dehydrogenase (ubiquinone) Fe-S protein 5, 15kDa (NADH-coenzyme Q reductase) (NDUFS5), mRNA.
CANX	0.1	0.174	Homo sapiens calnexin (CANX), transcript variant 2, mRNA.
RPLP2	-0.1	0.174	Homo sapiens ribosomal protein, large, P2 (RPLP2), mRNA.
GCN1L1	-0.11	0.174	Homo sapiens GCN1 general control of amino-acid synthesis 1-like 1 (yeast) (GCN1L1), mRNA.
AP1B1	-0.1	0.174	Homo sapiens adaptor-related protein complex 1, beta 1 subunit (AP1B1), transcript variant 2, mRNA.
STAMBP	0.06	0.174	Homo sapiens STAM binding protein (STAMBP), transcript variant 1, mRNA.
NAG18	-0.1	0.175	Homo sapiens NAG18 protein (NAG18) on chromosome 19.
C21ORF55	-0.09	0.175	Homo sapiens chromosome 21 open reading frame 55 (C21orf55), mRNA.
ATP5SL	-0.07	0.175	Homo sapiens ATP5S-like (ATP5SL), mRNA.
C22ORF25	-0.18	0.175	Homo sapiens chromosome 22 open reading frame 25 (C22orf25), mRNA.
METAP2	0.11	0.175	Homo sapiens methionyl aminopeptidase 2 (METAP2), mRNA.
DPF2	-0.11	0.175	Homo sapiens D4, zinc and double PHD fingers family 2 (DPF2), mRNA.
MAP3K7	0.1	0.175	Homo sapiens mitogen-activated protein kinase kinase kinase 7 (MAP3K7), transcript variant B, mRNA.
CALM2	0.09	0.175	Homo sapiens calmodulin 2 (phosphorylase kinase, delta) (CALM2), mRNA.
FAM107B	0.12	0.176	Homo sapiens family with sequence similarity 107, member B (FAM107B), mRNA.
TMEM134	-0.1	0.176	Homo sapiens transmembrane protein 134 (TMEM134), transcript variant 2, mRNA.
CFLAR	-0.14	0.176	Homo sapiens CASP8 and FADD-like apoptosis regulator (CFLAR), mRNA.
PDCD2	0.1	0.176	Homo sapiens programmed cell death 2 (PDCD2), transcript variant 1, mRNA.
RPL35A	0.19	0.176	Homo sapiens ribosomal protein L35a (RPL35A), mRNA.
MYO9B	-0.12	0.177	Homo sapiens myosin IXB (MYO9B), mRNA.
KDM3B	0.09	0.177	Homo sapiens lysine (K)-specific demethylase 3B (KDM3B), mRNA.
MGC16703	-0.08	0.177	Homo sapiens alpha tubulin-like (MGC16703), mRNA.
BRMS1	-0.07	0.177	Homo sapiens breast cancer metastasis suppressor 1 (BRMS1), transcript variant 3, mRNA.
RPL7	0.36	0.177	Homo sapiens ribosomal protein L7 (RPL7), mRNA.
TRAPPC6B	0.11	0.177	Homo sapiens trafficking protein particle complex 6B (TRAPPC6B), transcript variant 1, mRNA.
MYPOP	-0.08	0.177	Homo sapiens Myb-related transcription factor, partner of profilin (MYPOP), mRNA.
UBE2A	0.08	0.177	Homo sapiens ubiquitin-conjugating enzyme E2A (RAD6 homolog) (UBE2A), transcript variant 2, mRNA.
SNRPB2	0.1	0.177	Homo sapiens small nuclear ribonucleoprotein polypeptide B'' (SNRPB2), transcript variant 2, mRNA.
C11ORF10	0.07	0.177	Homo sapiens chromosome 11 open reading frame 10 (C11orf10), mRNA.
SNAP23	0.11	0.178	Homo sapiens synaptosomal-associated protein, 23kDa (SNAP23), transcript variant 1, mRNA.
S100A4	0.08	0.179	Homo sapiens S100 calcium binding protein A4 (S100A4), transcript variant 2, mRNA.
C14ORF173	-0.19	0.179	Homo sapiens chromosome 14 open reading frame 173 (C14orf173), transcript variant 2, mRNA.
TIA1	0.15	0.179	Homo sapiens TIA1 cytotoxic granule-associated RNA binding protein (TIA1), transcript variant 2, mRNA.
CD79B	-0.19	0.179	Homo sapiens CD79b molecule, immunoglobulin-associated beta (CD79B), transcript variant 3, mRNA.
LRAP	-0.09	0.179	Homo sapiens leukocyte-derived arginine aminopeptidase (LRAP), mRNA.
ID2	0.13	0.179	Homo sapiens inhibitor of DNA binding 2, dominant negative helix-loop-helix protein (ID2), mRNA.
ICAM3	-0.11	0.18	Homo sapiens intercellular adhesion molecule 3 (ICAM3), mRNA.
TBCD	-0.14	0.18	Homo sapiens tubulin folding cofactor D (TBCD), mRNA.
HSD17B7	-0.14	0.18	Homo sapiens hydroxysteroid (17-beta) dehydrogenase 7 (HSD17B7), mRNA.
WSB2	0.14	0.18	Homo sapiens WD repeat and SOCS box-containing 2 (WSB2), mRNA.
TRIM22	0.2	0.18	Homo sapiens tripartite motif-containing 22 (TRIM22), mRNA.
RPL15	0.12	0.18	Homo sapiens ribosomal protein L15 (RPL15), mRNA.
ANKRD33	-0.16	0.18	Homo sapiens ankyrin repeat domain 33 (ANKRD33), mRNA.
ARPP19	0.09	0.18	Homo sapiens cAMP-regulated phosphoprotein, 19kDa (ARPP19), mRNA.
ACN9	0.14	0.181	Homo sapiens ACN9 homolog (S. cerevisiae) (ACN9), mRNA.
MAP7D1	-0.17	0.181	Homo sapiens MAP7 domain containing 1 (MAP7D1), mRNA.
STK10	-0.12	0.181	Homo sapiens serine/threonine kinase 10 (STK10), mRNA.
POLR3C	-0.07	0.181	Homo sapiens polymerase (RNA) III (DNA directed) polypeptide C (62kD) (POLR3C), mRNA.
PTPN6	-0.12	0.182	Homo sapiens protein tyrosine phosphatase, non-receptor type 6 (PTPN6), transcript variant 2, mRNA.
KIAA0101	-0.07	0.182	Homo sapiens KIAA0101 (KIAA0101), transcript variant 2, mRNA.
CXCR5	-0.22	0.182	Homo sapiens chemokine (C-X-C motif) receptor 5 (CXCR5), transcript variant 2, mRNA.
CDC25B	-0.13	0.183	Homo sapiens cell division cycle 25 homolog B (S. pombe) (CDC25B), transcript variant 2, mRNA.
DDX1	0.09	0.183	Homo sapiens DEAD (Asp-Glu-Ala-Asp) box polypeptide 1 (DDX1), mRNA.
PTPN1	-0.1	0.183	Homo sapiens protein tyrosine phosphatase, non-receptor type 1 (PTPN1), mRNA.
FAM115A	-0.08	0.183	Homo sapiens family with sequence similarity 115, member A (FAM115A), mRNA.
U2AF1L2	-0.1	0.183	Homo sapiens U2(RNU2) small nuclear RNA auxiliary factor 1-like 2 (U2AF1L2), mRNA.
KIAA2013	-0.1	0.183	Homo sapiens KIAA2013 (KIAA2013), mRNA.
E2F2	-0.31	0.183	Homo sapiens E2F transcription factor 2 (E2F2), mRNA.
LRRC33	-0.12	0.183	Homo sapiens leucine rich repeat containing 33 (LRRC33), mRNA.
LRP10	-0.13	0.183	Homo sapiens low density lipoprotein receptor-related protein 10 (LRP10), mRNA.
STX3	0.12	0.183	Homo sapiens syntaxin 3 (STX3), mRNA.
C1ORF63	0.15	0.184	Homo sapiens chromosome 1 open reading frame 63 (C1orf63), mRNA.
MFNG	-0.07	0.184	Homo sapiens MFNG O-fucosylpeptide 3-beta-N-acetylglucosaminyltransferase (MFNG), mRNA.
NME1	0.15	0.185	Homo sapiens non-metastatic cells 1, protein (NM23A) expressed in (NME1), transcript variant 2, mRNA.
RALGDS	-0.11	0.185	Homo sapiens ral guanine nucleotide dissociation stimulator (RALGDS), transcript variant 1, mRNA.
GIMAP5	-0.09	0.185	Homo sapiens GTPase, IMAP family member 5 (GIMAP5), mRNA.
FAM111A	0.1	0.186	Homo sapiens family with sequence similarity 111, member A (FAM111A), transcript variant 1, mRNA.
CPSF4	-0.06	0.186	Homo sapiens cleavage and polyadenylation specific factor 4, 30kDa (CPSF4), transcript variant 2, mRNA.
SNRPD2	0.16	0.187	Homo sapiens small nuclear ribonucleoprotein D2 polypeptide 16.5kDa (SNRPD2), transcript variant 1, mRNA.
COPS8	0.12	0.187	Homo sapiens COP9 constitutive photomorphogenic homolog subunit 8 (Arabidopsis) (COPS8), transcript variant 2, mRNA.
FRAP1	-0.09	0.187	Homo sapiens FK506 binding protein 12-rapamycin associated protein 1 (FRAP1), mRNA.
RAD23A	-0.16	0.187	Homo sapiens RAD23 homolog A (S. cerevisiae) (RAD23A), mRNA.
ATP5D	-0.09	0.187	Homo sapiens ATP synthase, H+ transporting, mitochondrial F1 complex, delta subunit (ATP5D), nuclear gene encoding mitochondrial protein, transcript variant 1, mRNA.
PHF3	0.09	0.187	Homo sapiens PHD finger protein 3 (PHF3), mRNA.
EVI2A	0.36	0.188	Homo sapiens ecotropic viral integration site 2A (EVI2A), transcript variant 2, mRNA.
PTPLB	0.12	0.188	Homo sapiens protein tyrosine phosphatase-like (proline instead of catalytic arginine), member b (PTPLB), mRNA.
CCDC92	-0.1	0.188	Homo sapiens coiled-coil domain containing 92 (CCDC92), mRNA.
ATF4	0.08	0.188	Homo sapiens activating transcription factor 4 (tax-responsive enhancer element B67) (ATF4), transcript variant 1, mRNA.
CCT6P1	0.07	0.188	Homo sapiens chaperonin containing TCP1, subunit 6 (zeta) pseudogene 1 (CCT6P1), non-coding RNA.
SIAH1	0.1	0.188	Homo sapiens seven in absentia homolog 1 (Drosophila) (SIAH1), transcript variant 2, mRNA.
MAGT1	-0.12	0.188	Homo sapiens magnesium transporter 1 (MAGT1), mRNA.
PLA2G4B	-0.11	0.189	Homo sapiens phospholipase A2, group IVB (cytosolic) (PLA2G4B), mRNA.
FKTN	-0.08	0.189	Homo sapiens fukutin (FKTN), transcript variant 2, mRNA.
PUM2	0.07	0.189	Homo sapiens pumilio homolog 2 (Drosophila) (PUM2), mRNA.
PIAS1	-0.11	0.189	Homo sapiens protein inhibitor of activated STAT, 1 (PIAS1), mRNA.
KIAA0391	0.11	0.189	Homo sapiens KIAA0391 (KIAA0391), mRNA.
TSPAN5	-0.28	0.189	Homo sapiens tetraspanin 5 (TSPAN5), mRNA.
CXCL16	-0.17	0.19	Homo sapiens chemokine (C-X-C motif) ligand 16 (CXCL16), mRNA.
LSM2	-0.09	0.19	Homo sapiens LSM2 homolog, U6 small nuclear RNA associated (S. cerevisiae) (LSM2), mRNA.
RPL38	-0.05	0.191	Homo sapiens ribosomal protein L38 (RPL38), transcript variant 2, mRNA.
CTNS	-0.1	0.191	Homo sapiens cystinosis, nephropathic (CTNS), transcript variant 2, mRNA.
MIF	0.08	0.191	Homo sapiens macrophage migration inhibitory factor (glycosylation-inhibiting factor) (MIF), mRNA.
KIAA0513	-0.15	0.191	Homo sapiens KIAA0513 (KIAA0513), mRNA.
NKG7	-0.2	0.191	Homo sapiens natural killer cell group 7 sequence (NKG7), mRNA.
PTGS2	0.26	0.191	Homo sapiens prostaglandin-endoperoxide synthase 2 (prostaglandin G/H synthase and cyclooxygenase) (PTGS2), mRNA.
NIP7	0.12	0.191	Homo sapiens nuclear import 7 homolog (S. cerevisiae) (NIP7), mRNA.
ILF2	0.07	0.191	Homo sapiens interleukin enhancer binding factor 2, 45kDa (ILF2), mRNA.
GPBAR1	-0.17	0.191	Homo sapiens G protein-coupled bile acid receptor 1 (GPBAR1), transcript variant 1, mRNA.
FNTA	0.08	0.191	Homo sapiens farnesyltransferase, CAAX box, alpha (FNTA), transcript variant 3, mRNA.
PABPC3	-0.17	0.191	Homo sapiens poly(A) binding protein, cytoplasmic 3 (PABPC3), mRNA.
ERGIC1	-0.15	0.191	Homo sapiens endoplasmic reticulum-golgi intermediate compartment (ERGIC) 1 (ERGIC1), transcript variant 1, mRNA.
SLAMF6	-0.11	0.191	Homo sapiens SLAM family member 6 (SLAMF6), mRNA.
TNFRSF14	-0.06	0.191	Homo sapiens tumor necrosis factor receptor superfamily, member 14 (herpesvirus entry mediator) (TNFRSF14), mRNA.
F2R	-0.09	0.192	Homo sapiens coagulation factor II (thrombin) receptor (F2R), mRNA.
EML4	0.09	0.192	Homo sapiens echinoderm microtubule associated protein like 4 (EML4), mRNA.
DCXR	-0.12	0.192	Homo sapiens dicarbonyl/L-xylulose reductase (DCXR), mRNA.
CXORF26	0.11	0.193	Homo sapiens chromosome X open reading frame 26 (CXorf26), mRNA.
TUBB1	-0.23	0.193	Homo sapiens tubulin, beta 1 (TUBB1), mRNA.
C14ORF109	0.09	0.194	Homo sapiens chromosome 14 open reading frame 109 (C14orf109), transcript variant 2, mRNA.
P15RS	0.1	0.194	Homo sapiens hypothetical protein FLJ10656 (P15RS), mRNA.
DCTN5	-0.1	0.194	Homo sapiens dynactin 5 (p25) (DCTN5), mRNA.
PLRG1	0.1	0.195	Homo sapiens pleiotropic regulator 1 (PRL1 homolog, Arabidopsis) (PLRG1), mRNA.
C17ORF61	0.13	0.195	Homo sapiens chromosome 17 open reading frame 61 (C17orf61), mRNA.
MIER1	0.09	0.196	Homo sapiens mesoderm induction early response 1 homolog (Xenopus laevis) (MIER1), transcript variant 1, mRNA.
H3F3A	-0.08	0.196	Homo sapiens H3 histone, family 3A (H3F3A), mRNA.
SFRS9	0.06	0.197	Homo sapiens splicing factor, arginine/serine-rich 9 (SFRS9), mRNA.
RPL23	0.36	0.197	Homo sapiens ribosomal protein L23 (RPL23), mRNA.
ERH	0.17	0.197	Homo sapiens enhancer of rudimentary homolog (Drosophila) (ERH), mRNA.
GAK	-0.09	0.198	Homo sapiens cyclin G associated kinase (GAK), mRNA. XM_943600 XM_943603
NMI	0.16	0.198	Homo sapiens N-myc (and STAT) interactor (NMI), mRNA.
FBXW5	-0.12	0.198	Homo sapiens F-box and WD repeat domain containing 5 (FBXW5), mRNA.
ATP6V0E2	-0.12	0.198	Homo sapiens ATPase, H+ transporting V0 subunit e2 (ATP6V0E2), transcript variant 1, mRNA.
THUMPD1	0.15	0.198	Homo sapiens THUMP domain containing 1 (THUMPD1), mRNA.
C19ORF43	-0.07	0.198	Homo sapiens chromosome 19 open reading frame 43 (C19orf43), mRNA.
GBA	-0.12	0.198	Homo sapiens glucosidase, beta; acid (includes glucosylceramidase) (GBA), transcript variant 3, mRNA.
PPP2R5A	0.1	0.198	Homo sapiens protein phosphatase 2, regulatory subunit B', alpha isoform (PPP2R5A), mRNA.
RBM47	0.12	0.199	Homo sapiens RNA binding motif protein 47 (RBM47), transcript variant 2, mRNA.
SLC38A2	0.17	0.199	Homo sapiens solute carrier family 38, member 2 (SLC38A2), mRNA.
FRG1	0.11	0.199	Homo sapiens FSHD region gene 1 (FRG1), mRNA.
PIM1	-0.19	0.199	Homo sapiens pim-1 oncogene (PIM1), mRNA.
C8ORF55	-0.09	0.199	Homo sapiens chromosome 8 open reading frame 55 (C8orf55), mRNA.
MBD6	-0.13	0.199	Homo sapiens methyl-CpG binding domain protein 6 (MBD6), mRNA.
SFRS5	-0.09	0.199	Homo sapiens splicing factor, arginine/serine-rich 5 (SFRS5), transcript variant 2, mRNA.
YY1	-0.12	0.199	Homo sapiens YY1 transcription factor (YY1), mRNA.
PAIP2	0.1	0.199	Homo sapiens poly(A) binding protein interacting protein 2 (PAIP2), transcript variant 1, mRNA.
SPRYD3	-0.34	0.2	Homo sapiens SPRY domain containing 3 (SPRYD3), mRNA.
FAM119A	-0.1	0.2	Homo sapiens family with sequence similarity 119, member A (FAM119A), mRNA.
PGLYRP1	0.29	0.201	Homo sapiens peptidoglycan recognition protein 1 (PGLYRP1), mRNA.
PSD4	-0.12	0.201	Homo sapiens pleckstrin and Sec7 domain containing 4 (PSD4), mRNA.
GDI2	0.09	0.201	Homo sapiens GDP dissociation inhibitor 2 (GDI2), mRNA.
PIK3CD	-0.12	0.201	Homo sapiens phosphoinositide-3-kinase, catalytic, delta polypeptide (PIK3CD), mRNA.
EIF2AK4	-0.15	0.201	Homo sapiens eukaryotic translation initiation factor 2 alpha kinase 4 (EIF2AK4), mRNA.
ADD3	0.12	0.201	Homo sapiens adducin 3 (gamma) (ADD3), transcript variant 3, mRNA.
GBGT1	-0.16	0.201	Homo sapiens globoside alpha-1,3-N-acetylgalactosaminyltransferase 1 (GBGT1), mRNA.
ME2	0.08	0.201	Homo sapiens malic enzyme 2, NAD(+)-dependent, mitochondrial (ME2), nuclear gene encoding mitochondrial protein, mRNA.
VEGFB	-0.11	0.201	Homo sapiens vascular endothelial growth factor B (VEGFB), mRNA.
PRKAR1A	0.1	0.201	Homo sapiens protein kinase, cAMP-dependent, regulatory, type I, alpha (tissue specific extinguisher 1) (PRKAR1A), transcript variant 3, mRNA.
CLUAP1	-0.09	0.202	Homo sapiens clusterin associated protein 1 (CLUAP1), transcript variant 2, mRNA.
PDXK	-0.1	0.203	Homo sapiens pyridoxal (pyridoxine, vitamin B6) kinase (PDXK), mRNA.
CES2	-0.08	0.203	Homo sapiens carboxylesterase 2 (intestine, liver) (CES2), transcript variant 1, mRNA.
RPS27	0.23	0.203	Homo sapiens ribosomal protein S27 (metallopanstimulin 1) (RPS27), mRNA.
NOMO2	-0.12	0.203	Homo sapiens NODAL modulator 2 (NOMO2), transcript variant 2, mRNA.
TMEM14D	0.15	0.203	PREDICTED: Homo sapiens transmembrane protein 14D (TMEM14D), mRNA.
RN7SK	-0.13	0.204	Homo sapiens RNA, 7SK small nuclear (RN7SK), non-coding RNA.
XRCC5	0.07	0.204	Homo sapiens X-ray repair complementing defective repair in Chinese hamster cells 5 (double-strand-break rejoining; Ku autoantigen, 80kDa) (XRCC5), mRNA.
TRMT112	0.08	0.204	Homo sapiens tRNA methyltransferase 11-2 homolog (S. cerevisiae) (TRMT112), mRNA.
MOBKL1B	0.1	0.204	Homo sapiens MOB1, Mps One Binder kinase activator-like 1B (yeast) (MOBKL1B), mRNA.
RPS14	0.13	0.204	Homo sapiens ribosomal protein S14 (RPS14), transcript variant 2, mRNA.
PVRIG	-0.13	0.204	Homo sapiens poliovirus receptor related immunoglobulin domain containing (PVRIG), mRNA.
CCT7	-0.07	0.204	Homo sapiens chaperonin containing TCP1, subunit 7 (eta) (CCT7), transcript variant 2, mRNA.
DENND4B	-0.09	0.204	Homo sapiens DENN/MADD domain containing 4B (DENND4B), mRNA.
ZNF738	-0.12	0.204	PREDICTED: Homo sapiens misc_RNA (ZNF738), partial miscRNA.
ARHGEF2	-0.09	0.204	Homo sapiens rho/rac guanine nucleotide exchange factor (GEF) 2 (ARHGEF2), mRNA.
PIK3R2	-0.12	0.204	Homo sapiens phosphoinositide-3-kinase, regulatory subunit 2 (beta) (PIK3R2), mRNA.
JMJD8	-0.07	0.204	Homo sapiens jumonji domain containing 8 (JMJD8), mRNA.
TPRG1L	-0.09	0.204	Homo sapiens tumor protein p63 regulated 1-like (TPRG1L), mRNA.
KIAA0247	0.11	0.206	Homo sapiens KIAA0247 (KIAA0247), mRNA.
CECR5	0.08	0.206	Homo sapiens cat eye syndrome chromosome region, candidate 5 (CECR5), transcript variant 2, mRNA.
NDUFB7	0.13	0.206	Homo sapiens NADH dehydrogenase (ubiquinone) 1 beta subcomplex, 7, 18kDa (NDUFB7), nuclear gene encoding mitochondrial protein, mRNA.
PARP10	-0.13	0.206	Homo sapiens poly (ADP-ribose) polymerase family, member 10 (PARP10), mRNA.
IRAK1	-0.08	0.207	Homo sapiens interleukin-1 receptor-associated kinase 1 (IRAK1), transcript variant 3, mRNA.
SEC14L1	-0.18	0.207	Homo sapiens SEC14-like 1 (S. cerevisiae) (SEC14L1), transcript variant 1, mRNA.
FGD3	-0.09	0.207	Homo sapiens FYVE, RhoGEF and PH domain containing 3 (FGD3), transcript variant 2, mRNA.
POLR3GL	0.1	0.207	Homo sapiens polymerase (RNA) III (DNA directed) polypeptide G (32kD)-like (POLR3GL), mRNA.
USP9X	0.1	0.207	Homo sapiens ubiquitin specific peptidase 9, X-linked (USP9X), transcript variant 4, mRNA.
CD52	0.24	0.207	Homo sapiens CD52 molecule (CD52), mRNA.
NDUFA1	0.11	0.207	Homo sapiens NADH dehydrogenase (ubiquinone) 1 alpha subcomplex, 1, 7.5kDa (NDUFA1), nuclear gene encoding mitochondrial protein, mRNA.
SPAG9	0.1	0.207	Homo sapiens sperm associated antigen 9 (SPAG9), mRNA.
SH3GLB2	-0.12	0.208	Homo sapiens SH3-domain GRB2-like endophilin B2 (SH3GLB2), mRNA.
SUMF2	-0.09	0.208	Homo sapiens sulfatase modifying factor 2 (SUMF2), transcript variant 4, mRNA.
PKNOX1	-0.21	0.209	Homo sapiens PBX/knotted 1 homeobox 1 (PKNOX1), mRNA.
CRTC3	-0.09	0.209	Homo sapiens CREB regulated transcription coactivator 3 (CRTC3), transcript variant 1, mRNA.
PRAGMIN	-0.14	0.209	Homo sapiens homolog of rat pragma of Rnd2 (PRAGMIN), mRNA.
EBAG9	0.12	0.209	Homo sapiens estrogen receptor binding site associated, antigen, 9 (EBAG9), transcript variant 2, mRNA.
CCR6	-0.08	0.21	Homo sapiens chemokine (C-C motif) receptor 6 (CCR6), transcript variant 2, mRNA.
N4BP2	-0.14	0.21	Homo sapiens Nedd4 binding protein 2 (N4BP2), mRNA.
GRK5	-0.08	0.21	Homo sapiens G protein-coupled receptor kinase 5 (GRK5), mRNA.
GTF3A	0.1	0.21	Homo sapiens general transcription factor IIIA (GTF3A), mRNA.
AMD1	0.11	0.21	Homo sapiens adenosylmethionine decarboxylase 1 (AMD1), transcript variant 2, mRNA.
C5ORF15	0.1	0.21	Homo sapiens chromosome 5 open reading frame 15 (C5orf15), mRNA.
AKT1	-0.09	0.21	Homo sapiens v-akt murine thymoma viral oncogene homolog 1 (AKT1), transcript variant 3, mRNA.
COX5B	0.07	0.21	Homo sapiens cytochrome c oxidase subunit Vb (COX5B), mRNA.
SNRPA1	0.08	0.21	Homo sapiens small nuclear ribonucleoprotein polypeptide A' (SNRPA1), mRNA.
C3ORF34	-0.1	0.21	Homo sapiens chromosome 3 open reading frame 34 (C3orf34), mRNA.
MCM5	-0.11	0.211	Homo sapiens minichromosome maintenance complex component 5 (MCM5), mRNA.
IP6K1	-0.14	0.212	Homo sapiens inositol hexakisphosphate kinase 1 (IP6K1), transcript variant 2, mRNA.
TYW1	-0.21	0.212	Homo sapiens tRNA-yW synthesizing protein 1 homolog (S. cerevisiae) (TYW1), mRNA.
SEPT9	-0.08	0.212	Homo sapiens septin 9 (SEPT9), mRNA.
ZNF493	-0.11	0.213	Homo sapiens zinc finger protein 493 (ZNF493), transcript variant 3, mRNA.
DENR	-0.14	0.213	Homo sapiens density-regulated protein (DENR), mRNA.
RHOC	-0.14	0.213	Homo sapiens ras homolog gene family, member C (RHOC), transcript variant 1, mRNA.
CDV3	0.08	0.213	Homo sapiens CDV3 homolog (mouse) (CDV3), mRNA. XM_945284 XM_945286 XM_945287
ATHL1	-0.2	0.213	Homo sapiens ATH1, acid trehalase-like 1 (yeast) (ATHL1), mRNA.
SVIL	0.1	0.214	Homo sapiens supervillin (SVIL), transcript variant 1, mRNA.
EEF1G	0.12	0.214	Homo sapiens eukaryotic translation elongation factor 1 gamma (EEF1G), mRNA. XM_935976 XM_935977 XM_935978 XM_935979
AKR7A2	-0.1	0.214	Homo sapiens aldo-keto reductase family 7, member A2 (aflatoxin aldehyde reductase) (AKR7A2), mRNA.
MUC6	-0.37	0.214	Homo sapiens mucin 6, oligomeric mucus/gel-forming (MUC6), mRNA.
MLF2	-0.12	0.214	Homo sapiens myeloid leukemia factor 2 (MLF2), mRNA.
IMAA	-0.09	0.215	Homo sapiens SLC7A5 pseudogene (IMAA), non-coding RNA.
PLOD1	-0.13	0.215	Homo sapiens procollagen-lysine 1, 2-oxoglutarate 5-dioxygenase 1 (PLOD1), mRNA.
RARA	-0.13	0.215	Homo sapiens retinoic acid receptor, alpha (RARA), transcript variant 1, mRNA.
SQSTM1	-0.09	0.215	Homo sapiens sequestosome 1 (SQSTM1), mRNA.
LMBRD1	0.1	0.215	Homo sapiens LMBR1 domain containing 1 (LMBRD1), mRNA.
PPIAL4A	0.1	0.215	Homo sapiens peptidylprolyl isomerase A (cyclophilin A)-like 4A (PPIAL4A), mRNA.
ARHGAP15	0.07	0.215	Homo sapiens Rho GTPase activating protein 15 (ARHGAP15), mRNA.
RN7SL1	-0.08	0.215	Homo sapiens RNA, 7SL, cytoplasmic 1 (RN7SL1), small cytoplasmic RNA.
CTSH	0.11	0.215	Homo sapiens cathepsin H (CTSH), transcript variant 1, mRNA.
C1ORF162	-0.09	0.216	Homo sapiens chromosome 1 open reading frame 162 (C1orf162), mRNA.
RGL2	-0.09	0.216	Homo sapiens ral guanine nucleotide dissociation stimulator-like 2 (RGL2), mRNA.
SLC25A37	-0.19	0.217	Homo sapiens solute carrier family 25, member 37 (SLC25A37), nuclear gene encoding mitochondrial protein, mRNA.
TMBIM6	-0.09	0.217	Homo sapiens transmembrane BAX inhibitor motif containing 6 (TMBIM6), transcript variant 1, mRNA.
CST3	-0.12	0.217	Homo sapiens cystatin C (CST3), mRNA.
SET	0.08	0.217	Homo sapiens SET translocation (myeloid leukemia-associated) (SET), mRNA.
AKAP13	-0.1	0.218	Homo sapiens A kinase (PRKA) anchor protein 13 (AKAP13), transcript variant 2, mRNA.
DEXI	-0.09	0.218	Homo sapiens Dexi homolog (mouse) (DEXI), mRNA.
FNBP4	0.09	0.218	Homo sapiens formin binding protein 4 (FNBP4), mRNA.
MAN2B2	-0.09	0.218	Homo sapiens mannosidase, alpha, class 2B, member 2 (MAN2B2), mRNA.
RPS9	0.12	0.218	Homo sapiens ribosomal protein S9 (RPS9), mRNA.
SARS	-0.08	0.219	Homo sapiens seryl-tRNA synthetase (SARS), mRNA.
RABEP1	0.14	0.219	Homo sapiens rabaptin, RAB GTPase binding effector protein 1 (RABEP1), transcript variant 2, mRNA.
WDR54	-0.09	0.219	Homo sapiens WD repeat domain 54 (WDR54), mRNA.
PUM1	-0.1	0.22	Homo sapiens pumilio homolog 1 (Drosophila) (PUM1), transcript variant 1, mRNA.
TSPYL1	0.09	0.22	Homo sapiens TSPY-like 1 (TSPYL1), mRNA.
FCAR	-0.13	0.22	Homo sapiens Fc fragment of IgA, receptor for (FCAR), transcript variant 9, mRNA.
GSK3B	-0.12	0.22	Homo sapiens glycogen synthase kinase 3 beta (GSK3B), mRNA.
DIMT1L	0.09	0.22	Homo sapiens DIM1 dimethyladenosine transferase 1-like (S. cerevisiae) (DIMT1L), mRNA.
EIF3A	0.09	0.22	Homo sapiens eukaryotic translation initiation factor 3, subunit A (EIF3A), mRNA.
RAN	0.08	0.22	Homo sapiens RAN, member RAS oncogene family (RAN), mRNA.
SELK	0.15	0.22	Homo sapiens selenoprotein K (SELK), mRNA.
COQ9	-0.05	0.22	Homo sapiens coenzyme Q9 homolog (S. cerevisiae) (COQ9), mRNA.
SHROOM4	-0.11	0.22	Homo sapiens shroom family member 4 (SHROOM4), mRNA.
UQCRHL	0.12	0.22	Homo sapiens ubiquinol-cytochrome c reductase hinge protein-like (UQCRHL), mRNA.
PROSC	0.06	0.221	Homo sapiens proline synthetase co-transcribed homolog (bacterial) (PROSC), mRNA.
RNF220	-0.07	0.221	Homo sapiens ring finger protein 220 (RNF220), mRNA.
COPE	-0.08	0.221	Homo sapiens coatomer protein complex, subunit epsilon (COPE), transcript variant 2, mRNA.
METTL13	-0.08	0.222	Homo sapiens methyltransferase like 13 (METTL13), transcript variant 1, mRNA.
MAT2B	0.07	0.222	Homo sapiens methionine adenosyltransferase II, beta (MAT2B), transcript variant 1, mRNA.
FLJ20699	-0.19	0.222	Homo sapiens hypothetical protein FLJ20699 (FLJ20699), mRNA.
HBB	-0.09	0.222	Homo sapiens hemoglobin, beta (HBB), mRNA.
FAM153B	-0.19	0.222	Homo sapiens family with sequence similarity 153, member B (FAM153B), mRNA.
MOAP1	0.08	0.222	Homo sapiens modulator of apoptosis 1 (MOAP1), mRNA.
RAD21	0.19	0.223	Homo sapiens RAD21 homolog (S. pombe) (RAD21), mRNA.
AMZ2	0.07	0.223	Homo sapiens archaelysin family metallopeptidase 2 (AMZ2), transcript variant 2, mRNA.
ELF4	-0.11	0.223	Homo sapiens E74-like factor 4 (ets domain transcription factor) (ELF4), mRNA.
C1ORF43	0.07	0.223	Homo sapiens chromosome 1 open reading frame 43 (C1orf43), transcript variant 1, mRNA.
NBPF10	-0.17	0.223	Homo sapiens neuroblastoma breakpoint family, member 10 (NBPF10), mRNA. XM_930727 XM_930739 XM_930751 XM_930759 XM_930766 XM_930776 XM_930785 XM_930797 XM_930808 XM_930830 XM_930841 XM_930850 XM_930862 XM_930872 XM_930880 XM_930889 XM_930897 XM_930903 XM_930910 XM_930917 XM_930926 XM_930936 XM_930943 XM_930951 XM_930954 XM_930961 XM_930967 XM_930975 XM_930985 XM_930993 XM_931003 XM_931009 XM_9310…
NUP85	-0.07	0.223	Homo sapiens nucleoporin 85kDa (NUP85), mRNA.
ACTN4	-0.15	0.223	Homo sapiens actinin, alpha 4 (ACTN4), mRNA.
DHX16	-0.07	0.223	Homo sapiens DEAH (Asp-Glu-Ala-His) box polypeptide 16 (DHX16), mRNA.
NDUFAF3	-0.07	0.223	Homo sapiens NADH dehydrogenase (ubiquinone) 1 alpha subcomplex, assembly factor 3 (NDUFAF3), nuclear gene encoding mitochondrial protein, transcript variant 1, mRNA.
LGALS1	0.11	0.223	Homo sapiens lectin, galactoside-binding, soluble, 1 (LGALS1), mRNA.
LMOD3	-0.12	0.225	Homo sapiens leiomodin 3 (fetal) (LMOD3), mRNA.
ATPBD1B	-0.09	0.225	Homo sapiens ATP binding domain 1 family, member B (ATPBD1B), mRNA.
AKR1D1	-0.09	0.225	Homo sapiens aldo-keto reductase family 1, member D1 (delta 4-3-ketosteroid-5-beta-reductase) (AKR1D1), mRNA.
ITGAL	-0.1	0.225	Homo sapiens integrin, alpha L (antigen CD11A (p180), lymphocyte function-associated antigen 1; alpha polypeptide) (ITGAL), mRNA.
NCLN	-0.09	0.225	Homo sapiens nicalin homolog (zebrafish) (NCLN), mRNA.
RFWD2	0.07	0.225	Homo sapiens ring finger and WD repeat domain 2 (RFWD2), transcript variant 1, mRNA.
APH1A	-0.07	0.226	Homo sapiens anterior pharynx defective 1 homolog A (C. elegans) (APH1A), transcript variant 1, mRNA.
TNFSF10	0.15	0.226	Homo sapiens tumor necrosis factor (ligand) superfamily, member 10 (TNFSF10), mRNA.
ZNF212	-0.08	0.227	Homo sapiens zinc finger protein 212 (ZNF212), mRNA.
TBCB	-0.07	0.227	Homo sapiens tubulin folding cofactor B (TBCB), mRNA.
RENBP	-0.13	0.228	Homo sapiens renin binding protein (RENBP), mRNA.
AHSA2	0.12	0.228	Homo sapiens AHA1, activator of heat shock 90kDa protein ATPase homolog 2 (yeast) (AHSA2), mRNA.
SNHG6	0.13	0.229	Homo sapiens small nucleolar RNA host gene 6 (non-protein coding) (SNHG6), non-coding RNA.
ATP6V0E1	-0.06	0.229	Homo sapiens ATPase, H+ transporting, lysosomal 9kDa, V0 subunit e1 (ATP6V0E1), mRNA.
RASSF5	-0.09	0.23	Homo sapiens Ras association (RalGDS/AF-6) domain family member 5 (RASSF5), transcript variant 2, mRNA.
RDH14	0.14	0.23	Homo sapiens retinol dehydrogenase 14 (all-trans/9-cis/11-cis) (RDH14), mRNA.
CYB561D1	-0.06	0.23	Homo sapiens cytochrome b-561 domain containing 1 (CYB561D1), transcript variant 2, mRNA.
CASC3	-0.13	0.23	Homo sapiens cancer susceptibility candidate 3 (CASC3), mRNA.
ATP5J2	0.1	0.23	Homo sapiens ATP synthase, H+ transporting, mitochondrial F0 complex, subunit F2 (ATP5J2), nuclear gene encoding mitochondrial protein, transcript variant 1, mRNA.
SDHC	-0.06	0.231	Homo sapiens succinate dehydrogenase complex, subunit C, integral membrane protein, 15kDa (SDHC), nuclear gene encoding mitochondrial protein, mRNA.
ASH2L	0.07	0.232	Homo sapiens ash2 (absent, small, or homeotic)-like (Drosophila) (ASH2L), mRNA.
PTPRCAP	-0.1	0.232	Homo sapiens protein tyrosine phosphatase, receptor type, C-associated protein (PTPRCAP), mRNA.
NCKAP1L	-0.09	0.232	Homo sapiens NCK-associated protein 1-like (NCKAP1L), mRNA.
PLEKHO1	-0.08	0.232	Homo sapiens pleckstrin homology domain containing, family O member 1 (PLEKHO1), mRNA.
YWHAE	-0.09	0.232	Homo sapiens tyrosine 3-monooxygenase/tryptophan 5-monooxygenase activation protein, epsilon polypeptide (YWHAE), mRNA.
RPS11	0.08	0.232	Homo sapiens ribosomal protein S11 (RPS11), mRNA.
SMARCA2	0.08	0.232	Homo sapiens SWI/SNF related, matrix associated, actin dependent regulator of chromatin, subfamily a, member 2 (SMARCA2), transcript variant 1, mRNA.
GMPR2	0.06	0.232	Homo sapiens guanosine monophosphate reductase 2 (GMPR2), transcript variant 2, mRNA.
IFNAR2	-0.14	0.232	Homo sapiens interferon (alpha, beta and omega) receptor 2 (IFNAR2), transcript variant 1, mRNA.
NDUFB3	0.16	0.233	Homo sapiens NADH dehydrogenase (ubiquinone) 1 beta subcomplex, 3, 12kDa (NDUFB3), mRNA.
C5ORF32	0.16	0.233	Homo sapiens chromosome 5 open reading frame 32 (C5orf32), mRNA.
TIPARP	0.09	0.234	Homo sapiens TCDD-inducible poly(ADP-ribose) polymerase (TIPARP), mRNA.
ZAP70	-0.12	0.234	Homo sapiens zeta-chain (TCR) associated protein kinase 70kDa (ZAP70), transcript variant 1, mRNA.
LSM4	-0.07	0.234	Homo sapiens LSM4 homolog, U6 small nuclear RNA associated (S. cerevisiae) (LSM4), mRNA.
MAP3K11	-0.13	0.234	Homo sapiens mitogen-activated protein kinase kinase kinase 11 (MAP3K11), mRNA.
NUMB	0.09	0.234	Homo sapiens numb homolog (Drosophila) (NUMB), transcript variant 3, mRNA.
SEMA4B	-0.12	0.234	Homo sapiens sema domain, immunoglobulin domain (Ig), transmembrane domain (TM) and short cytoplasmic domain, (semaphorin) 4B (SEMA4B), transcript variant 2, mRNA.
FTL	-0.08	0.235	Homo sapiens ferritin, light polypeptide (FTL), mRNA.
TLR8	0.12	0.235	Homo sapiens toll-like receptor 8 (TLR8), transcript variant 2, mRNA.
ZYG11B	-0.11	0.235	Homo sapiens zyg-11 homolog B (C. elegans) (ZYG11B), mRNA.
HSPBAP1	0.09	0.235	Homo sapiens HSPB (heat shock 27kDa) associated protein 1 (HSPBAP1), mRNA.
C15ORF57	0.08	0.235	Homo sapiens chromosome 15 open reading frame 57 (C15orf57), transcript variant 2, mRNA.
CARD11	-0.1	0.236	Homo sapiens caspase recruitment domain family, member 11 (CARD11), mRNA.
XBP1	0.09	0.236	Homo sapiens X-box binding protein 1 (XBP1), transcript variant 1, mRNA.
ORC6L	-0.08	0.236	Homo sapiens origin recognition complex, subunit 6 like (yeast) (ORC6L), mRNA.
TIMP1	-0.13	0.236	Homo sapiens TIMP metallopeptidase inhibitor 1 (TIMP1), mRNA.
MRPS31	0.11	0.236	Homo sapiens mitochondrial ribosomal protein S31 (MRPS31), nuclear gene encoding mitochondrial protein, mRNA.
LMO4	0.07	0.236	Homo sapiens LIM domain only 4 (LMO4), mRNA.
VARS	-0.11	0.236	Homo sapiens valyl-tRNA synthetase (VARS), nuclear gene encoding mitochondrial protein, mRNA.
RGS10	-0.13	0.236	Homo sapiens regulator of G-protein signaling 10 (RGS10), transcript variant 1, mRNA.
F8A1	-0.14	0.236	Homo sapiens coagulation factor VIII-associated (intronic transcript) 1 (F8A1), mRNA.
THOC2	-0.13	0.237	Homo sapiens THO complex 2 (THOC2), transcript variant 2, mRNA.
ZNF577	-0.12	0.237	Homo sapiens zinc finger protein 577 (ZNF577), mRNA.
MYL6	0.1	0.237	Homo sapiens myosin, light chain 6, alkali, smooth muscle and non-muscle (MYL6), transcript variant 1, mRNA.
MANBA	0.09	0.238	Homo sapiens mannosidase, beta A, lysosomal (MANBA), mRNA.
TMEM140	-0.16	0.238	Homo sapiens transmembrane protein 140 (TMEM140), mRNA.
TECR	-0.09	0.238	Homo sapiens trans-2,3-enoyl-CoA reductase (TECR), mRNA.
CNOT7	-0.08	0.238	Homo sapiens CCR4-NOT transcription complex, subunit 7 (CNOT7), transcript variant 1, mRNA.
HNRPR	-0.11	0.238	Homo sapiens heterogeneous nuclear ribonucleoprotein R (HNRPR), mRNA.
STX16	0.07	0.238	Homo sapiens syntaxin 16 (STX16), transcript variant 1, mRNA.
LY9	-0.12	0.238	Homo sapiens lymphocyte antigen 9 (LY9), transcript variant 2, mRNA.
DPH2	-0.08	0.238	Homo sapiens DPH2 homolog (S. cerevisiae) (DPH2), transcript variant 1, mRNA.
NSMCE4A	0.13	0.238	Homo sapiens non-SMC element 4 homolog A (S. cerevisiae) (NSMCE4A), mRNA.
LPCAT3	-0.12	0.239	Homo sapiens lysophosphatidylcholine acyltransferase 3 (LPCAT3), mRNA.
WBP2	-0.12	0.239	Homo sapiens WW domain binding protein 2 (WBP2), mRNA.
FTHL7	-0.1	0.239	Homo sapiens ferritin, heavy polypeptide-like 7 (FTHL7) on chromosome 13.
JMJD1A	0.09	0.239	Homo sapiens jumonji domain containing 1A (JMJD1A), mRNA.
E2F3	0.11	0.239	Homo sapiens E2F transcription factor 3 (E2F3), mRNA.
REPIN1	-0.07	0.239	Homo sapiens replication initiator 1 (REPIN1), transcript variant 2, mRNA.
ETFB	-0.07	0.239	Homo sapiens electron-transfer-flavoprotein, beta polypeptide (ETFB), transcript variant 2, mRNA.
CEP63	0.09	0.239	Homo sapiens centrosomal protein 63kDa (CEP63), transcript variant 1, mRNA.
ARHGAP30	-0.09	0.24	Homo sapiens Rho GTPase activating protein 30 (ARHGAP30), transcript variant 1, mRNA.
ATP5G1	-0.08	0.24	Homo sapiens ATP synthase, H+ transporting, mitochondrial F0 complex, subunit C1 (subunit 9) (ATP5G1), nuclear gene encoding mitochondrial protein, transcript variant 2, mRNA.
RIC8A	-0.07	0.241	Homo sapiens resistance to inhibitors of cholinesterase 8 homolog A (C. elegans) (RIC8A), mRNA.
RRAGA	0.05	0.241	Homo sapiens Ras-related GTP binding A (RRAGA), mRNA.
CRCP	-0.11	0.241	Homo sapiens CGRP receptor component (CRCP), transcript variant 1, mRNA.
EMP3	-0.07	0.241	Homo sapiens epithelial membrane protein 3 (EMP3), mRNA.
RNF34	0.05	0.242	Homo sapiens ring finger protein 34 (RNF34), transcript variant 2, mRNA.
TTC38	-0.18	0.242	Homo sapiens tetratricopeptide repeat domain 38 (TTC38), mRNA.
C14ORF166	0.11	0.242	Homo sapiens chromosome 14 open reading frame 166 (C14orf166), mRNA.
FERMT3	-0.1	0.242	Homo sapiens fermitin family homolog 3 (Drosophila) (FERMT3), transcript variant URP2SF, mRNA.
GNAI2	-0.1	0.242	Homo sapiens guanine nucleotide binding protein (G protein), alpha inhibiting activity polypeptide 2 (GNAI2), transcript variant 1, mRNA.
ITIH5	-0.09	0.243	Homo sapiens inter-alpha (globulin) inhibitor H5 (ITIH5), transcript variant 3, mRNA.
RAB11FIP1	-0.11	0.244	Homo sapiens RAB11 family interacting protein 1 (class I) (RAB11FIP1), transcript variant 3, mRNA.
ARS2	-0.08	0.244	Homo sapiens arsenate resistance protein 2 (ARS2), transcript variant 1, mRNA.
CAPN1	-0.12	0.244	Homo sapiens calpain 1, (mu/I) large subunit (CAPN1), mRNA.
TATDN2	-0.09	0.244	Homo sapiens TatD DNase domain containing 2 (TATDN2), mRNA.
ZNF557	-0.15	0.244	Homo sapiens zinc finger protein 557 (ZNF557), transcript variant 2, mRNA.
FAM60A	0.12	0.244	Homo sapiens family with sequence similarity 60, member A (FAM60A), transcript variant 1, mRNA.
SKP1A	0.07	0.245	Homo sapiens S-phase kinase-associated protein 1A (p19A) (SKP1A), transcript variant 1, mRNA.
PPP1CA	-0.09	0.245	Homo sapiens protein phosphatase 1, catalytic subunit, alpha isoform (PPP1CA), transcript variant 3, mRNA.
HNRNPU	-0.12	0.245	Homo sapiens heterogeneous nuclear ribonucleoprotein U (scaffold attachment factor A) (HNRNPU), transcript variant 2, mRNA.
XPO1	0.1	0.246	Homo sapiens exportin 1 (CRM1 homolog, yeast) (XPO1), mRNA.
ARHGDIA	-0.11	0.246	Homo sapiens Rho GDP dissociation inhibitor (GDI) alpha (ARHGDIA), mRNA.
CCT2	0.1	0.246	Homo sapiens chaperonin containing TCP1, subunit 2 (beta) (CCT2), mRNA.
YWHAG	0.08	0.246	Homo sapiens tyrosine 3-monooxygenase/tryptophan 5-monooxygenase activation protein, gamma polypeptide (YWHAG), mRNA.
PRDX1	0.07	0.246	Homo sapiens peroxiredoxin 1 (PRDX1), transcript variant 2, mRNA.
SETDB2	0.11	0.246	Homo sapiens SET domain, bifurcated 2 (SETDB2), mRNA.
DDX21	0.08	0.246	Homo sapiens DEAD (Asp-Glu-Ala-Asp) box polypeptide 21 (DDX21), mRNA.
H2AFY	0.07	0.246	Homo sapiens H2A histone family, member Y (H2AFY), transcript variant 2, mRNA.
TRIB1	0.12	0.246	Homo sapiens tribbles homolog 1 (Drosophila) (TRIB1), mRNA.
C17ORF95	0.09	0.246	Homo sapiens chromosome 17 open reading frame 95 (C17orf95), mRNA.
GON4L	-0.08	0.246	Homo sapiens gon-4-like (C. elegans) (GON4L), transcript variant 1, mRNA.
ANKRD30B	-0.11	0.246	Homo sapiens ankyrin repeat domain 30B (ANKRD30B), mRNA.
PTGES3	0.11	0.246	Homo sapiens prostaglandin E synthase 3 (cytosolic) (PTGES3), mRNA.
PAPOLA	0.09	0.247	Homo sapiens poly(A) polymerase alpha (PAPOLA), mRNA.
RDH11	-0.06	0.247	Homo sapiens retinol dehydrogenase 11 (all-trans/9-cis/11-cis) (RDH11), mRNA.
GDI1	-0.09	0.248	Homo sapiens GDP dissociation inhibitor 1 (GDI1), mRNA.
CTNNBL1	-0.07	0.249	Homo sapiens catenin, beta like 1 (CTNNBL1), mRNA.
CDAN1	-0.09	0.25	Homo sapiens congenital dyserythropoietic anemia, type I (CDAN1), mRNA.
RPS6	0.13	0.25	Homo sapiens ribosomal protein S6 (RPS6), mRNA.
FAM104A	-0.18	0.25	Homo sapiens family with sequence similarity 104, member A (FAM104A), mRNA.
SNHG5	0.28	0.25	Homo sapiens small nucleolar RNA host gene (non-protein coding) 5 (SNHG5) on chromosome 6.
UPLP	-0.2	0.25	Homo sapiens uroplakin-like protein (UPLP), mRNA.
PTPRE	0.08	0.251	Homo sapiens protein tyrosine phosphatase, receptor type, E (PTPRE), transcript variant 2, mRNA.
MYO1F	-0.14	0.251	Homo sapiens myosin IF (MYO1F), mRNA.
TARDBP	-0.17	0.251	Homo sapiens TAR DNA binding protein (TARDBP), mRNA.
TTC3	-0.09	0.251	Homo sapiens tetratricopeptide repeat domain 3 (TTC3), transcript variant 1, mRNA.
COQ5	0.11	0.251	Homo sapiens coenzyme Q5 homolog, methyltransferase (S. cerevisiae) (COQ5), mRNA.
IL18	-0.08	0.251	Homo sapiens interleukin 18 (interferon-gamma-inducing factor) (IL18), mRNA.
MPP1	-0.2	0.251	Homo sapiens membrane protein, palmitoylated 1, 55kDa (MPP1), mRNA.
C14ORF159	-0.1	0.251	Homo sapiens chromosome 14 open reading frame 159 (C14orf159), mRNA.
TRAPPC1	-0.07	0.251	Homo sapiens trafficking protein particle complex 1 (TRAPPC1), mRNA.
BRD2	-0.06	0.252	Homo sapiens bromodomain containing 2 (BRD2), mRNA.
RRAGC	-0.08	0.252	Homo sapiens Ras-related GTP binding C (RRAGC), mRNA.
NHP2L1	-0.06	0.252	Homo sapiens NHP2 non-histone chromosome protein 2-like 1 (S. cerevisiae) (NHP2L1), transcript variant 2, mRNA.
SLFN11	0.1	0.253	Homo sapiens schlafen family member 11 (SLFN11), mRNA.
GZMA	0.25	0.253	Homo sapiens granzyme A (granzyme 1, cytotoxic T-lymphocyte-associated serine esterase 3) (GZMA), mRNA.
RPS25	0.09	0.253	Homo sapiens ribosomal protein S25 (RPS25), mRNA.
C15ORF63	-0.13	0.253	Homo sapiens chromosome 15 open reading frame 63 (C15orf63), mRNA.
DUXAP3	-0.11	0.253	Homo sapiens double homeobox A pseudogene 3 (DUXAP3) on chromosome 10.
AFG3L2	-0.06	0.253	Homo sapiens AFG3 ATPase family gene 3-like 2 (yeast) (AFG3L2), nuclear gene encoding mitochondrial protein, mRNA.
STUB1	-0.07	0.253	Homo sapiens STIP1 homology and U-box containing protein 1 (STUB1), mRNA.
CAPZB	-0.09	0.253	Homo sapiens capping protein (actin filament) muscle Z-line, beta (CAPZB), mRNA.
TROVE2	-0.1	0.253	Homo sapiens TROVE domain family, member 2 (TROVE2), transcript variant 1, mRNA.
FASN	-0.15	0.253	Homo sapiens fatty acid synthase (FASN), mRNA.
HMGN1	0.1	0.254	Homo sapiens high-mobility group nucleosome binding domain 1 (HMGN1), mRNA.
RPL39	0.24	0.254	Homo sapiens ribosomal protein L39 (RPL39), mRNA.
PGLS	-0.07	0.255	Homo sapiens 6-phosphogluconolactonase (PGLS), mRNA.
ACTR2	0.1	0.256	Homo sapiens ARP2 actin-related protein 2 homolog (yeast) (ACTR2), transcript variant 1, mRNA.
ZNF598	-0.06	0.256	Homo sapiens zinc finger protein 598 (ZNF598), mRNA.
ZC3H7A	0.07	0.256	Homo sapiens zinc finger CCCH-type containing 7A (ZC3H7A), mRNA.
BID	0.09	0.256	Homo sapiens BH3 interacting domain death agonist (BID), transcript variant 1, mRNA.
CCL5	-0.15	0.256	Homo sapiens chemokine (C-C motif) ligand 5 (CCL5), mRNA.
YARS	-0.08	0.256	Homo sapiens tyrosyl-tRNA synthetase (YARS), mRNA.
BLVRB	-0.22	0.256	Homo sapiens biliverdin reductase B (flavin reductase (NADPH)) (BLVRB), mRNA.
TNFSF15	-0.12	0.257	Homo sapiens tumor necrosis factor (ligand) superfamily, member 15 (TNFSF15), mRNA.
ZNF281	0.11	0.257	Homo sapiens zinc finger protein 281 (ZNF281), mRNA.
SKAP2	0.13	0.257	Homo sapiens src kinase associated phosphoprotein 2 (SKAP2), mRNA.
TPR	-0.09	0.258	Homo sapiens translocated promoter region (to activated MET oncogene) (TPR), mRNA.
C17ORF44	0.1	0.258	Homo sapiens chromosome 17 open reading frame 44 (C17orf44), mRNA.
RUNX3	-0.11	0.258	Homo sapiens runt-related transcription factor 3 (RUNX3), transcript variant 2, mRNA.
IL17RD	-0.13	0.259	Homo sapiens interleukin 17 receptor D (IL17RD), transcript variant 1, mRNA.
EGLN2	-0.07	0.259	Homo sapiens egl nine homolog 2 (C. elegans) (EGLN2), transcript variant 3, mRNA.
MMP9	0.29	0.259	Homo sapiens matrix metallopeptidase 9 (gelatinase B, 92kDa gelatinase, 92kDa type IV collagenase) (MMP9), mRNA.
PDE4C	-0.08	0.259	Homo sapiens phosphodiesterase 4C, cAMP-specific (phosphodiesterase E1 dunce homolog, Drosophila) (PDE4C), mRNA.
RXRA	-0.11	0.259	Homo sapiens retinoid X receptor, alpha (RXRA), mRNA.
XKR8	-0.12	0.26	Homo sapiens XK, Kell blood group complex subunit-related family, member 8 (XKR8), mRNA.
QARS	-0.06	0.26	Homo sapiens glutaminyl-tRNA synthetase (QARS), mRNA.
ARF3	-0.12	0.261	Homo sapiens ADP-ribosylation factor 3 (ARF3), mRNA.
MED6	0.05	0.261	Homo sapiens mediator complex subunit 6 (MED6), mRNA.
AIF1	0.11	0.261	Homo sapiens allograft inflammatory factor 1 (AIF1), transcript variant 1, mRNA.
KLHL24	0.07	0.261	Homo sapiens kelch-like 24 (Drosophila) (KLHL24), mRNA.
C19ORF70	0.08	0.261	Homo sapiens chromosome 19 open reading frame 70 (C19orf70), mRNA.
MBD4	-0.12	0.261	Homo sapiens methyl-CpG binding domain protein 4 (MBD4), mRNA.
TMEM41B	0.1	0.261	Homo sapiens transmembrane protein 41B (TMEM41B), mRNA.
ATXN7L3	-0.07	0.261	Homo sapiens ataxin 7-like 3 (ATXN7L3), transcript variant 2, mRNA.
MARCKS	0.12	0.261	Homo sapiens myristoylated alanine-rich protein kinase C substrate (MARCKS), mRNA.
ZNF185	-0.16	0.261	Homo sapiens zinc finger protein 185 (LIM domain) (ZNF185), mRNA.
STAT6	-0.12	0.261	Homo sapiens signal transducer and activator of transcription 6, interleukin-4 induced (STAT6), mRNA.
UNC45A	-0.09	0.262	Homo sapiens unc-45 homolog A (C. elegans) (UNC45A), transcript variant 3, mRNA.
STX5	-0.07	0.262	Homo sapiens syntaxin 5 (STX5), mRNA.
EIF3G	-0.06	0.262	Homo sapiens eukaryotic translation initiation factor 3, subunit G (EIF3G), mRNA.
EIF4A2	0.11	0.262	Homo sapiens eukaryotic translation initiation factor 4A, isoform 2 (EIF4A2), mRNA.
IFIH1	0.15	0.262	Homo sapiens interferon induced with helicase C domain 1 (IFIH1), mRNA.
IGBP1	0.08	0.262	Homo sapiens immunoglobulin (CD79A) binding protein 1 (IGBP1), mRNA.
ZNF524	-0.07	0.262	Homo sapiens zinc finger protein 524 (ZNF524), mRNA.
RPS10	0.14	0.262	Homo sapiens ribosomal protein S10 (RPS10), mRNA.
RPRC1	-0.1	0.262	Homo sapiens arginine/proline rich coiled-coil 1 (RPRC1), mRNA.
TAPBP	-0.11	0.262	Homo sapiens TAP binding protein (tapasin) (TAPBP), transcript variant 1, mRNA.
MIDN	-0.12	0.262	Homo sapiens midnolin (MIDN), mRNA.
AP2S1	-0.07	0.263	Homo sapiens adaptor-related protein complex 2, sigma 1 subunit (AP2S1), transcript variant AP17, mRNA.
ITM2A	0.15	0.263	Homo sapiens integral membrane protein 2A (ITM2A), mRNA.
C12ORF41	0.08	0.263	Homo sapiens chromosome 12 open reading frame 41 (C12orf41), mRNA.
PDLIM7	-0.17	0.263	Homo sapiens PDZ and LIM domain 7 (enigma) (PDLIM7), transcript variant 4, mRNA.
GRB2	-0.14	0.263	Homo sapiens growth factor receptor-bound protein 2 (GRB2), transcript variant 1, mRNA.
CHSY1	0.1	0.264	Homo sapiens chondroitin sulfate synthase 1 (CHSY1), mRNA.
YIF1B	-0.07	0.264	Homo sapiens Yip1 interacting factor homolog B (S. cerevisiae) (YIF1B), transcript variant 4, mRNA.
PTAFR	-0.14	0.264	Homo sapiens platelet-activating factor receptor (PTAFR), mRNA.
STK24	-0.08	0.264	Homo sapiens serine/threonine kinase 24 (STE20 homolog, yeast) (STK24), transcript variant 1, mRNA.
YIPF3	-0.08	0.264	Homo sapiens Yip1 domain family, member 3 (YIPF3), mRNA.
PRKRIR	0.15	0.264	Homo sapiens protein-kinase, interferon-inducible double stranded RNA dependent inhibitor, repressor of (P58 repressor) (PRKRIR), mRNA.
RABGAP1	-0.08	0.264	Homo sapiens RAB GTPase activating protein 1 (RABGAP1), mRNA.
SYTL1	-0.08	0.265	Homo sapiens synaptotagmin-like 1 (SYTL1), mRNA.
LRRC37B2	-0.11	0.265	Homo sapiens leucine rich repeat containing 37, member B2 (LRRC37B2), non-coding RNA.
DEDD	-0.07	0.265	Homo sapiens death effector domain containing (DEDD), transcript variant 4, mRNA.
PPM1K	-0.11	0.265	Homo sapiens protein phosphatase 1K (PP2C domain containing) (PPM1K), mRNA.
AP1S2	0.18	0.265	Homo sapiens adaptor-related protein complex 1, sigma 2 subunit (AP1S2), mRNA.
NBPF8	-0.18	0.265	PREDICTED: Homo sapiens neuroblastoma breakpoint family, member 8 (NBPF8), mRNA.
BRPF1	-0.07	0.265	Homo sapiens bromodomain and PHD finger containing, 1 (BRPF1), transcript variant 2, mRNA.
C8ORF45	-0.1	0.265	Homo sapiens chromosome 8 open reading frame 45 (C8orf45), mRNA.
TMEM179B	-0.07	0.266	Homo sapiens transmembrane protein 179B (TMEM179B), mRNA.
RAB11A	0.09	0.266	Homo sapiens RAB11A, member RAS oncogene family (RAB11A), mRNA.
ALAS2	-0.27	0.266	Homo sapiens aminolevulinate, delta-, synthase 2 (ALAS2), nuclear gene encoding mitochondrial protein, transcript variant 3, mRNA.
NUCB1	-0.1	0.266	Homo sapiens nucleobindin 1 (NUCB1), mRNA.
FBXW7	-0.15	0.266	Homo sapiens F-box and WD repeat domain containing 7 (FBXW7), transcript variant 1, mRNA.
ZNF317	-0.07	0.266	Homo sapiens zinc finger protein 317 (ZNF317), mRNA.
PTGER2	0.12	0.266	Homo sapiens prostaglandin E receptor 2 (subtype EP2), 53kDa (PTGER2), mRNA.
DNLZ	-0.17	0.266	Homo sapiens DNL-type zinc finger (DNLZ), mRNA.
DTWD2	-0.12	0.266	Homo sapiens DTW domain containing 2 (DTWD2), mRNA.
IL10	-0.11	0.266	Homo sapiens interleukin 10 (IL10), mRNA.
MS4A6A	0.14	0.266	Homo sapiens membrane-spanning 4-domains, subfamily A, member 6A (MS4A6A), transcript variant 3, mRNA.
VPS35	0.07	0.267	Homo sapiens vacuolar protein sorting 35 homolog (S. cerevisiae) (VPS35), mRNA.
PLEKHA1	0.14	0.267	Homo sapiens pleckstrin homology domain containing, family A (phosphoinositide binding specific) member 1 (PLEKHA1), transcript variant 2, mRNA.
ZNF549	-0.08	0.268	Homo sapiens zinc finger protein 549 (ZNF549), mRNA.
CCT3	-0.07	0.268	Homo sapiens chaperonin containing TCP1, subunit 3 (gamma) (CCT3), transcript variant 1, mRNA.
SAE1	-0.06	0.268	Homo sapiens SUMO1 activating enzyme subunit 1 (SAE1), mRNA.
ZBTB4	-0.08	0.268	Homo sapiens zinc finger and BTB domain containing 4 (ZBTB4), mRNA.
COX19	-0.09	0.268	Homo sapiens COX19 cytochrome c oxidase assembly homolog (S. cerevisiae) (COX19), mRNA.
EDG4	-0.11	0.268	Homo sapiens endothelial differentiation, lysophosphatidic acid G-protein-coupled receptor, 4 (EDG4), mRNA.
HIST1H2BK	-0.13	0.268	Homo sapiens histone cluster 1, H2bk (HIST1H2BK), mRNA.
MNDA	0.11	0.268	Homo sapiens myeloid cell nuclear differentiation antigen (MNDA), mRNA.
ARID4B	-0.15	0.269	Homo sapiens AT rich interactive domain 4B (RBP1-like) (ARID4B), transcript variant 1, mRNA.
PRRG4	-0.1	0.269	Homo sapiens proline rich Gla (G-carboxyglutamic acid) 4 (transmembrane) (PRRG4), mRNA.
TYSND1	-0.07	0.269	Homo sapiens trypsin domain containing 1 (TYSND1), transcript variant 2, mRNA.
CDC37	-0.06	0.269	Homo sapiens cell division cycle 37 homolog (S. cerevisiae) (CDC37), mRNA.
LAPTM5	-0.08	0.27	Homo sapiens lysosomal multispanning membrane protein 5 (LAPTM5), mRNA.
SEC16A	-0.1	0.27	Homo sapiens SEC16 homolog A (S. cerevisiae) (SEC16A), mRNA.
PSMA5	0.06	0.27	Homo sapiens proteasome (prosome, macropain) subunit, alpha type, 5 (PSMA5), mRNA.
PARVG	-0.08	0.271	Homo sapiens parvin, gamma (PARVG), mRNA.
PPP2R3C	0.1	0.271	Homo sapiens protein phosphatase 2 (formerly 2A), regulatory subunit B'', gamma (PPP2R3C), mRNA.
SGSH	-0.1	0.272	Homo sapiens N-sulfoglucosamine sulfohydrolase (sulfamidase) (SGSH), mRNA.
LILRA2	-0.12	0.272	Homo sapiens leukocyte immunoglobulin-like receptor, subfamily A (with TM domain), member 2 (LILRA2), mRNA.
CCDC14	0.12	0.273	Homo sapiens coiled-coil domain containing 14 (CCDC14), mRNA.
LPP	-0.08	0.273	Homo sapiens LIM domain containing preferred translocation partner in lipoma (LPP), mRNA.
C11ORF59	-0.07	0.273	Homo sapiens chromosome 11 open reading frame 59 (C11orf59), mRNA.
SSBP1	0.08	0.273	Homo sapiens single-stranded DNA binding protein 1 (SSBP1), mRNA.
PEX11B	-0.05	0.273	Homo sapiens peroxisomal biogenesis factor 11 beta (PEX11B), mRNA.
MGC10997	-0.06	0.274	Homo sapiens pseudogene MGC10997 (MGC10997) on chromosome 15.
TMEM175	-0.06	0.274	Homo sapiens transmembrane protein 175 (TMEM175), mRNA.
KCNK6	-0.08	0.274	Homo sapiens potassium channel, subfamily K, member 6 (KCNK6), mRNA.
OCIAD2	0.11	0.274	Homo sapiens OCIA domain containing 2 (OCIAD2), transcript variant 1, mRNA.
BBX	-0.11	0.274	Homo sapiens bobby sox homolog (Drosophila) (BBX), mRNA.
DYNC1H1	-0.1	0.275	Homo sapiens dynein, cytoplasmic 1, heavy chain 1 (DYNC1H1), mRNA.
NLRP12	-0.13	0.275	Homo sapiens NLR family, pyrin domain containing 12 (NLRP12), transcript variant 2, mRNA.
SHKBP1	-0.15	0.275	Homo sapiens SH3KBP1 binding protein 1 (SHKBP1), mRNA.
CCDC128	0.07	0.275	Homo sapiens coiled-coil domain containing 128 (CCDC128), mRNA.
RPS17	0.23	0.277	Homo sapiens ribosomal protein S17 (RPS17), mRNA.
ABTB1	-0.09	0.277	Homo sapiens ankyrin repeat and BTB (POZ) domain containing 1 (ABTB1), transcript variant 1, mRNA.
PLEKHO2	-0.12	0.278	Homo sapiens pleckstrin homology domain containing, family O member 2 (PLEKHO2), mRNA.
SMARCD1	-0.07	0.278	Homo sapiens SWI/SNF related, matrix associated, actin dependent regulator of chromatin, subfamily d, member 1 (SMARCD1), transcript variant 1, mRNA.
COPB1	0.07	0.28	Homo sapiens coatomer protein complex, subunit beta 1 (COPB1), mRNA.
LIMS1	0.09	0.28	PREDICTED: Homo sapiens LIM and senescent cell antigen-like domains 1 (LIMS1), mRNA.
JARID1A	-0.1	0.28	Homo sapiens Jumonji, AT rich interactive domain 1A (RBBP2-like) (JARID1A), mRNA.
RBM17	0.08	0.28	Homo sapiens RNA binding motif protein 17 (RBM17), mRNA.
C20ORF108	-0.24	0.281	Homo sapiens chromosome 20 open reading frame 108 (C20orf108), mRNA.
HLA-C	0.41	0.281	Homo sapiens major histocompatibility complex, class I, C (HLA-C), mRNA.
SEPT6	-0.11	0.281	Homo sapiens septin 6 (SEPT6), transcript variant III, mRNA.
HSPA4	0.07	0.281	Homo sapiens heat shock 70kDa protein 4 (HSPA4), transcript variant 2, mRNA.
LRRC25	-0.18	0.283	Homo sapiens leucine rich repeat containing 25 (LRRC25), mRNA.
ACTL6A	0.07	0.284	Homo sapiens actin-like 6A (ACTL6A), transcript variant 2, mRNA.
MGC4677	0.12	0.284	Homo sapiens hypothetical protein MGC4677 (MGC4677), mRNA.
KIAA0196	0.06	0.284	Homo sapiens KIAA0196 (KIAA0196), mRNA.
GSDMD	-0.07	0.284	Homo sapiens gasdermin D (GSDMD), mRNA.
CD1D	0.12	0.284	Homo sapiens CD1d molecule (CD1D), mRNA.
PMPCB	0.07	0.285	Homo sapiens peptidase (mitochondrial processing) beta (PMPCB), nuclear gene encoding mitochondrial protein, mRNA.
BIN1	-0.1	0.285	Homo sapiens bridging integrator 1 (BIN1), transcript variant 4, mRNA.
HBA1	-0.08	0.285	Homo sapiens hemoglobin, alpha 1 (HBA1), mRNA.
SLC46A3	-0.08	0.286	Homo sapiens solute carrier family 46, member 3 (SLC46A3), mRNA.
PILRA	-0.13	0.286	Homo sapiens paired immunoglobin-like type 2 receptor alpha (PILRA), transcript variant 2, mRNA.
MRPL43	0.08	0.286	Homo sapiens mitochondrial ribosomal protein L43 (MRPL43), nuclear gene encoding mitochondrial protein, transcript variant 1, mRNA.
TDRD1	-0.1	0.286	Homo sapiens tudor domain containing 1 (TDRD1), mRNA.
UTP6	0.06	0.287	Homo sapiens UTP6, small subunit (SSU) processome component, homolog (yeast) (UTP6), mRNA.
TMEM205	-0.06	0.287	Homo sapiens transmembrane protein 205 (TMEM205), mRNA.
PHIP	0.06	0.287	Homo sapiens pleckstrin homology domain interacting protein (PHIP), mRNA.
DGKA	-0.12	0.287	Homo sapiens diacylglycerol kinase, alpha 80kDa (DGKA), transcript variant 4, mRNA.
WARS	-0.16	0.287	Homo sapiens tryptophanyl-tRNA synthetase (WARS), transcript variant 1, mRNA.
EPRS	-0.07	0.287	Homo sapiens glutamyl-prolyl-tRNA synthetase (EPRS), mRNA.
MARS	-0.06	0.287	Homo sapiens methionyl-tRNA synthetase (MARS), mRNA.
PSMD12	-0.06	0.288	PREDICTED: Homo sapiens proteasome (prosome, macropain) 26S subunit, non-ATPase, 12 (PSMD12), mRNA.
HK3	0.12	0.288	Homo sapiens hexokinase 3 (white cell) (HK3), nuclear gene encoding mitochondrial protein, mRNA.
BLVRA	0.12	0.288	Homo sapiens biliverdin reductase A (BLVRA), mRNA.
LRCH4	-0.1	0.288	Homo sapiens leucine-rich repeats and calponin homology (CH) domain containing 4 (LRCH4), mRNA.
RNF216L	-0.1	0.288	Homo sapiens ring finger protein 216-like (RNF216L), transcript variant 2, non-coding RNA.
GLTP	0.06	0.288	Homo sapiens glycolipid transfer protein (GLTP), mRNA.
NT5C3	0.13	0.288	Homo sapiens 5'-nucleotidase, cytosolic III (NT5C3), transcript variant 1, mRNA.
ETF1	0.05	0.288	Homo sapiens eukaryotic translation termination factor 1 (ETF1), mRNA.
NOP58	0.12	0.288	Homo sapiens NOP58 ribonucleoprotein homolog (yeast) (NOP58), mRNA.
NINJ1	-0.12	0.288	Homo sapiens ninjurin 1 (NINJ1), mRNA.
KIAA1310	-0.06	0.289	Homo sapiens KIAA1310 (KIAA1310), transcript variant 1, mRNA.
PLD3	-0.08	0.289	Homo sapiens phospholipase D family, member 3 (PLD3), transcript variant 1, mRNA.
ECHS1	-0.07	0.289	Homo sapiens enoyl Coenzyme A hydratase, short chain, 1, mitochondrial (ECHS1), nuclear gene encoding mitochondrial protein, mRNA.
FNIP1	0.08	0.289	Homo sapiens folliculin interacting protein 1 (FNIP1), transcript variant 2, mRNA.
LCMT1	-0.05	0.289	Homo sapiens leucine carboxyl methyltransferase 1 (LCMT1), transcript variant 1, mRNA.
PNN	0.08	0.289	Homo sapiens pinin, desmosome associated protein (PNN), mRNA.
JAZF1	0.12	0.289	Homo sapiens JAZF zinc finger 1 (JAZF1), mRNA.
PRPF8	-0.13	0.289	Homo sapiens PRP8 pre-mRNA processing factor 8 homolog (S. cerevisiae) (PRPF8), mRNA.
RNASET2	-0.1	0.29	Homo sapiens ribonuclease T2 (RNASET2), mRNA.
MRPL37	-0.06	0.29	Homo sapiens mitochondrial ribosomal protein L37 (MRPL37), nuclear gene encoding mitochondrial protein, mRNA.
BMS1	-0.08	0.29	Homo sapiens BMS1 homolog, ribosome assembly protein (yeast) (BMS1), mRNA.
RAP1BL	0.13	0.29	Homo sapiens hCG1757335 (RAP1BL), mRNA.
CIB1	-0.06	0.29	Homo sapiens calcium and integrin binding 1 (calmyrin) (CIB1), mRNA.
CYTH4	-0.1	0.291	Homo sapiens cytohesin 4 (CYTH4), mRNA.
PPP2CA	0.05	0.291	Homo sapiens protein phosphatase 2 (formerly 2A), catalytic subunit, alpha isoform (PPP2CA), mRNA.
ZNF786	-0.11	0.291	Homo sapiens zinc finger protein 786 (ZNF786), mRNA.
HEATR5B	0.08	0.291	Homo sapiens HEAT repeat containing 5B (HEATR5B), mRNA.
RPSA	0.12	0.291	Homo sapiens ribosomal protein SA (RPSA), transcript variant 1, mRNA.
NFATC2IP	-0.07	0.291	Homo sapiens nuclear factor of activated T-cells, cytoplasmic, calcineurin-dependent 2 interacting protein (NFATC2IP), mRNA.
HLA-DRB6	-0.1	0.291	Homo sapiens major histocompatibility complex, class II, DR beta 6 (pseudogene) (HLA-DRB6), non-coding RNA.
B2M	0.07	0.292	Homo sapiens beta-2-microglobulin (B2M), mRNA.
ODC1	-0.15	0.292	Homo sapiens ornithine decarboxylase 1 (ODC1), mRNA.
CARS	-0.1	0.292	Homo sapiens cysteinyl-tRNA synthetase (CARS), transcript variant 4, mRNA.
APOBEC3A	0.23	0.292	Homo sapiens apolipoprotein B mRNA editing enzyme, catalytic polypeptide-like 3A (APOBEC3A), mRNA.
FCRLA	-0.2	0.293	Homo sapiens Fc receptor-like A (FCRLA), mRNA.
GVIN1	-0.12	0.293	PREDICTED: Homo sapiens GTPase, very large interferon inducible 1 (GVIN1), mRNA.
SAMD3	-0.13	0.294	Homo sapiens sterile alpha motif domain containing 3 (SAMD3), transcript variant 1, mRNA.
AFTPH	-0.08	0.294	Homo sapiens aftiphilin (AFTPH), transcript variant 2, mRNA.
UBE2H	-0.16	0.294	Homo sapiens ubiquitin-conjugating enzyme E2H (UBC8 homolog, yeast) (UBE2H), transcript variant 1, mRNA.
C19ORF31	-0.07	0.295	Homo sapiens chromosome 19 open reading frame 31 (C19orf31), mRNA.
INTS10	0.06	0.295	Homo sapiens integrator complex subunit 10 (INTS10), mRNA.
GLT25D1	-0.07	0.295	Homo sapiens glycosyltransferase 25 domain containing 1 (GLT25D1), mRNA.
DIAPH1	-0.12	0.295	Homo sapiens diaphanous homolog 1 (Drosophila) (DIAPH1), transcript variant 1, mRNA.
RPS19	-0.05	0.295	Homo sapiens ribosomal protein S19 (RPS19), mRNA.
ELMO2	-0.07	0.295	Homo sapiens engulfment and cell motility 2 (ELMO2), transcript variant 1, mRNA.
FUCA1	0.11	0.295	Homo sapiens fucosidase, alpha-L- 1, tissue (FUCA1), mRNA.
NELL2	-0.15	0.296	Homo sapiens NEL-like 2 (chicken) (NELL2), mRNA.
SHMT2	-0.06	0.296	Homo sapiens serine hydroxymethyltransferase 2 (mitochondrial) (SHMT2), nuclear gene encoding mitochondrial protein, mRNA.
RAXL1	-0.13	0.296	Homo sapiens retina and anterior neural fold homeobox like 1 (RAXL1), mRNA.
PARP9	0.14	0.296	Homo sapiens poly (ADP-ribose) polymerase family, member 9 (PARP9), mRNA.
SMG5	-0.09	0.296	Homo sapiens Smg-5 homolog, nonsense mediated mRNA decay factor (C. elegans) (SMG5), mRNA.
SESN3	-0.24	0.296	Homo sapiens sestrin 3 (SESN3), mRNA.
SNX17	-0.06	0.297	Homo sapiens sorting nexin 17 (SNX17), mRNA.
SERPINA13	-0.42	0.297	Homo sapiens serpin peptidase inhibitor, clade A (alpha-1 antiproteinase, antitrypsin), member 13 (pseudogene) (SERPINA13), mRNA.
TBL1X	-0.12	0.297	Homo sapiens transducin (beta)-like 1X-linked (TBL1X), mRNA.
FLJ38717	-0.11	0.297	Homo sapiens FLJ38717 protein (FLJ38717), mRNA.
CNN2	-0.13	0.297	Homo sapiens calponin 2 (CNN2), transcript variant 2, mRNA.
MFSD11	-0.1	0.297	Homo sapiens major facilitator superfamily domain containing 11 (MFSD11), mRNA.
RPL27	0.19	0.297	Homo sapiens ribosomal protein L27 (RPL27), mRNA.
TOR1A	0.06	0.297	Homo sapiens torsin family 1, member A (torsin A) (TOR1A), mRNA.
CLC	0.28	0.297	Homo sapiens Charcot-Leyden crystal protein (CLC), mRNA.
CITED2	0.07	0.297	Homo sapiens Cbp/p300-interacting transactivator, with Glu/Asp-rich carboxy-terminal domain, 2 (CITED2), transcript variant 1, mRNA.
RPS3A	0.29	0.298	Homo sapiens ribosomal protein S3A (RPS3A), mRNA.
HSBP1	0.07	0.298	Homo sapiens heat shock factor binding protein 1 (HSBP1), mRNA.
GSTM1	-0.26	0.298	Homo sapiens glutathione S-transferase M1 (GSTM1), transcript variant 1, mRNA.
CCR7	-0.14	0.298	Homo sapiens chemokine (C-C motif) receptor 7 (CCR7), mRNA.
HDGF	-0.14	0.299	Homo sapiens hepatoma-derived growth factor (high-mobility group protein 1-like) (HDGF), mRNA.
MAP4K2	-0.06	0.3	Homo sapiens mitogen-activated protein kinase kinase kinase kinase 2 (MAP4K2), mRNA.
ZSCAN18	-0.1	0.3	Homo sapiens zinc finger and SCAN domain containing 18 (ZSCAN18), mRNA.
DBNL	-0.08	0.302	Homo sapiens drebrin-like (DBNL), transcript variant 2, mRNA.
HLA-DRB4	-0.2	0.302	Homo sapiens major histocompatibility complex, class II, DR beta 4 (HLA-DRB4), mRNA.
CUL1	-0.06	0.302	Homo sapiens cullin 1 (CUL1), mRNA.
MRPL24	0.07	0.302	Homo sapiens mitochondrial ribosomal protein L24 (MRPL24), nuclear gene encoding mitochondrial protein, transcript variant 1, mRNA.
KIAA2010	0.07	0.302	Homo sapiens KIAA2010 (KIAA2010), transcript variant 1, mRNA.
YIPF4	0.09	0.302	Homo sapiens Yip1 domain family, member 4 (YIPF4), mRNA.
ALDOA	-0.1	0.302	Homo sapiens aldolase A, fructose-bisphosphate (ALDOA), transcript variant 3, mRNA.
RAB37	-0.08	0.302	Homo sapiens RAB37, member RAS oncogene family (RAB37), transcript variant 3, mRNA.
RPL30	0.13	0.302	Homo sapiens ribosomal protein L30 (RPL30), mRNA.
EIF6	-0.06	0.302	Homo sapiens eukaryotic translation initiation factor 6 (EIF6), transcript variant 4, mRNA.
PLEKHM1	-0.09	0.302	PREDICTED: Homo sapiens pleckstrin homology domain containing, family M (with RUN domain) member 1 (PLEKHM1), mRNA.
BFAR	0.06	0.303	Homo sapiens bifunctional apoptosis regulator (BFAR), mRNA.
LTV1	0.08	0.303	Homo sapiens LTV1 homolog (S. cerevisiae) (LTV1), mRNA.
QPCT	0.13	0.303	Homo sapiens glutaminyl-peptide cyclotransferase (QPCT), mRNA.
FAM175A	-0.1	0.303	Homo sapiens family with sequence similarity 175, member A (FAM175A), mRNA.
TKT	-0.09	0.304	Homo sapiens transketolase (Wernicke-Korsakoff syndrome) (TKT), mRNA.
PPP4C	-0.07	0.304	Homo sapiens protein phosphatase 4 (formerly X), catalytic subunit (PPP4C), mRNA.
CD97	-0.11	0.304	Homo sapiens CD97 molecule (CD97), transcript variant 1, mRNA.
SLC2A1	-0.1	0.305	Homo sapiens solute carrier family 2 (facilitated glucose transporter), member 1 (SLC2A1), mRNA.
ASXL2	-0.11	0.305	Homo sapiens additional sex combs like 2 (Drosophila) (ASXL2), mRNA.
USP3	0.05	0.305	Homo sapiens ubiquitin specific peptidase 3 (USP3), mRNA.
FCGRT	-0.1	0.305	Homo sapiens Fc fragment of IgG, receptor, transporter, alpha (FCGRT), transcript variant 1, mRNA.
CUGBP2	0.07	0.305	Homo sapiens CUG triplet repeat, RNA binding protein 2 (CUGBP2), transcript variant 2, mRNA.
NFE2	-0.12	0.306	Homo sapiens nuclear factor (erythroid-derived 2), 45kDa (NFE2), transcript variant 1, mRNA.
TMEM85	0.06	0.306	Homo sapiens transmembrane protein 85 (TMEM85), mRNA.
CYB5R3	-0.09	0.306	Homo sapiens cytochrome b5 reductase 3 (CYB5R3), transcript variant S, mRNA.
C2ORF69	-0.1	0.306	Homo sapiens chromosome 2 open reading frame 69 (C2orf69), mRNA.
HMHA1	-0.08	0.306	Homo sapiens histocompatibility (minor) HA-1 (HMHA1), mRNA.
DUSP22	0.06	0.307	PREDICTED: Homo sapiens dual specificity phosphatase 22 (DUSP22), mRNA.
ITFG2	-0.07	0.307	Homo sapiens integrin alpha FG-GAP repeat containing 2 (ITFG2), mRNA.
PAQR8	-0.1	0.307	Homo sapiens progestin and adipoQ receptor family member VIII (PAQR8), mRNA.
C9ORF80	-0.08	0.308	Homo sapiens chromosome 9 open reading frame 80 (C9orf80), mRNA.
SF3B4	-0.08	0.308	Homo sapiens splicing factor 3b, subunit 4, 49kDa (SF3B4), mRNA.
MCM6	0.08	0.308	Homo sapiens minichromosome maintenance complex component 6 (MCM6), mRNA.
RNF11	-0.19	0.308	Homo sapiens ring finger protein 11 (RNF11), mRNA.
TUBA1A	-0.07	0.308	Homo sapiens tubulin, alpha 1a (TUBA1A), mRNA.
CLEC16A	-0.07	0.308	Homo sapiens C-type lectin domain family 16, member A (CLEC16A), mRNA.
KAT2B	0.14	0.308	Homo sapiens K(lysine) acetyltransferase 2B (KAT2B), mRNA.
FTHL16	-0.07	0.308	PREDICTED: Homo sapiens misc_RNA (FTHL16), miscRNA.
SLC44A4	-0.07	0.308	Homo sapiens solute carrier family 44, member 4 (SLC44A4), transcript variant 2, mRNA.
HK1	-0.09	0.309	Homo sapiens hexokinase 1 (HK1), nuclear gene encoding mitochondrial protein, transcript variant 5, mRNA.
ITPK1	-0.12	0.309	Homo sapiens inositol 1,3,4-triphosphate 5/6 kinase (ITPK1), mRNA.
MGC71993	-0.07	0.31	Homo sapiens similar to DNA segment, Chr 11, Brigham & Womens Genetics 0434 expressed (MGC71993), mRNA.
MBTD1	-0.12	0.31	Homo sapiens mbt domain containing 1 (MBTD1), mRNA.
TACC1	0.06	0.31	Homo sapiens transforming, acidic coiled-coil containing protein 1 (TACC1), mRNA.
UBA7	-0.08	0.31	Homo sapiens ubiquitin-like modifier activating enzyme 7 (UBA7), mRNA.
PBX2	-0.09	0.31	Homo sapiens pre-B-cell leukemia homeobox 2 (PBX2), mRNA.
PI4KAP2	-0.1	0.31	Homo sapiens phosphatidylinositol 4-kinase, catalytic, alpha polypeptide pseudogene 2 (PI4KAP2), mRNA.
PRPSAP1	-0.06	0.31	Homo sapiens phosphoribosyl pyrophosphate synthetase-associated protein 1 (PRPSAP1), mRNA.
COPB2	0.06	0.31	Homo sapiens coatomer protein complex, subunit beta 2 (beta prime) (COPB2), mRNA.
E2F4	-0.06	0.311	Homo sapiens E2F transcription factor 4, p107/p130-binding (E2F4), mRNA.
DMC1	-0.09	0.311	Homo sapiens DMC1 dosage suppressor of mck1 homolog, meiosis-specific homologous recombination (yeast) (DMC1), mRNA.
CDC42EP4	-0.09	0.311	Homo sapiens CDC42 effector protein (Rho GTPase binding) 4 (CDC42EP4), mRNA.
PDCD4	-0.11	0.311	Homo sapiens programmed cell death 4 (neoplastic transformation inhibitor) (PDCD4), transcript variant 2, mRNA.
MSL3	-0.12	0.311	Homo sapiens male-specific lethal 3 homolog (Drosophila) (MSL3), transcript variant 1, mRNA.
COX6A1	0.08	0.311	Homo sapiens cytochrome c oxidase subunit VIa polypeptide 1 (COX6A1), nuclear gene encoding mitochondrial protein, mRNA.
TXNDC5	0.19	0.311	Homo sapiens thioredoxin domain containing 5 (endoplasmic reticulum) (TXNDC5), transcript variant 1, mRNA.
ADAM19	-0.1	0.311	Homo sapiens ADAM metallopeptidase domain 19 (meltrin beta) (ADAM19), mRNA.
CD3D	0.14	0.311	Homo sapiens CD3d molecule, delta (CD3-TCR complex) (CD3D), transcript variant 2, mRNA.
SRP19	0.1	0.311	Homo sapiens signal recognition particle 19kDa (SRP19), mRNA.
ZNF467	-0.13	0.311	Homo sapiens zinc finger protein 467 (ZNF467), mRNA.
PSCD1	-0.05	0.312	Homo sapiens pleckstrin homology, Sec7 and coiled-coil domains 1(cytohesin 1) (PSCD1), transcript variant 2, mRNA.
PASK	-0.11	0.312	Homo sapiens PAS domain containing serine/threonine kinase (PASK), mRNA.
FLJ10081	-0.07	0.312	Homo sapiens hypothetical protein FLJ10081 (FLJ10081), mRNA.
KTELC1	-0.07	0.313	Homo sapiens KTEL (Lys-Tyr-Glu-Leu) containing 1 (KTELC1), mRNA.
AK2	0.07	0.313	Homo sapiens adenylate kinase 2 (AK2), transcript variant AK2A, mRNA.
ACTN1	-0.13	0.314	Homo sapiens actinin, alpha 1 (ACTN1), mRNA.
ZMIZ1	0.11	0.314	Homo sapiens zinc finger, MIZ-type containing 1 (ZMIZ1), mRNA.
SECISBP2	0.06	0.315	Homo sapiens SECIS binding protein 2 (SECISBP2), mRNA.
MS4A7	0.16	0.315	Homo sapiens membrane-spanning 4-domains, subfamily A, member 7 (MS4A7), transcript variant 2, mRNA.
EIF2AK1	-0.12	0.315	Homo sapiens eukaryotic translation initiation factor 2-alpha kinase 1 (EIF2AK1), mRNA.
SEMA4D	-0.08	0.315	Homo sapiens sema domain, immunoglobulin domain (Ig), transmembrane domain (TM) and short cytoplasmic domain, (semaphorin) 4D (SEMA4D), mRNA.
[truncated: 2,063 more rows]

## Sheet: Ola vs HC
TargetID	logFC	adj.P.Val	DEFINITION
SRRM2	-0.2	0.00116	Homo sapiens serine/arginine repetitive matrix 2 (SRRM2), mRNA.
ATXN2	-0.14	0.00258	Homo sapiens ataxin 2 (ATXN2), mRNA.
PNPT1	-0.16	0.00329	Homo sapiens polyribonucleotide nucleotidyltransferase 1 (PNPT1), mRNA.
ZNF296	-0.22	0.00412	Homo sapiens zinc finger protein 296 (ZNF296), mRNA.
LBA1	-0.28	0.00412	Homo sapiens lupus brain antigen 1 (LBA1), mRNA.
C21ORF55	-0.14	0.00412	Homo sapiens chromosome 21 open reading frame 55 (C21orf55), mRNA.
DENND4B	-0.16	0.00412	Homo sapiens DENN/MADD domain containing 4B (DENND4B), mRNA.
TRPC4AP	-0.21	0.00481	Homo sapiens transient receptor potential cation channel, subfamily C, member 4 associated protein (TRPC4AP), transcript variant 1, mRNA.
ATP5L	0.23	0.00481	Homo sapiens ATP synthase, H+ transporting, mitochondrial F0 complex, subunit G (ATP5L), nuclear gene encoding mitochondrial protein, mRNA.
SAFB2	-0.14	0.00481	Homo sapiens scaffold attachment factor B2 (SAFB2), mRNA.
SUPT5H	-0.18	0.00481	Homo sapiens suppressor of Ty 5 homolog (S. cerevisiae) (SUPT5H), mRNA.
TMEM170B	0.36	0.00481	Homo sapiens transmembrane protein 170B (TMEM170B), mRNA.
SUMO3	0.12	0.00481	Homo sapiens SMT3 suppressor of mif two 3 homolog 3 (S. cerevisiae) (SUMO3), mRNA.
CAMP	0.7	0.00481	Homo sapiens cathelicidin antimicrobial peptide (CAMP), mRNA.
GABPB2	-0.11	0.00481	Homo sapiens GA binding protein transcription factor, beta subunit 2 (GABPB2), mRNA.
IL18	-0.14	0.00481	Homo sapiens interleukin 18 (interferon-gamma-inducing factor) (IL18), mRNA.
SEC31A	-0.17	0.00481	Homo sapiens SEC31 homolog A (S. cerevisiae) (SEC31A), transcript variant 1, mRNA.
SLC44A4	-0.14	0.00481	Homo sapiens solute carrier family 44, member 4 (SLC44A4), transcript variant 2, mRNA.
AHCYL1	-0.17	0.00481	Homo sapiens adenosylhomocysteinase-like 1 (AHCYL1), mRNA.
UQCRH	0.22	0.00481	Homo sapiens ubiquinol-cytochrome c reductase hinge protein (UQCRH), mRNA.
SPOP	-0.13	0.00481	Homo sapiens speckle-type POZ protein (SPOP), transcript variant 5, mRNA.
TAF7	0.26	0.00481	Homo sapiens TAF7 RNA polymerase II, TATA box binding protein (TBP)-associated factor, 55kDa (TAF7), mRNA.
ACTR10	0.15	0.00481	Homo sapiens actin-related protein 10 homolog (S. cerevisiae) (ACTR10), mRNA.
CLCN7	-0.18	0.00481	Homo sapiens chloride channel 7 (CLCN7), mRNA.
BNIP2	0.21	0.00488	Homo sapiens BCL2/adenovirus E1B 19kDa interacting protein 2 (BNIP2), mRNA.
DIAPH1	-0.23	0.00488	Homo sapiens diaphanous homolog 1 (Drosophila) (DIAPH1), transcript variant 1, mRNA.
INTS3	-0.18	0.00488	Homo sapiens integrator complex subunit 3 (INTS3), mRNA.
EMP3	-0.13	0.00488	Homo sapiens epithelial membrane protein 3 (EMP3), mRNA.
CD97	-0.22	0.00488	Homo sapiens CD97 molecule (CD97), transcript variant 1, mRNA.
SLC30A9	0.21	0.00488	Homo sapiens solute carrier family 30 (zinc transporter), member 9 (SLC30A9), mRNA.
MCM3AP	-0.12	0.00488	Homo sapiens minichromosome maintenance complex component 3 associated protein (MCM3AP), mRNA.
TOMM20	0.15	0.00488	Homo sapiens translocase of outer mitochondrial membrane 20 homolog (yeast) (TOMM20), nuclear gene encoding mitochondrial protein, mRNA.
BRPF1	-0.13	0.00488	Homo sapiens bromodomain and PHD finger containing, 1 (BRPF1), transcript variant 2, mRNA.
EDC4	-0.13	0.00488	Homo sapiens enhancer of mRNA decapping 4 (EDC4), mRNA.
VBP1	0.28	0.00488	Homo sapiens von Hippel-Lindau binding protein 1 (VBP1), mRNA.
VAMP2	-0.16	0.00488	Homo sapiens vesicle-associated membrane protein 2 (synaptobrevin 2) (VAMP2), mRNA.
RABGAP1	-0.15	0.00488	Homo sapiens RAB GTPase activating protein 1 (RABGAP1), mRNA.
PCMT1	0.16	0.00488	Homo sapiens protein-L-isoaspartate (D-aspartate) O-methyltransferase (PCMT1), mRNA.
PHF20L1	0.22	0.00488	Homo sapiens PHD finger protein 20-like 1 (PHF20L1), transcript variant 1, mRNA.
SEC24C	-0.13	0.00488	Homo sapiens SEC24 family, member C (S. cerevisiae) (SEC24C), transcript variant 2, mRNA.
KLF6	-0.15	0.00488	Homo sapiens Kruppel-like factor 6 (KLF6), transcript variant 2, mRNA.
DEFA1	0.95	0.00488	Homo sapiens defensin, alpha 1 (DEFA1), mRNA.
PFAAP5	0.25	0.00488	Homo sapiens phosphonoformate immuno-associated protein 5 (PFAAP5), mRNA.
LPAR5	-0.19	0.00488	Homo sapiens lysophosphatidic acid receptor 5 (LPAR5), mRNA.
DEFA1B	1.03	0.00488	Homo sapiens defensin, alpha 1B (DEFA1B), mRNA.
PRKCB1	-0.16	0.00488	Homo sapiens protein kinase C, beta 1 (PRKCB1), transcript variant 2, mRNA.
LCN2	0.67	0.00488	Homo sapiens lipocalin 2 (LCN2), mRNA.
LYPLAL1	0.21	0.00488	Homo sapiens lysophospholipase-like 1 (LYPLAL1), mRNA.
DCTN1	-0.2	0.00495	Homo sapiens dynactin 1 (p150, glued homolog, Drosophila) (DCTN1), transcript variant 2, mRNA.
CLNS1A	0.22	0.00503	Homo sapiens chloride channel, nucleotide-sensitive, 1A (CLNS1A), mRNA.
UQCRQ	0.35	0.00504	Homo sapiens ubiquinol-cytochrome c reductase, complex III subunit VII, 9.5kDa (UQCRQ), nuclear gene encoding mitochondrial protein, mRNA.
NUMA1	-0.17	0.00534	Homo sapiens nuclear mitotic apparatus protein 1 (NUMA1), mRNA.
DEFA3	1.02	0.00534	Homo sapiens defensin, alpha 3, neutrophil-specific (DEFA3), mRNA.
RAB35	-0.14	0.00534	Homo sapiens RAB35, member RAS oncogene family (RAB35), mRNA.
CREB1	-0.12	0.00545	Homo sapiens cAMP responsive element binding protein 1 (CREB1), transcript variant A, mRNA.
SF3B4	-0.16	0.00545	Homo sapiens splicing factor 3b, subunit 4, 49kDa (SF3B4), mRNA.
IRF2BP2	0.17	0.00545	Homo sapiens interferon regulatory factor 2 binding protein 2 (IRF2BP2), transcript variant 1, mRNA.
MRPL11	0.19	0.00545	Homo sapiens mitochondrial ribosomal protein L11 (MRPL11), nuclear gene encoding mitochondrial protein, transcript variant 1, mRNA.
LILRB3	-0.1	0.00545	Homo sapiens leukocyte immunoglobulin-like receptor, subfamily B (with TM and ITIM domains), member 3 (LILRB3), transcript variant 2, mRNA.
TMED7	0.21	0.00545	Homo sapiens transmembrane emp24 protein transport domain containing 7 (TMED7), mRNA.
C9ORF72	0.27	0.00545	Homo sapiens chromosome 9 open reading frame 72 (C9orf72), transcript variant 1, mRNA.
GATAD2A	-0.15	0.00545	Homo sapiens GATA zinc finger domain containing 2A (GATAD2A), mRNA.
FKTN	-0.12	0.00545	Homo sapiens fukutin (FKTN), transcript variant 2, mRNA.
SLC44A1	0.2	0.00545	Homo sapiens solute carrier family 44, member 1 (SLC44A1), mRNA.
ELP3	-0.13	0.00545	Homo sapiens elongation protein 3 homolog (S. cerevisiae) (ELP3), mRNA.
CLSTN1	-0.2	0.00545	Homo sapiens calsyntenin 1 (CLSTN1), transcript variant 1, mRNA.
RRAGC	-0.14	0.00555	Homo sapiens Ras-related GTP binding C (RRAGC), mRNA.
WDR82	-0.16	0.00557	Homo sapiens WD repeat domain 82 (WDR82), mRNA.
SENP7	0.31	0.00557	Homo sapiens SUMO1/sentrin specific peptidase 7 (SENP7), transcript variant 2, mRNA.
TLN1	-0.27	0.00557	Homo sapiens talin 1 (TLN1), mRNA.
SNHG5	0.47	0.00557	Homo sapiens small nucleolar RNA host gene (non-protein coding) 5 (SNHG5) on chromosome 6.
RXRB	-0.1	0.00558	Homo sapiens retinoid X receptor, beta (RXRB), mRNA.
MYL6	0.16	0.00558	Homo sapiens myosin, light chain 6, alkali, smooth muscle and non-muscle (MYL6), transcript variant 1, mRNA.
PHKA2	-0.15	0.0056	Homo sapiens phosphorylase kinase, alpha 2 (liver) (PHKA2), mRNA.
AKAP13	-0.16	0.00564	Homo sapiens A kinase (PRKA) anchor protein 13 (AKAP13), transcript variant 2, mRNA.
SRP9	0.24	0.00564	Homo sapiens signal recognition particle 9kDa (SRP9), mRNA.
PDCD7	-0.1	0.00579	Homo sapiens programmed cell death 7 (PDCD7), mRNA.
RHOB	-0.2	0.00579	Homo sapiens ras homolog gene family, member B (RHOB), mRNA.
TFRC	0.19	0.00583	Homo sapiens transferrin receptor (p90, CD71) (TFRC), mRNA.
LPP	-0.14	0.00588	Homo sapiens LIM domain containing preferred translocation partner in lipoma (LPP), mRNA.
NSA2	0.22	0.00588	Homo sapiens NSA2 ribosome biogenesis homolog (S. cerevisiae) (NSA2), mRNA.
TMEM69	-0.12	0.00588	Homo sapiens transmembrane protein 69 (TMEM69), mRNA.
SFRS4	-0.13	0.00588	Homo sapiens splicing factor, arginine/serine-rich 4 (SFRS4), mRNA.
UBQLN4	-0.15	0.00588	Homo sapiens ubiquilin 4 (UBQLN4), mRNA.
FAM115A	-0.11	0.00588	Homo sapiens family with sequence similarity 115, member A (FAM115A), mRNA.
GAK	-0.13	0.00588	Homo sapiens cyclin G associated kinase (GAK), mRNA. XM_943600 XM_943603
RNF31	-0.16	0.00588	Homo sapiens ring finger protein 31 (RNF31), mRNA.
SS18L2	0.19	0.00588	Homo sapiens synovial sarcoma translocation gene on chromosome 18-like 2 (SS18L2), mRNA.
RBM14	-0.13	0.00588	Homo sapiens RNA binding motif protein 14 (RBM14), mRNA.
NECAP1	0.12	0.00588	Homo sapiens NECAP endocytosis associated 1 (NECAP1), mRNA.
MLEC	-0.13	0.00632	Homo sapiens malectin (MLEC), mRNA.
KLF2	-0.12	0.00632	Homo sapiens Kruppel-like factor 2 (lung) (KLF2), mRNA.
PLOD3	-0.15	0.00632	Homo sapiens procollagen-lysine, 2-oxoglutarate 5-dioxygenase 3 (PLOD3), mRNA.
PARL	0.11	0.00632	Homo sapiens presenilin associated, rhomboid-like (PARL), nuclear gene encoding mitochondrial protein, transcript variant 2, mRNA.
MED28	0.15	0.00632	Homo sapiens mediator complex subunit 28 (MED28), mRNA.
PIK4CA	-0.14	0.00632	Homo sapiens phosphatidylinositol 4-kinase, catalytic, alpha polypeptide (PIK4CA), transcript variant 1, mRNA.
MAP2K1IP1	0.24	0.00632	Homo sapiens mitogen-activated protein kinase kinase 1 interacting protein 1 (MAP2K1IP1), mRNA.
CLEC16A	-0.13	0.00632	Homo sapiens C-type lectin domain family 16, member A (CLEC16A), mRNA.
COMMD3	0.21	0.00632	Homo sapiens COMM domain containing 3 (COMMD3), mRNA.
CD36	0.38	0.00632	Homo sapiens CD36 molecule (thrombospondin receptor) (CD36), transcript variant 3, mRNA.
WDR61	0.16	0.00632	Homo sapiens WD repeat domain 61 (WDR61), mRNA.
POLR2A	-0.22	0.00632	Homo sapiens polymerase (RNA) II (DNA directed) polypeptide A, 220kDa (POLR2A), mRNA.
CCDC97	-0.13	0.00632	Homo sapiens coiled-coil domain containing 97 (CCDC97), mRNA.
RPS3	0.15	0.00636	Homo sapiens ribosomal protein S3 (RPS3), mRNA.
LRRN3	0.45	0.00643	Homo sapiens leucine rich repeat neuronal 3 (LRRN3), transcript variant 1, mRNA.
TM2D1	0.14	0.00647	Homo sapiens TM2 domain containing 1 (TM2D1), mRNA.
ZC3H5	-0.12	0.00652	PREDICTED: Homo sapiens zinc finger CCCH-type containing 5 (ZC3H5), mRNA.
RNF7	0.18	0.00652	Homo sapiens ring finger protein 7 (RNF7), transcript variant 3, mRNA.
VCL	-0.2	0.00652	Homo sapiens vinculin (VCL), transcript variant 1, mRNA.
PSMD10	0.19	0.00652	Homo sapiens proteasome (prosome, macropain) 26S subunit, non-ATPase, 10 (PSMD10), transcript variant 1, mRNA.
RAN	0.13	0.00652	Homo sapiens RAN, member RAS oncogene family (RAN), mRNA.
ARS2	-0.12	0.00652	Homo sapiens arsenate resistance protein 2 (ARS2), transcript variant 1, mRNA.
GGA2	-0.16	0.00652	Homo sapiens golgi associated, gamma adaptin ear containing, ARF binding protein 2 (GGA2), mRNA.
TRIM38	-0.19	0.00652	Homo sapiens tripartite motif-containing 38 (TRIM38), mRNA.
ATP5EP2	0.15	0.00652	Homo sapiens ATP synthase, H+ transporting, mitochondrial F1 complex, epsilon subunit pseudogene 2 (ATP5EP2), transcript variant 6, non-coding RNA.
ITPK1	-0.21	0.00652	Homo sapiens inositol 1,3,4-triphosphate 5/6 kinase (ITPK1), mRNA.
CMIP	-0.19	0.00652	Homo sapiens c-Maf-inducing protein (CMIP), transcript variant Tc-mip, mRNA.
MRPL32	0.25	0.00652	Homo sapiens mitochondrial ribosomal protein L32 (MRPL32), nuclear gene encoding mitochondrial protein, mRNA.
PRKD2	-0.18	0.00652	Homo sapiens protein kinase D2 (PRKD2), mRNA.
OCIAD1	-0.16	0.00652	Homo sapiens OCIA domain containing 1 (OCIAD1), transcript variant 5, mRNA.
RAB11FIP1	-0.17	0.00654	Homo sapiens RAB11 family interacting protein 1 (class I) (RAB11FIP1), transcript variant 3, mRNA.
COX7A2L	0.2	0.00654	Homo sapiens cytochrome c oxidase subunit VIIa polypeptide 2 like (COX7A2L), nuclear gene encoding mitochondrial protein, mRNA.
RBM10	-0.13	0.00654	Homo sapiens RNA binding motif protein 10 (RBM10), transcript variant 2, mRNA.
PBX2	-0.16	0.00654	Homo sapiens pre-B-cell leukemia homeobox 2 (PBX2), mRNA.
PDE4C	-0.13	0.00654	Homo sapiens phosphodiesterase 4C, cAMP-specific (phosphodiesterase E1 dunce homolog, Drosophila) (PDE4C), mRNA.
GJC1	-0.1	0.00654	Homo sapiens gap junction protein, gamma 1, 45kDa (GJC1), transcript variant 1, mRNA.
PHRF1	-0.15	0.00654	Homo sapiens PHD and ring finger domains 1 (PHRF1), mRNA.
FAM96A	0.27	0.00654	Homo sapiens family with sequence similarity 96, member A (FAM96A), transcript variant 1, mRNA.
HGS	-0.13	0.00654	Homo sapiens hepatocyte growth factor-regulated tyrosine kinase substrate (HGS), mRNA.
FAM110A	-0.17	0.00676	Homo sapiens family with sequence similarity 110, member A (FAM110A), transcript variant 3, mRNA.
SERP1	0.21	0.00676	Homo sapiens stress-associated endoplasmic reticulum protein 1 (SERP1), mRNA.
ZNFX1	-0.2	0.00678	Homo sapiens zinc finger, NFX1-type containing 1 (ZNFX1), mRNA.
GANAB	-0.14	0.00678	Homo sapiens glucosidase, alpha; neutral AB (GANAB), transcript variant 2, mRNA.
TCEB1	0.15	0.00678	Homo sapiens transcription elongation factor B (SIII), polypeptide 1 (15kDa, elongin C) (TCEB1), mRNA.
LYRM5	0.2	0.00678	Homo sapiens LYR motif containing 5 (LYRM5), mRNA.
WASF2	-0.22	0.00678	Homo sapiens WAS protein family, member 2 (WASF2), mRNA.
FAM53B	-0.16	0.00678	Homo sapiens family with sequence similarity 53, member B (FAM53B), mRNA.
KLF9	0.24	0.00678	Homo sapiens Kruppel-like factor 9 (KLF9), mRNA.
SIK3	-0.13	0.00678	Homo sapiens SIK family kinase 3 (SIK3), mRNA.
OSBPL7	-0.16	0.00678	Homo sapiens oxysterol binding protein-like 7 (OSBPL7), transcript variant 1, mRNA.
TBCA	0.19	0.00678	Homo sapiens tubulin folding cofactor A (TBCA), mRNA.
AKR1D1	-0.13	0.00678	Homo sapiens aldo-keto reductase family 1, member D1 (delta 4-3-ketosteroid-5-beta-reductase) (AKR1D1), mRNA.
GCN1L1	-0.15	0.00678	Homo sapiens GCN1 general control of amino-acid synthesis 1-like 1 (yeast) (GCN1L1), mRNA.
ATP5H	0.1	0.00684	Homo sapiens ATP synthase, H+ transporting, mitochondrial F0 complex, subunit d (ATP5H), nuclear gene encoding mitochondrial protein, transcript variant 2, mRNA.
CRLS1	0.23	0.00684	Homo sapiens cardiolipin synthase 1 (CRLS1), mRNA.
MRPL3	0.25	0.00688	Homo sapiens mitochondrial ribosomal protein L3 (MRPL3), nuclear gene encoding mitochondrial protein, mRNA.
PPP3CB	0.13	0.00688	Homo sapiens protein phosphatase 3 (formerly 2B), catalytic subunit, beta isoform (PPP3CB), mRNA.
NIF3L1	0.15	0.00698	Homo sapiens NIF3 NGG1 interacting factor 3-like 1 (S. pombe) (NIF3L1), mRNA.
HNRNPUL2	-0.18	0.00704	Homo sapiens heterogeneous nuclear ribonucleoprotein U-like 2 (HNRNPUL2), mRNA.
CDK5RAP3	-0.13	0.00705	Homo sapiens CDK5 regulatory subunit associated protein 3 (CDK5RAP3), mRNA.
OSBPL8	0.28	0.00709	Homo sapiens oxysterol binding protein-like 8 (OSBPL8), transcript variant 2, mRNA.
PHF15	-0.16	0.0072	Homo sapiens PHD finger protein 15 (PHF15), mRNA.
SNTB2	-0.17	0.0072	Homo sapiens syntrophin, beta 2 (dystrophin-associated protein A1, 59kDa, basic component 2) (SNTB2), transcript variant 1, mRNA.
PACS1	-0.21	0.0072	Homo sapiens phosphofurin acidic cluster sorting protein 1 (PACS1), mRNA.
DDX24	-0.16	0.0072	Homo sapiens DEAD (Asp-Glu-Ala-Asp) box polypeptide 24 (DDX24), mRNA.
FAM60A	0.19	0.0072	Homo sapiens family with sequence similarity 60, member A (FAM60A), transcript variant 1, mRNA.
PHF5A	0.23	0.0072	Homo sapiens PHD finger protein 5A (PHF5A), mRNA.
CARD11	-0.16	0.0072	Homo sapiens caspase recruitment domain family, member 11 (CARD11), mRNA.
N-PAC	-0.1	0.0072	Homo sapiens cytokine-like nuclear factor n-pac (N-PAC), mRNA.
PSMC2	0.15	0.0072	Homo sapiens proteasome (prosome, macropain) 26S subunit, ATPase, 2 (PSMC2), mRNA.
RCOR3	0.22	0.00728	Homo sapiens REST corepressor 3 (RCOR3), mRNA.
CCNK	-0.12	0.00732	Homo sapiens cyclin K (CCNK), transcript variant 2, mRNA.
NFATC2IP	-0.13	0.00732	Homo sapiens nuclear factor of activated T-cells, cytoplasmic, calcineurin-dependent 2 interacting protein (NFATC2IP), mRNA.
MRPL51	0.12	0.00732	Homo sapiens mitochondrial ribosomal protein L51 (MRPL51), nuclear gene encoding mitochondrial protein, mRNA.
ERGIC1	-0.2	0.0074	Homo sapiens endoplasmic reticulum-golgi intermediate compartment (ERGIC) 1 (ERGIC1), transcript variant 1, mRNA.
SMARCC2	-0.19	0.00743	Homo sapiens SWI/SNF related, matrix associated, actin dependent regulator of chromatin, subfamily c, member 2 (SMARCC2), transcript variant 2, mRNA.
RBM6	-0.15	0.00743	Homo sapiens RNA binding motif protein 6 (RBM6), mRNA.
MGC26356	-0.1	0.00743	PREDICTED: Homo sapiens misc_RNA (MGC26356), miscRNA.
TINP1	0.21	0.00743	Homo sapiens TGF beta-inducible nuclear protein 1 (TINP1), mRNA.
LILRB1	-0.14	0.00743	Homo sapiens leukocyte immunoglobulin-like receptor, subfamily B (with TM and ITIM domains), member 1 (LILRB1), transcript variant 2, mRNA.
MDH1	0.13	0.00751	Homo sapiens malate dehydrogenase 1, NAD (soluble) (MDH1), mRNA.
GPS1	-0.1	0.00751	Homo sapiens G protein pathway suppressor 1 (GPS1), transcript variant 2, mRNA.
ATG3	0.17	0.00751	Homo sapiens ATG3 autophagy related 3 homolog (S. cerevisiae) (ATG3), mRNA.
GLRX	0.25	0.00755	Homo sapiens glutaredoxin (thioltransferase) (GLRX), mRNA.
AP1G2	-0.13	0.00755	Homo sapiens adaptor-related protein complex 1, gamma 2 subunit (AP1G2), mRNA.
ADRM1	-0.1	0.00755	Homo sapiens adhesion regulating molecule 1 (ADRM1), transcript variant 2, mRNA.
STIP1	-0.16	0.00755	Homo sapiens stress-induced-phosphoprotein 1 (Hsp70/Hsp90-organizing protein) (STIP1), mRNA.
EXOSC10	-0.12	0.00755	Homo sapiens exosome component 10 (EXOSC10), transcript variant 1, mRNA.
ACTN4	-0.22	0.00755	Homo sapiens actinin, alpha 4 (ACTN4), mRNA.
RPL5	0.17	0.00755	Homo sapiens ribosomal protein L5 (RPL5), mRNA.
YPEL5	0.16	0.00755	Homo sapiens yippee-like 5 (Drosophila) (YPEL5), mRNA.
SUMO1P3	0.13	0.00755	Homo sapiens SUMO1 pseudogene 3 (SUMO1P3), non-coding RNA.
COPS5	0.16	0.00755	Homo sapiens COP9 constitutive photomorphogenic homolog subunit 5 (Arabidopsis) (COPS5), mRNA.
ADAR	-0.17	0.00755	Homo sapiens adenosine deaminase, RNA-specific (ADAR), transcript variant 1, mRNA.
KPNA6	-0.16	0.00755	Homo sapiens karyopherin alpha 6 (importin alpha 7) (KPNA6), mRNA.
NCOR2	-0.18	0.00755	Homo sapiens nuclear receptor co-repressor 2 (NCOR2), transcript variant 1, mRNA.
STAG3L2	-0.17	0.00789	Homo sapiens stromal antigen 3-like 2 (STAG3L2), mRNA.
RWDD1	0.27	0.0079	Homo sapiens RWD domain containing 1 (RWDD1), transcript variant 3, mRNA.
COX17	0.15	0.0079	Homo sapiens COX17 cytochrome c oxidase assembly homolog (S. cerevisiae) (COX17), nuclear gene encoding mitochondrial protein, mRNA.
PRF1	-0.32	0.0079	Homo sapiens perforin 1 (pore forming protein) (PRF1), transcript variant 1, mRNA.
COPA	-0.12	0.0079	Homo sapiens coatomer protein complex, subunit alpha (COPA), transcript variant 2, mRNA.
ENY2	0.23	0.0079	Homo sapiens enhancer of yellow 2 homolog (Drosophila) (ENY2), mRNA.
RPL7	0.47	0.0079	Homo sapiens ribosomal protein L7 (RPL7), mRNA.
LSM1	0.21	0.0079	Homo sapiens LSM1 homolog, U6 small nuclear RNA associated (S. cerevisiae) (LSM1), mRNA.
ARL6IP5	0.14	0.00796	Homo sapiens ADP-ribosylation-like factor 6 interacting protein 5 (ARL6IP5), mRNA.
RPL15	0.16	0.00805	Homo sapiens ribosomal protein L15 (RPL15), mRNA.
RPL24	0.18	0.00805	Homo sapiens ribosomal protein L24 (RPL24), mRNA.
CDC40	0.13	0.00805	Homo sapiens cell division cycle 40 homolog (S. cerevisiae) (CDC40), mRNA.
STK17B	0.21	0.00805	Homo sapiens serine/threonine kinase 17b (STK17B), mRNA.
PSIP1	0.21	0.00805	Homo sapiens PC4 and SFRS1 interacting protein 1 (PSIP1), transcript variant 2, mRNA.
ERH	0.24	0.00805	Homo sapiens enhancer of rudimentary homolog (Drosophila) (ERH), mRNA.
ARF3	-0.19	0.00805	Homo sapiens ADP-ribosylation factor 3 (ARF3), mRNA.
LY96	0.52	0.00805	Homo sapiens lymphocyte antigen 96 (LY96), mRNA.
DYNC1H1	-0.16	0.00805	Homo sapiens dynein, cytoplasmic 1, heavy chain 1 (DYNC1H1), mRNA.
AGL	0.29	0.00805	Homo sapiens amylo-1, 6-glucosidase, 4-alpha-glucanotransferase (AGL), transcript variant 5, mRNA.
AATF	-0.14	0.00805	Homo sapiens apoptosis antagonizing transcription factor (AATF), mRNA.
SLC16A12	-0.11	0.00805	Homo sapiens solute carrier family 16, member 12 (monocarboxylic acid transporter 12) (SLC16A12), mRNA.
CTNS	-0.13	0.00805	Homo sapiens cystinosis, nephropathic (CTNS), transcript variant 2, mRNA.
TMCO1	0.25	0.00805	Homo sapiens transmembrane and coiled-coil domains 1 (TMCO1), mRNA.
SF3B2	-0.15	0.00805	Homo sapiens splicing factor 3b, subunit 2, 145kDa (SF3B2), mRNA.
ATP2B4	-0.15	0.00805	Homo sapiens ATPase, Ca++ transporting, plasma membrane 4 (ATP2B4), transcript variant 1, mRNA.
ZNHIT3	0.3	0.00805	Homo sapiens zinc finger, HIT type 3 (ZNHIT3), mRNA.
ANAPC13	0.12	0.00805	Homo sapiens anaphase promoting complex subunit 13 (ANAPC13), mRNA.
PRPF3	-0.09	0.00806	Homo sapiens PRP3 pre-mRNA processing factor 3 homolog (S. cerevisiae) (PRPF3), mRNA.
DDX56	-0.12	0.0083	Homo sapiens DEAD (Asp-Glu-Ala-Asp) box polypeptide 56 (DDX56), mRNA.
KIAA1370	0.18	0.00836	Homo sapiens KIAA1370 (KIAA1370), mRNA.
RSL24D1	0.53	0.00837	Homo sapiens ribosomal L24 domain containing 1 (RSL24D1), mRNA.
DHX16	-0.1	0.00844	Homo sapiens DEAH (Asp-Glu-Ala-His) box polypeptide 16 (DHX16), mRNA.
MYO9B	-0.16	0.00844	Homo sapiens myosin IXB (MYO9B), mRNA.
ICAM2	-0.12	0.00855	Homo sapiens intercellular adhesion molecule 2 (ICAM2), transcript variant 1, mRNA.
CREBBP	-0.18	0.00855	Homo sapiens CREB binding protein (CREBBP), transcript variant 2, mRNA.
C14ORF138	0.21	0.00855	Homo sapiens chromosome 14 open reading frame 138 (C14orf138), transcript variant 1, mRNA.
C14ORF100	0.15	0.0087	Homo sapiens chromosome 14 open reading frame 100 (C14orf100), mRNA.
SYVN1	-0.12	0.0087	Homo sapiens synovial apoptosis inhibitor 1, synoviolin (SYVN1), transcript variant 1, mRNA.
HBXIP	0.1	0.00875	Homo sapiens hepatitis B virus x interacting protein (HBXIP), mRNA.
THOC7	0.15	0.00883	Homo sapiens THO complex 7 homolog (Drosophila) (THOC7), mRNA.
C6ORF160	0.29	0.0089	PREDICTED: Homo sapiens chromosome 6 open reading frame 160, transcript variant 4 (C6orf160), mRNA.
SETDB1	-0.11	0.0089	Homo sapiens SET domain, bifurcated 1 (SETDB1), mRNA.
MGC16703	-0.1	0.0089	Homo sapiens alpha tubulin-like (MGC16703), mRNA.
TAPBP	-0.17	0.0089	Homo sapiens TAP binding protein (tapasin) (TAPBP), transcript variant 1, mRNA.
POFUT1	-0.13	0.0089	Homo sapiens protein O-fucosyltransferase 1 (POFUT1), transcript variant 1, mRNA.
ZBED5	0.2	0.0089	Homo sapiens zinc finger, BED-type containing 5 (ZBED5), mRNA.
HNRPUL2	-0.12	0.0089	PREDICTED: Homo sapiens heterogeneous nuclear ribonucleoprotein U-like 2 (HNRPUL2), mRNA.
UBE1	-0.2	0.0089	Homo sapiens ubiquitin-activating enzyme E1 (UBE1), transcript variant 1, mRNA.
MSN	-0.2	0.0089	Homo sapiens moesin (MSN), mRNA.
AZIN1	0.18	0.0089	Homo sapiens antizyme inhibitor 1 (AZIN1), transcript variant 1, mRNA.
ATP5C1	0.26	0.0089	Homo sapiens ATP synthase, H+ transporting, mitochondrial F1 complex, gamma polypeptide 1 (ATP5C1), nuclear gene encoding mitochondrial protein, transcript variant 2, mRNA.
HLA-DRB6	-0.16	0.0089	Homo sapiens major histocompatibility complex, class II, DR beta 6 (pseudogene) (HLA-DRB6), non-coding RNA.
SNRPG	0.32	0.0089	Homo sapiens small nuclear ribonucleoprotein polypeptide G (SNRPG), mRNA.
PIK3CD	-0.16	0.0089	Homo sapiens phosphoinositide-3-kinase, catalytic, delta polypeptide (PIK3CD), mRNA.
WDR23	-0.13	0.0089	Homo sapiens WD repeat domain 23 (WDR23), transcript variant 1, mRNA.
COX7A2	0.24	0.0089	Homo sapiens cytochrome c oxidase subunit VIIa polypeptide 2 (liver) (COX7A2), mRNA.
RAB5A	0.13	0.0089	Homo sapiens RAB5A, member RAS oncogene family (RAB5A), mRNA.
SEC16A	-0.15	0.0089	Homo sapiens SEC16 homolog A (S. cerevisiae) (SEC16A), mRNA.
SELK	0.21	0.0089	Homo sapiens selenoprotein K (SELK), mRNA.
SRP14P1	0.19	0.0089	Homo sapiens signal recognition particle 14kDa (homologous Alu RNA binding protein) pseudogene 1 (SRP14P1), non-coding RNA.
SCAMP1	0.18	0.0089	Homo sapiens secretory carrier membrane protein 1 (SCAMP1), mRNA.
FBXO46	-0.18	0.0089	PREDICTED: Homo sapiens F-box protein 46, transcript variant 5 (FBXO46), mRNA.
U2AF2	-0.11	0.0089	Homo sapiens U2 small nuclear RNA auxiliary factor 2 (U2AF2), transcript variant 1, mRNA.
NDUFA2	0.11	0.0089	Homo sapiens NADH dehydrogenase (ubiquinone) 1 alpha subcomplex, 2, 8kDa (NDUFA2), mRNA.
AKNA	-0.15	0.0089	Homo sapiens AT-hook transcription factor (AKNA), mRNA.
ACADVL	-0.12	0.0089	Homo sapiens acyl-Coenzyme A dehydrogenase, very long chain (ACADVL), nuclear gene encoding mitochondrial protein, transcript variant 2, mRNA.
C17ORF61	0.17	0.0089	Homo sapiens chromosome 17 open reading frame 61 (C17orf61), mRNA.
S100A8	0.37	0.0089	Homo sapiens S100 calcium binding protein A8 (S100A8), mRNA.
RPL7L1	-0.14	0.0089	Homo sapiens ribosomal protein L7-like 1 (RPL7L1), mRNA.
PTBP1	-0.11	0.0089	Homo sapiens polypyrimidine tract binding protein 1 (PTBP1), transcript variant 4, mRNA.
ZNF430	-0.12	0.0089	Homo sapiens zinc finger protein 430 (ZNF430), mRNA.
TMEM126B	0.27	0.0089	Homo sapiens transmembrane protein 126B (TMEM126B), mRNA.
CORO7	-0.14	0.0089	Homo sapiens coronin 7 (CORO7), mRNA.
RPS9	0.17	0.0089	Homo sapiens ribosomal protein S9 (RPS9), mRNA.
RALY	-0.13	0.0089	Homo sapiens RNA binding protein, autoantigenic (hnRNP-associated with lethal yellow homolog (mouse)) (RALY), transcript variant 2, mRNA.
TXNDC17	0.22	0.0089	Homo sapiens thioredoxin domain containing 17 (TXNDC17), mRNA.
ZCCHC9	0.11	0.0089	Homo sapiens zinc finger, CCHC domain containing 9 (ZCCHC9), mRNA.
ZGPAT	-0.11	0.0089	Homo sapiens zinc finger, CCCH-type with G patch domain (ZGPAT), transcript variant 1, mRNA.
UQCRFS1	0.08	0.00897	Homo sapiens ubiquinol-cytochrome c reductase, Rieske iron-sulfur polypeptide 1 (UQCRFS1), mRNA.
ORMDL1	0.16	0.00897	Homo sapiens ORM1-like 1 (S. cerevisiae) (ORMDL1), mRNA.
ZDHHC5	-0.11	0.00899	Homo sapiens zinc finger, DHHC-type containing 5 (ZDHHC5), mRNA.
SMARCA4	-0.16	0.00911	Homo sapiens SWI/SNF related, matrix associated, actin dependent regulator of chromatin, subfamily a, member 4 (SMARCA4), mRNA.
OSTC	0.19	0.00911	Homo sapiens oligosaccharyltransferase complex subunit (OSTC), mRNA.
ITGAL	-0.14	0.00911	Homo sapiens integrin, alpha L (antigen CD11A (p180), lymphocyte function-associated antigen 1; alpha polypeptide) (ITGAL), mRNA.
FUCA1	0.17	0.00911	Homo sapiens fucosidase, alpha-L- 1, tissue (FUCA1), mRNA.
PAF1	-0.15	0.00922	Homo sapiens Paf1, RNA polymerase II associated factor, homolog (S. cerevisiae) (PAF1), mRNA.
ASNSD1	0.22	0.00923	Homo sapiens asparagine synthetase domain containing 1 (ASNSD1), mRNA.
DNAJB6	-0.13	0.00939	Homo sapiens DnaJ (Hsp40) homolog, subfamily B, member 6 (DNAJB6), transcript variant 1, mRNA.
COX5A	0.09	0.00939	Homo sapiens cytochrome c oxidase subunit Va (COX5A), nuclear gene encoding mitochondrial protein, mRNA.
YWHAB	-0.11	0.00939	Homo sapiens tyrosine 3-monooxygenase/tryptophan 5-monooxygenase activation protein, beta polypeptide (YWHAB), transcript variant 2, mRNA.
SCYL2	0.12	0.00939	Homo sapiens SCY1-like 2 (S. cerevisiae) (SCYL2), mRNA.
KLHDC2	0.17	0.00939	Homo sapiens kelch domain containing 2 (KLHDC2), mRNA.
HIGD1A	0.22	0.00943	Homo sapiens HIG1 hypoxia inducible domain family, member 1A (HIGD1A), transcript variant 1, mRNA.
ARHGAP17	-0.14	0.00957	Homo sapiens Rho GTPase activating protein 17 (ARHGAP17), transcript variant 2, mRNA.
CKAP5	-0.15	0.00957	Homo sapiens cytoskeleton associated protein 5 (CKAP5), transcript variant 1, mRNA.
TAF15	-0.19	0.00957	Homo sapiens TAF15 RNA polymerase II, TATA box binding protein (TBP)-associated factor, 68kDa (TAF15), transcript variant 1, mRNA.
SAPS2	-0.16	0.00957	PREDICTED: Homo sapiens SAPS domain family, member 2, transcript variant 2 (SAPS2), mRNA.
RPS6KB1	0.2	0.00957	Homo sapiens ribosomal protein S6 kinase, 70kDa, polypeptide 1 (RPS6KB1), mRNA.
SLC40A1	0.16	0.00957	Homo sapiens solute carrier family 40 (iron-regulated transporter), member 1 (SLC40A1), mRNA.
TAGLN2	-0.19	0.00957	Homo sapiens transgelin 2 (TAGLN2), mRNA.
PCNP	0.25	0.00957	Homo sapiens PEST proteolytic signal containing nuclear protein (PCNP), mRNA.
ACN9	0.17	0.00957	Homo sapiens ACN9 homolog (S. cerevisiae) (ACN9), mRNA.
TMEM14B	0.18	0.00957	Homo sapiens transmembrane protein 14B (TMEM14B), mRNA.
UQCRHL	0.16	0.00957	Homo sapiens ubiquinol-cytochrome c reductase hinge protein-like (UQCRHL), mRNA.
FNBP1	-0.12	0.00957	Homo sapiens formin binding protein 1 (FNBP1), mRNA.
DPY30	0.22	0.00957	Homo sapiens dpy-30 homolog (C. elegans) (DPY30), mRNA.
KIAA1267	-0.11	0.00957	Homo sapiens KIAA1267 (KIAA1267), mRNA.
UBE3A	0.16	0.00957	Homo sapiens ubiquitin protein ligase E3A (UBE3A), transcript variant 2, mRNA.
LFNG	-0.09	0.00957	Homo sapiens LFNG O-fucosylpeptide 3-beta-N-acetylglucosaminyltransferase (LFNG), transcript variant 1, mRNA.
FYN	-0.12	0.00957	Homo sapiens FYN oncogene related to SRC, FGR, YES (FYN), transcript variant 2, mRNA.
CXXC5	-0.19	0.00957	Homo sapiens CXXC finger 5 (CXXC5), mRNA.
UBA1	-0.2	0.00957	Homo sapiens ubiquitin-like modifier activating enzyme 1 (UBA1), transcript variant 1, mRNA.
RPS25	0.13	0.00957	Homo sapiens ribosomal protein S25 (RPS25), mRNA.
TMX1	0.27	0.00957	Homo sapiens thioredoxin-related transmembrane protein 1 (TMX1), mRNA.
BRPF3	-0.1	0.00957	Homo sapiens bromodomain and PHD finger containing, 3 (BRPF3), mRNA.
ATP5J	0.23	0.00957	Homo sapiens ATP synthase, H+ transporting, mitochondrial F0 complex, subunit F6 (ATP5J), nuclear gene encoding mitochondrial protein, transcript variant 3, mRNA.
UBE2N	0.18	0.00957	Homo sapiens ubiquitin-conjugating enzyme E2N (UBC13 homolog, yeast) (UBE2N), mRNA.
ANXA3	0.38	0.00957	Homo sapiens annexin A3 (ANXA3), mRNA.
SF3B14	0.24	0.00957	Homo sapiens splicing factor 3B, 14 kDa subunit (SF3B14), mRNA.
GON4L	-0.11	0.00957	Homo sapiens gon-4-like (C. elegans) (GON4L), transcript variant 1, mRNA.
PRICKLE4	0.18	0.00957	Homo sapiens prickle homolog 4 (Drosophila) (PRICKLE4), mRNA.
CTDSP1	-0.12	0.00957	Homo sapiens CTD (carboxy-terminal domain, RNA polymerase II, polypeptide A) small phosphatase 1 (CTDSP1), transcript variant 1, mRNA.
TPP1	-0.19	0.00957	Homo sapiens tripeptidyl peptidase I (TPP1), mRNA.
C2ORF25	0.1	0.00957	Homo sapiens chromosome 2 open reading frame 25 (C2orf25), mRNA.
SSR2	0.12	0.00957	Homo sapiens signal sequence receptor, beta (translocon-associated protein beta) (SSR2), mRNA.
TNFAIP8	0.19	0.00957	Homo sapiens tumor necrosis factor, alpha-induced protein 8 (TNFAIP8), transcript variant 2, mRNA.
FLJ12078	-0.16	0.00957	PREDICTED: Homo sapiens hypothetical protein FLJ12078 (FLJ12078), misc RNA.
PSD4	-0.16	0.00957	Homo sapiens pleckstrin and Sec7 domain containing 4 (PSD4), mRNA.
RASA1	0.16	0.00958	Homo sapiens RAS p21 protein activator (GTPase activating protein) 1 (RASA1), transcript variant 1, mRNA.
UCHL5IP	-0.1	0.00958	Homo sapiens UCHL5 interacting protein (UCHL5IP), transcript variant 1, mRNA.
CLDND1	0.2	0.00958	Homo sapiens claudin domain containing 1 (CLDND1), transcript variant 1, mRNA.
RBMS1	-0.1	0.00958	Homo sapiens RNA binding motif, single stranded interacting protein 1 (RBMS1), transcript variant 3, mRNA.
IKBKG	-0.13	0.00958	Homo sapiens inhibitor of kappa light polypeptide gene enhancer in B-cells, kinase gamma (IKBKG), transcript variant 2, mRNA.
ATP5O	0.17	0.00958	Homo sapiens ATP synthase, H+ transporting, mitochondrial F1 complex, O subunit (ATP5O), nuclear gene encoding mitochondrial protein, mRNA.
NAT5	0.14	0.00958	Homo sapiens N-acetyltransferase 5 (GCN5-related, putative) (NAT5), transcript variant 3, mRNA.
RPL35	0.24	0.00958	Homo sapiens ribosomal protein L35 (RPL35), mRNA.
BOLA2	0.15	0.00958	Homo sapiens bolA homolog 2 (E. coli) (BOLA2), mRNA.
ARHGAP9	-0.14	0.00958	Homo sapiens Rho GTPase activating protein 9 (ARHGAP9), transcript variant 2, mRNA.
PAIP2	0.14	0.00961	Homo sapiens poly(A) binding protein interacting protein 2 (PAIP2), transcript variant 1, mRNA.
RANGAP1	-0.13	0.00961	Homo sapiens Ran GTPase activating protein 1 (RANGAP1), mRNA.
TMBIM6	-0.12	0.00961	Homo sapiens transmembrane BAX inhibitor motif containing 6 (TMBIM6), transcript variant 1, mRNA.
CTSB	-0.19	0.00967	Homo sapiens cathepsin B (CTSB), transcript variant 1, mRNA.
GARNL4	-0.14	0.0097	Homo sapiens GTPase activating Rap/RanGAP domain-like 4 (GARNL4), mRNA.
XPNPEP3	-0.09	0.0097	Homo sapiens X-prolyl aminopeptidase (aminopeptidase P) 3, putative (XPNPEP3), mRNA.
VPS37B	-0.15	0.00971	Homo sapiens vacuolar protein sorting 37 homolog B (S. cerevisiae) (VPS37B), mRNA.
RPS6P1	0.25	0.00971	PREDICTED: Homo sapiens misc_RNA (RPS6P1), miscRNA.
TIAF1	-0.14	0.00971	Homo sapiens TGFB1-induced anti-apoptotic factor 1 (TIAF1), mRNA.
CNIH4	0.3	0.00971	Homo sapiens cornichon homolog 4 (Drosophila) (CNIH4), mRNA.
ARL8B	0.12	0.00971	Homo sapiens ADP-ribosylation factor-like 8B (ARL8B), mRNA.
PRDX3	0.13	0.00973	Homo sapiens peroxiredoxin 3 (PRDX3), nuclear gene encoding mitochondrial protein, transcript variant 1, mRNA.
NCK1	0.15	0.00975	Homo sapiens NCK adaptor protein 1 (NCK1), mRNA.
STAG3L3	-0.16	0.00978	Homo sapiens stromal antigen 3-like 3 (STAG3L3), mRNA.
KIAA1310	-0.1	0.00978	Homo sapiens KIAA1310 (KIAA1310), transcript variant 1, mRNA.
H2AFZ	0.1	0.00978	Homo sapiens H2A histone family, member Z (H2AFZ), mRNA.
SPEN	-0.12	0.00978	Homo sapiens spen homolog, transcriptional regulator (Drosophila) (SPEN), mRNA.
NME1-NME2	0.13	0.00978	Homo sapiens NME1-NME2 readthrough (NME1-NME2), mRNA.
RRBP1	-0.16	0.00978	Homo sapiens ribosome binding protein 1 homolog 180kDa (dog) (RRBP1), transcript variant 1, mRNA.
HCFC1	-0.18	0.00978	Homo sapiens host cell factor C1 (VP16-accessory protein) (HCFC1), mRNA.
MEF2D	-0.12	0.00988	Homo sapiens myocyte enhancer factor 2D (MEF2D), mRNA.
TMBIM4	0.08	0.00988	Homo sapiens transmembrane BAX inhibitor motif containing 4 (TMBIM4), mRNA.
GNG10	0.33	0.00991	Homo sapiens guanine nucleotide binding protein (G protein), gamma 10 (GNG10), mRNA.
RASAL3	-0.13	0.00999	Homo sapiens RAS protein activator like 3 (RASAL3), mRNA.
SCAP	-0.14	0.01	Homo sapiens SREBF chaperone (SCAP), mRNA.
KIAA0240	-0.12	0.0101	Homo sapiens KIAA0240 (KIAA0240), mRNA.
SLC35A1	0.21	0.0102	Homo sapiens solute carrier family 35 (CMP-sialic acid transporter), member A1 (SLC35A1), mRNA.
IL10	-0.16	0.0102	Homo sapiens interleukin 10 (IL10), mRNA.
NUDC	-0.11	0.0103	Homo sapiens nuclear distribution gene C homolog (A. nidulans) (NUDC), mRNA.
RPLP0	0.19	0.0103	Homo sapiens ribosomal protein, large, P0 (RPLP0), transcript variant 1, mRNA.
RHEB	0.15	0.0103	Homo sapiens Ras homolog enriched in brain (RHEB), mRNA.
JUND	-0.12	0.0103	Homo sapiens jun D proto-oncogene (JUND), mRNA.
C9ORF156	0.09	0.0104	Homo sapiens chromosome 9 open reading frame 156 (C9orf156), mRNA.
FOXJ2	-0.14	0.0104	Homo sapiens forkhead box J2 (FOXJ2), mRNA.
TGFBR3	-0.25	0.0104	Homo sapiens transforming growth factor, beta receptor III (TGFBR3), mRNA.
FBRS	-0.16	0.0105	Homo sapiens fibrosin (FBRS), mRNA.
SPN	-0.16	0.0105	Homo sapiens sialophorin (SPN), transcript variant 1, mRNA.
ZNF689	-0.11	0.0105	Homo sapiens zinc finger protein 689 (ZNF689), mRNA.
STAT3	-0.19	0.0105	Homo sapiens signal transducer and activator of transcription 3 (acute-phase response factor) (STAT3), transcript variant 3, mRNA.
PIAS4	-0.14	0.0105	Homo sapiens protein inhibitor of activated STAT, 4 (PIAS4), mRNA.
HEXDC	-0.14	0.0105	Homo sapiens hexosaminidase (glycosyl hydrolase family 20, catalytic domain) containing (HEXDC), mRNA.
IFNGR1	0.15	0.0105	Homo sapiens interferon gamma receptor 1 (IFNGR1), mRNA.
KPNB1	-0.11	0.0106	Homo sapiens karyopherin (importin) beta 1 (KPNB1), mRNA.
RHOC	-0.18	0.0106	Homo sapiens ras homolog gene family, member C (RHOC), transcript variant 1, mRNA.
PI4KAP2	-0.16	0.0106	Homo sapiens phosphatidylinositol 4-kinase, catalytic, alpha polypeptide pseudogene 2 (PI4KAP2), mRNA.
ESYT1	-0.14	0.0106	Homo sapiens extended synaptotagmin-like protein 1 (ESYT1), mRNA.
ZMPSTE24	0.13	0.0106	Homo sapiens zinc metallopeptidase (STE24 homolog, S. cerevisiae) (ZMPSTE24), mRNA.
PTOV1	-0.12	0.0106	Homo sapiens prostate tumor overexpressed 1 (PTOV1), mRNA.
YY1AP1	-0.16	0.0106	Homo sapiens YY1 associated protein 1 (YY1AP1), transcript variant 2, mRNA.
RPL31	0.47	0.0106	Homo sapiens ribosomal protein L31 (RPL31), transcript variant 1, mRNA.
BRD2	-0.08	0.0106	Homo sapiens bromodomain containing 2 (BRD2), mRNA.
GLO1	0.14	0.0106	Homo sapiens glyoxalase I (GLO1), mRNA.
ARHGAP1	-0.14	0.0106	Homo sapiens Rho GTPase activating protein 1 (ARHGAP1), mRNA.
MRPL23	0.12	0.0106	Homo sapiens mitochondrial ribosomal protein L23 (MRPL23), nuclear gene encoding mitochondrial protein, mRNA.
RASGRP2	-0.12	0.0107	Homo sapiens RAS guanyl releasing protein 2 (calcium and DAG-regulated) (RASGRP2), transcript variant 1, mRNA.
TXLNA	-0.11	0.0107	Homo sapiens taxilin alpha (TXLNA), mRNA.
KIAA1600	0.2	0.0107	Homo sapiens KIAA1600 (KIAA1600), mRNA.
ATPBD1B	-0.11	0.0107	Homo sapiens ATP binding domain 1 family, member B (ATPBD1B), mRNA.
UBLCP1	0.13	0.0107	Homo sapiens ubiquitin-like domain containing CTD phosphatase 1 (UBLCP1), mRNA.
COX7C	0.42	0.0107	Homo sapiens cytochrome c oxidase subunit VIIc (COX7C), nuclear gene encoding mitochondrial protein, mRNA.
SEC61A1	-0.1	0.0107	Homo sapiens Sec61 alpha 1 subunit (S. cerevisiae) (SEC61A1), mRNA.
TOMM7	0.27	0.0107	Homo sapiens translocase of outer mitochondrial membrane 7 homolog (yeast) (TOMM7), nuclear gene encoding mitochondrial protein, mRNA.
PPP1CA	-0.12	0.0109	Homo sapiens protein phosphatase 1, catalytic subunit, alpha isoform (PPP1CA), transcript variant 3, mRNA.
STK24	-0.11	0.0109	Homo sapiens serine/threonine kinase 24 (STE20 homolog, yeast) (STK24), transcript variant 1, mRNA.
GCC1	-0.11	0.011	Homo sapiens GRIP and coiled-coil domain containing 1 (GCC1), mRNA.
C12ORF47	0.13	0.011	PREDICTED: Homo sapiens chromosome 12 open reading frame 47 (C12orf47), misc RNA.
C14ORF156	0.31	0.011	Homo sapiens chromosome 14 open reading frame 156 (C14orf156), mRNA.
VAV1	-0.15	0.011	Homo sapiens vav 1 guanine nucleotide exchange factor (VAV1), mRNA.
MTMR6	0.19	0.011	Homo sapiens myotubularin related protein 6 (MTMR6), mRNA.
EEF1B2	0.29	0.011	Homo sapiens eukaryotic translation elongation factor 1 beta 2 (EEF1B2), transcript variant 3, mRNA.
HINT1	0.42	0.0111	Homo sapiens histidine triad nucleotide binding protein 1 (HINT1), mRNA.
EIF3E	0.14	0.0111	Homo sapiens eukaryotic translation initiation factor 3, subunit E (EIF3E), mRNA.
HSP90AB1	-0.13	0.0111	Homo sapiens heat shock protein 90kDa alpha (cytosolic), class B member 1 (HSP90AB1), mRNA.
BEXL1	0.15	0.0111	PREDICTED: Homo sapiens brain expressed X-linked-like 1 (BEXL1), mRNA.
SMARCD1	-0.1	0.0112	Homo sapiens SWI/SNF related, matrix associated, actin dependent regulator of chromatin, subfamily d, member 1 (SMARCD1), transcript variant 1, mRNA.
EMD	-0.1	0.0112	Homo sapiens emerin (Emery-Dreifuss muscular dystrophy) (EMD), mRNA.
PUM1	-0.13	0.0112	Homo sapiens pumilio homolog 1 (Drosophila) (PUM1), transcript variant 1, mRNA.
SERTAD1	-0.17	0.0112	Homo sapiens SERTA domain containing 1 (SERTAD1), mRNA.
SNRPD2	0.19	0.0112	Homo sapiens small nuclear ribonucleoprotein D2 polypeptide 16.5kDa (SNRPD2), transcript variant 1, mRNA.
LSM5	0.19	0.0112	Homo sapiens LSM5 homolog, U6 small nuclear RNA associated (S. cerevisiae) (LSM5), mRNA.
PSMA1	0.09	0.0113	Homo sapiens proteasome (prosome, macropain) subunit, alpha type, 1 (PSMA1), transcript variant 1, mRNA.
DDX59	0.14	0.0114	Homo sapiens DEAD (Asp-Glu-Ala-Asp) box polypeptide 59 (DDX59), transcript variant 1, mRNA.
PURB	0.09	0.0114	Homo sapiens purine-rich element binding protein B (PURB), mRNA.
PABPN1	-0.12	0.0114	Homo sapiens poly(A) binding protein, nuclear 1 (PABPN1), mRNA.
MIDN	-0.18	0.0114	Homo sapiens midnolin (MIDN), mRNA.
C20ORF52	0.16	0.0114	Homo sapiens chromosome 20 open reading frame 52 (C20orf52), mRNA.
UBL3	0.2	0.0114	Homo sapiens ubiquitin-like 3 (UBL3), mRNA.
VAMP7	0.14	0.0114	Homo sapiens vesicle-associated membrane protein 7 (VAMP7), mRNA.
ZRANB2	0.23	0.0114	Homo sapiens zinc finger, RAN-binding domain containing 2 (ZRANB2), transcript variant 2, mRNA.
EFHA1	0.18	0.0114	Homo sapiens EF-hand domain family, member A1 (EFHA1), mRNA.
NDUFS5	0.2	0.0114	Homo sapiens NADH dehydrogenase (ubiquinone) Fe-S protein 5, 15kDa (NADH-coenzyme Q reductase) (NDUFS5), mRNA.
PIGY	0.18	0.0114	Homo sapiens phosphatidylinositol glycan anchor biosynthesis, class Y (PIGY), transcript variant 2, mRNA.
TMEM109	-0.1	0.0115	Homo sapiens transmembrane protein 109 (TMEM109), mRNA.
TDG	0.13	0.0115	Homo sapiens thymine-DNA glycosylase (TDG), mRNA.
TUBA1A	-0.11	0.0115	Homo sapiens tubulin, alpha 1a (TUBA1A), mRNA.
GDI1	-0.12	0.0115	Homo sapiens GDP dissociation inhibitor 1 (GDI1), mRNA.
DBI	0.29	0.0115	Homo sapiens diazepam binding inhibitor (GABA receptor modulator, acyl-Coenzyme A binding protein) (DBI), transcript variant 2, mRNA.
PPA2	-0.16	0.0115	Homo sapiens pyrophosphatase (inorganic) 2 (PPA2), nuclear gene encoding mitochondrial protein, transcript variant 2, mRNA.
SRGN	0.13	0.0115	Homo sapiens serglycin (SRGN), mRNA.
BCAP31	-0.11	0.0115	Homo sapiens B-cell receptor-associated protein 31 (BCAP31), mRNA.
CDC42EP4	-0.14	0.0115	Homo sapiens CDC42 effector protein (Rho GTPase binding) 4 (CDC42EP4), mRNA.
MYADM	-0.21	0.0115	Homo sapiens myeloid-associated differentiation marker (MYADM), transcript variant 4, mRNA.
C8ORF37	-0.14	0.0115	Homo sapiens chromosome 8 open reading frame 37 (C8orf37), mRNA.
C8ORF59	0.26	0.0115	Homo sapiens chromosome 8 open reading frame 59 (C8orf59), transcript variant 3, mRNA.
RPL13	0.19	0.0115	Homo sapiens ribosomal protein L13 (RPL13), transcript variant 2, mRNA.
ROMO1	0.18	0.0115	Homo sapiens reactive oxygen species modulator 1 (ROMO1), nuclear gene encoding mitochondrial protein, mRNA.
MCM5	-0.14	0.0115	Homo sapiens minichromosome maintenance complex component 5 (MCM5), mRNA.
BTN3A1	-0.15	0.0116	Homo sapiens butyrophilin, subfamily 3, member A1 (BTN3A1), mRNA.
PPA1	0.16	0.0116	Homo sapiens pyrophosphatase (inorganic) 1 (PPA1), mRNA.
SIPA1	-0.13	0.0116	Homo sapiens signal-induced proliferation-associated gene 1 (SIPA1), transcript variant 2, mRNA.
CPNE3	0.1	0.0116	Homo sapiens copine III (CPNE3), mRNA.
C14ORF102	-0.13	0.0116	Homo sapiens chromosome 14 open reading frame 102 (C14orf102), transcript variant 1, mRNA.
MARCH7	0.17	0.0116	Homo sapiens membrane-associated ring finger (C3HC4) 7 (MARCH7), mRNA.
RPL35A	0.22	0.0116	Homo sapiens ribosomal protein L35a (RPL35A), mRNA.
NDUFB5	0.15	0.0116	Homo sapiens NADH dehydrogenase (ubiquinone) 1 beta subcomplex, 5, 16kDa (NDUFB5), nuclear gene encoding mitochondrial protein, mRNA.
MCM3	-0.11	0.0117	Homo sapiens minichromosome maintenance complex component 3 (MCM3), mRNA.
STX7	0.16	0.0117	Homo sapiens syntaxin 7 (STX7), mRNA.
ELMO2	-0.1	0.0117	Homo sapiens engulfment and cell motility 2 (ELMO2), transcript variant 1, mRNA.
SP140	-0.14	0.0117	Homo sapiens SP140 nuclear body protein (SP140), transcript variant 1, mRNA.
ANKRD12	0.23	0.0117	Homo sapiens ankyrin repeat domain 12 (ANKRD12), transcript variant 1, mRNA.
TXN	0.19	0.0117	Homo sapiens thioredoxin (TXN), mRNA.
OXR1	0.28	0.0117	Homo sapiens oxidation resistance 1 (OXR1), mRNA.
CSK	-0.14	0.0117	Homo sapiens c-src tyrosine kinase (CSK), mRNA.
DIMT1L	0.12	0.0118	Homo sapiens DIM1 dimethyladenosine transferase 1-like (S. cerevisiae) (DIMT1L), mRNA.
NME1	0.17	0.0118	Homo sapiens non-metastatic cells 1, protein (NM23A) expressed in (NME1), transcript variant 2, mRNA.
RPL26	0.42	0.0118	Homo sapiens ribosomal protein L26 (RPL26), mRNA.
RPSA	0.17	0.0118	Homo sapiens ribosomal protein SA (RPSA), transcript variant 1, mRNA.
ATG10	-0.15	0.0118	Homo sapiens ATG10 autophagy related 10 homolog (S. cerevisiae) (ATG10), mRNA.
RPS17	0.33	0.0119	Homo sapiens ribosomal protein S17 (RPS17), mRNA.
DHRS1	-0.14	0.012	Homo sapiens dehydrogenase/reductase (SDR family) member 1 (DHRS1), mRNA.
COX6C	0.28	0.012	Homo sapiens cytochrome c oxidase subunit VIc (COX6C), mRNA.
ARHGAP30	-0.12	0.012	Homo sapiens Rho GTPase activating protein 30 (ARHGAP30), transcript variant 1, mRNA.
ANKRD13D	-0.21	0.012	PREDICTED: Homo sapiens ankyrin repeat domain 13 family, member D, transcript variant 7 (ANKRD13D), mRNA.
PDCD10	0.34	0.0121	Homo sapiens programmed cell death 10 (PDCD10), transcript variant 2, mRNA.
SBK1	-0.16	0.0122	Homo sapiens SH3-binding domain kinase 1 (SBK1), mRNA.
DSE	0.17	0.0122	Homo sapiens dermatan sulfate epimerase (DSE), transcript variant 1, mRNA.
SNRNP70	-0.1	0.0123	Homo sapiens small nuclear ribonucleoprotein 70kDa (U1) (SNRNP70), mRNA.
CENTD2	-0.16	0.0124	Homo sapiens centaurin, delta 2 (CENTD2), transcript variant 3, mRNA.
C8ORF76	0.09	0.0124	Homo sapiens chromosome 8 open reading frame 76 (C8orf76), mRNA.
PTK2B	-0.13	0.0124	Homo sapiens PTK2B protein tyrosine kinase 2 beta (PTK2B), transcript variant 3, mRNA.
STAT5A	-0.13	0.0124	Homo sapiens signal transducer and activator of transcription 5A (STAT5A), mRNA.
PRKAA1	0.11	0.0124	Homo sapiens protein kinase, AMP-activated, alpha 1 catalytic subunit (PRKAA1), transcript variant 2, mRNA.
CUL1	-0.09	0.0124	Homo sapiens cullin 1 (CUL1), mRNA.
MBD6	-0.16	0.0124	Homo sapiens methyl-CpG binding domain protein 6 (MBD6), mRNA.
CXXC1	-0.12	0.0124	Homo sapiens CXXC finger 1 (PHD domain) (CXXC1), mRNA.
BRP44	0.1	0.0125	Homo sapiens brain protein 44 (BRP44), transcript variant 2, mRNA.
PPP1R15A	-0.15	0.0125	Homo sapiens protein phosphatase 1, regulatory (inhibitor) subunit 15A (PPP1R15A), mRNA.
ANKIB1	0.17	0.0125	Homo sapiens ankyrin repeat and IBR domain containing 1 (ANKIB1), mRNA.
TMEM93	0.11	0.0126	Homo sapiens transmembrane protein 93 (TMEM93), transcript variant 2, mRNA.
ITPKB	-0.13	0.0126	Homo sapiens inositol 1,4,5-trisphosphate 3-kinase B (ITPKB), mRNA.
ANKRD30B	-0.15	0.0129	Homo sapiens ankyrin repeat domain 30B (ANKRD30B), mRNA.
KIAA0913	-0.11	0.0129	Homo sapiens KIAA0913 (KIAA0913), mRNA.
TCEB2	0.12	0.0129	Homo sapiens transcription elongation factor B (SIII), polypeptide 2 (18kDa, elongin B) (TCEB2), transcript variant 1, mRNA.
TP53INP1	0.12	0.0129	Homo sapiens tumor protein p53 inducible nuclear protein 1 (TP53INP1), mRNA.
CCDC72	0.36	0.0129	Homo sapiens coiled-coil domain containing 72 (CCDC72), mRNA.
XRCC6	-0.13	0.013	Homo sapiens X-ray repair complementing defective repair in Chinese hamster cells 6 (XRCC6), mRNA.
PLEKHA2	-0.1	0.013	Homo sapiens pleckstrin homology domain containing, family A (phosphoinositide binding specific) member 2 (PLEKHA2), mRNA.
PNRC2	0.18	0.013	Homo sapiens proline-rich nuclear receptor coactivator 2 (PNRC2), mRNA.
LRRC33	-0.14	0.013	Homo sapiens leucine rich repeat containing 33 (LRRC33), mRNA.
ADARB1	-0.15	0.013	Homo sapiens adenosine deaminase, RNA-specific, B1 (RED1 homolog rat) (ADARB1), transcript variant 1, mRNA.
TOP3A	-0.18	0.013	Homo sapiens topoisomerase (DNA) III alpha (TOP3A), mRNA.
ARCN1	-0.13	0.013	Homo sapiens archain 1 (ARCN1), mRNA.
RPS18	0.24	0.013	Homo sapiens ribosomal protein S18 (RPS18), mRNA.
SPG7	-0.11	0.013	Homo sapiens spastic paraplegia 7 (pure and complicated autosomal recessive) (SPG7), nuclear gene encoding mitochondrial protein, transcript variant 1, mRNA.
RPL27A	0.12	0.013	Homo sapiens ribosomal protein L27a (RPL27A), mRNA.
DMAP1	-0.09	0.013	Homo sapiens DNA methyltransferase 1 associated protein 1 (DMAP1), transcript variant 2, mRNA.
STK10	-0.14	0.013	Homo sapiens serine/threonine kinase 10 (STK10), mRNA.
NDUFA4	0.35	0.013	Homo sapiens NADH dehydrogenase (ubiquinone) 1 alpha subcomplex, 4, 9kDa (NDUFA4), nuclear gene encoding mitochondrial protein, mRNA.
EVI2A	0.42	0.013	Homo sapiens ecotropic viral integration site 2A (EVI2A), transcript variant 2, mRNA.
RGS18	0.27	0.013	Homo sapiens regulator of G-protein signaling 18 (RGS18), mRNA.
ACADM	0.21	0.013	Homo sapiens acyl-Coenzyme A dehydrogenase, C-4 to C-12 straight chain (ACADM), nuclear gene encoding mitochondrial protein, mRNA.
FLJ10081	-0.1	0.013	Homo sapiens hypothetical protein FLJ10081 (FLJ10081), mRNA.
MLL4	-0.15	0.013	Homo sapiens myeloid/lymphoid or mixed-lineage leukemia 4 (MLL4), mRNA.
SLMAP	0.15	0.0131	Homo sapiens sarcolemma associated protein (SLMAP), mRNA.
DPM1	0.22	0.0131	Homo sapiens dolichyl-phosphate mannosyltransferase polypeptide 1, catalytic subunit (DPM1), mRNA.
CLPTM1	-0.13	0.0132	Homo sapiens cleft lip and palate associated transmembrane protein 1 (CLPTM1), mRNA.
CAPZA2	0.25	0.0132	Homo sapiens capping protein (actin filament) muscle Z-line, alpha 2 (CAPZA2), mRNA.
SYF2	0.11	0.0132	Homo sapiens SYF2 homolog, RNA splicing factor (S. cerevisiae) (SYF2), transcript variant 1, mRNA.
TANK	0.13	0.0132	Homo sapiens TRAF family member-associated NFKB activator (TANK), transcript variant 1, mRNA.
DPF2	-0.13	0.0132	Homo sapiens D4, zinc and double PHD fingers family 2 (DPF2), mRNA.
MRPS22	0.14	0.0134	Homo sapiens mitochondrial ribosomal protein S22 (MRPS22), nuclear gene encoding mitochondrial protein, mRNA.
SULT1A1	-0.12	0.0134	Homo sapiens sulfotransferase family, cytosolic, 1A, phenol-preferring, member 1 (SULT1A1), transcript variant 3, mRNA.
ABCF1	-0.12	0.0134	Homo sapiens ATP-binding cassette, sub-family F (GCN20), member 1 (ABCF1), transcript variant 1, mRNA.
PSMA6	0.28	0.0134	Homo sapiens proteasome (prosome, macropain) subunit, alpha type, 6 (PSMA6), mRNA.
IGF2R	-0.2	0.0134	Homo sapiens insulin-like growth factor 2 receptor (IGF2R), mRNA.
MAST3	-0.17	0.0134	Homo sapiens microtubule associated serine/threonine kinase 3 (MAST3), mRNA.
SCAMP3	-0.11	0.0134	Homo sapiens secretory carrier membrane protein 3 (SCAMP3), transcript variant 1, mRNA.
GUSB	-0.09	0.0134	Homo sapiens glucuronidase, beta (GUSB), mRNA.
MAP3K5	-0.13	0.0134	Homo sapiens mitogen-activated protein kinase kinase kinase 5 (MAP3K5), mRNA.
ATP5I	0.14	0.0134	Homo sapiens ATP synthase, H+ transporting, mitochondrial F0 complex, subunit E (ATP5I), nuclear gene encoding mitochondrial protein, mRNA.
NAE1	0.15	0.0134	Homo sapiens NEDD8 activating enzyme E1 subunit 1 (NAE1), transcript variant 3, mRNA.
FAM38A	-0.14	0.0134	Homo sapiens family with sequence similarity 38, member A (FAM38A), mRNA.
PNPLA6	-0.13	0.0134	Homo sapiens patatin-like phospholipase domain containing 6 (PNPLA6), mRNA.
CTBP1	-0.1	0.0134	Homo sapiens C-terminal binding protein 1 (CTBP1), transcript variant 2, mRNA.
AP1B1	-0.11	0.0134	Homo sapiens adaptor-related protein complex 1, beta 1 subunit (AP1B1), transcript variant 2, mRNA.
RPS15A	0.41	0.0134	Homo sapiens ribosomal protein S15a (RPS15A), transcript variant 1, mRNA.
MRPL33	0.12	0.0134	Homo sapiens mitochondrial ribosomal protein L33 (MRPL33), nuclear gene encoding mitochondrial protein, transcript variant 2, mRNA.
CDAN1	-0.12	0.0134	Homo sapiens congenital dyserythropoietic anemia, type I (CDAN1), mRNA.
RPL23	0.43	0.0134	Homo sapiens ribosomal protein L23 (RPL23), mRNA.
RBX1	0.29	0.0135	Homo sapiens ring-box 1 (RBX1), mRNA.
SP2	-0.18	0.0135	Homo sapiens Sp2 transcription factor (SP2), mRNA.
TMED10P	0.11	0.0135	Homo sapiens transmembrane emp24-like trafficking protein 10 (yeast) pseudogene (TMED10P), non-coding RNA.
HDAC2	0.1	0.0135	Homo sapiens histone deacetylase 2 (HDAC2), mRNA.
VASP	-0.21	0.0135	Homo sapiens vasodilator-stimulated phosphoprotein (VASP), mRNA.
RUNX3	-0.15	0.0135	Homo sapiens runt-related transcription factor 3 (RUNX3), transcript variant 2, mRNA.
MLL5	-0.14	0.0135	Homo sapiens myeloid/lymphoid or mixed-lineage leukemia 5 (trithorax homolog, Drosophila) (MLL5), transcript variant 1, mRNA.
SP3	0.21	0.0136	Homo sapiens Sp3 transcription factor (SP3), transcript variant 2, mRNA.
LAMP1	-0.14	0.0136	Homo sapiens lysosomal-associated membrane protein 1 (LAMP1), mRNA.
CCDC53	0.14	0.0136	Homo sapiens coiled-coil domain containing 53 (CCDC53), mRNA.
PFN1	-0.1	0.0137	Homo sapiens profilin 1 (PFN1), mRNA.
FAM46A	-0.13	0.0138	Homo sapiens family with sequence similarity 46, member A (FAM46A), mRNA.
C21ORF58	-0.13	0.0138	Homo sapiens chromosome 21 open reading frame 58 (C21orf58), mRNA.
UBE2A	0.09	0.0138	Homo sapiens ubiquitin-conjugating enzyme E2A (RAD6 homolog) (UBE2A), transcript variant 2, mRNA.
C17ORF90	0.11	0.0139	Homo sapiens chromosome 17 open reading frame 90 (C17orf90), mRNA.
RPL21	0.26	0.0139	Homo sapiens ribosomal protein L21 (RPL21), mRNA.
HEXB	0.1	0.0139	Homo sapiens hexosaminidase B (beta polypeptide) (HEXB), mRNA.
CFLAR	-0.16	0.0141	Homo sapiens CASP8 and FADD-like apoptosis regulator (CFLAR), mRNA.
CNOT8	0.13	0.0141	Homo sapiens CCR4-NOT transcription complex, subunit 8 (CNOT8), mRNA.
PPP2R4	-0.12	0.0142	Homo sapiens protein phosphatase 2A activator, regulatory subunit 4 (PPP2R4), transcript variant 3, mRNA.
RPL13A	0.17	0.0142	Homo sapiens ribosomal protein L13a (RPL13A), mRNA.
MCM8	-0.13	0.0142	Homo sapiens minichromosome maintenance complex component 8 (MCM8), transcript variant 1, mRNA.
NUB1	-0.13	0.0142	Homo sapiens negative regulator of ubiquitin-like proteins 1 (NUB1), mRNA.
PRDX1	0.09	0.0142	Homo sapiens peroxiredoxin 1 (PRDX1), transcript variant 2, mRNA.
SLC27A3	-0.12	0.0142	Homo sapiens solute carrier family 27 (fatty acid transporter), member 3 (SLC27A3), mRNA.
MYH9	-0.19	0.0142	Homo sapiens myosin, heavy chain 9, non-muscle (MYH9), mRNA.
EIF4G1	-0.13	0.0142	Homo sapiens eukaryotic translation initiation factor 4 gamma, 1 (EIF4G1), transcript variant 1, mRNA.
ACSL4	0.19	0.0143	Homo sapiens acyl-CoA synthetase long-chain family member 4 (ACSL4), transcript variant 1, mRNA.
ARHGAP25	-0.13	0.0143	Homo sapiens Rho GTPase activating protein 25 (ARHGAP25), transcript variant 2, mRNA.
APBB1IP	-0.17	0.0143	Homo sapiens amyloid beta (A4) precursor protein-binding, family B, member 1 interacting protein (APBB1IP), mRNA.
RPS10	0.18	0.0144	Homo sapiens ribosomal protein S10 (RPS10), mRNA.
PPCS	0.11	0.0145	Homo sapiens phosphopantothenoylcysteine synthetase (PPCS), transcript variant 1, mRNA.
ITGAE	0.13	0.0145	Homo sapiens integrin, alpha E (antigen CD103, human mucosal lymphocyte antigen 1; alpha polypeptide) (ITGAE), mRNA.
CTSH	0.14	0.0145	Homo sapiens cathepsin H (CTSH), transcript variant 1, mRNA.
EHD1	-0.12	0.0145	Homo sapiens EH-domain containing 1 (EHD1), mRNA.
COQ5	0.15	0.0146	Homo sapiens coenzyme Q5 homolog, methyltransferase (S. cerevisiae) (COQ5), mRNA.
PSMB7	0.14	0.0146	Homo sapiens proteasome (prosome, macropain) subunit, beta type, 7 (PSMB7), mRNA.
ZC3H3	-0.12	0.0146	Homo sapiens zinc finger CCCH-type containing 3 (ZC3H3), mRNA.
MAL	0.16	0.0146	Homo sapiens mal, T-cell differentiation protein (MAL), transcript variant d, mRNA.
SRP19	0.15	0.0146	Homo sapiens signal recognition particle 19kDa (SRP19), mRNA.
RBCK1	-0.15	0.0146	Homo sapiens RanBP-type and C3HC4-type zinc finger containing 1 (RBCK1), transcript variant 2, mRNA.
C17ORF95	0.11	0.0146	Homo sapiens chromosome 17 open reading frame 95 (C17orf95), mRNA.
DERA	0.09	0.0147	Homo sapiens 2-deoxyribose-5-phosphate aldolase homolog (C. elegans) (DERA), mRNA.
CHD1	0.13	0.0147	Homo sapiens chromodomain helicase DNA binding protein 1 (CHD1), mRNA.
VPS36	0.18	0.0147	Homo sapiens vacuolar protein sorting 36 homolog (S. cerevisiae) (VPS36), mRNA.
MRLC2	0.11	0.0148	Homo sapiens myosin regulatory light chain MRLC2 (MRLC2), mRNA.
ST3GAL1	-0.13	0.0149	Homo sapiens ST3 beta-galactoside alpha-2,3-sialyltransferase 1 (ST3GAL1), transcript variant 1, mRNA.
PPP1CC	0.11	0.015	Homo sapiens protein phosphatase 1, catalytic subunit, gamma isoform (PPP1CC), mRNA.
FARSLB	-0.09	0.015	Homo sapiens phenylalanine-tRNA synthetase-like, beta subunit (FARSLB), mRNA.
PSME3	-0.11	0.015	Homo sapiens proteasome (prosome, macropain) activator subunit 3 (PA28 gamma; Ki) (PSME3), transcript variant 1, mRNA.
DMC1	-0.14	0.015	Homo sapiens DMC1 dosage suppressor of mck1 homolog, meiosis-specific homologous recombination (yeast) (DMC1), mRNA.
RAB8A	-0.11	0.015	Homo sapiens RAB8A, member RAS oncogene family (RAB8A), mRNA.
ZNF486	-0.14	0.015	PREDICTED: Homo sapiens zinc finger protein 486 (ZNF486), mRNA.
CD48	0.17	0.015	Homo sapiens CD48 molecule (CD48), mRNA.
SEMA4D	-0.12	0.015	Homo sapiens sema domain, immunoglobulin domain (Ig), transmembrane domain (TM) and short cytoplasmic domain, (semaphorin) 4D (SEMA4D), mRNA.
NOP56	-0.11	0.015	Homo sapiens NOP56 ribonucleoprotein homolog (yeast) (NOP56), transcript variant 1, mRNA.
C3ORF10	0.15	0.015	Homo sapiens chromosome 3 open reading frame 10 (C3orf10), mRNA.
EIF3M	0.11	0.0151	Homo sapiens eukaryotic translation initiation factor 3, subunit M (EIF3M), mRNA.
DCP2	0.17	0.0151	Homo sapiens DCP2 decapping enzyme homolog (S. cerevisiae) (DCP2), mRNA.
PTPN1	-0.11	0.0151	Homo sapiens protein tyrosine phosphatase, non-receptor type 1 (PTPN1), mRNA.
PPM1B	0.16	0.0151	Homo sapiens protein phosphatase 1B (formerly 2C), magnesium-dependent, beta isoform (PPM1B), transcript variant 2, mRNA.
CBFB	0.15	0.0151	Homo sapiens core-binding factor, beta subunit (CBFB), transcript variant 2, mRNA.
RPS6	0.17	0.0151	Homo sapiens ribosomal protein S6 (RPS6), mRNA.
C9ORF80	-0.12	0.0151	Homo sapiens chromosome 9 open reading frame 80 (C9orf80), mRNA.
RAB3GAP2	0.15	0.0151	Homo sapiens RAB3 GTPase activating protein subunit 2 (non-catalytic) (RAB3GAP2), mRNA.
AKAP11	0.21	0.0151	Homo sapiens A kinase (PRKA) anchor protein 11 (AKAP11), mRNA.
RPL27	0.28	0.0151	Homo sapiens ribosomal protein L27 (RPL27), mRNA.
ZNF786	-0.16	0.0151	Homo sapiens zinc finger protein 786 (ZNF786), mRNA.
DENR	-0.17	0.0151	Homo sapiens density-regulated protein (DENR), mRNA.
WDR13	-0.11	0.0151	Homo sapiens WD repeat domain 13 (WDR13), mRNA.
CNOT1	-0.1	0.0151	Homo sapiens CCR4-NOT transcription complex, subunit 1 (CNOT1), transcript variant 1, mRNA.
ANGEL2	0.13	0.0151	Homo sapiens angel homolog 2 (Drosophila) (ANGEL2), mRNA.
FBXO33	0.13	0.0151	Homo sapiens F-box protein 33 (FBXO33), mRNA.
SH3KBP1	-0.13	0.0151	Homo sapiens SH3-domain kinase binding protein 1 (SH3KBP1), transcript variant 1, mRNA.
TBK1	0.15	0.0151	Homo sapiens TANK-binding kinase 1 (TBK1), mRNA.
SORL1	-0.2	0.0151	Homo sapiens sortilin-related receptor, L(DLR class) A repeats-containing (SORL1), mRNA.
SRP14	0.16	0.0151	Homo sapiens signal recognition particle 14kDa (homologous Alu RNA binding protein) (SRP14), mRNA.
RPL17	0.42	0.0151	Homo sapiens ribosomal protein L17 (RPL17), transcript variant 2, mRNA.
VHL	-0.12	0.0151	Homo sapiens von Hippel-Lindau tumor suppressor (VHL), transcript variant 2, mRNA.
TMEM131	-0.11	0.0152	Homo sapiens transmembrane protein 131 (TMEM131), mRNA.
PDCD2	0.11	0.0152	Homo sapiens programmed cell death 2 (PDCD2), transcript variant 1, mRNA.
DEK	0.2	0.0152	Homo sapiens DEK oncogene (DNA binding) (DEK), mRNA.
SIAH1	0.11	0.0153	Homo sapiens seven in absentia homolog 1 (Drosophila) (SIAH1), transcript variant 2, mRNA.
IDH1	0.12	0.0153	Homo sapiens isocitrate dehydrogenase 1 (NADP+), soluble (IDH1), mRNA.
RPS5	0.14	0.0153	Homo sapiens ribosomal protein S5 (RPS5), mRNA.
TMEM218	0.11	0.0153	Homo sapiens transmembrane protein 218 (TMEM218), mRNA.
GNAS	-0.13	0.0153	Homo sapiens GNAS complex locus (GNAS), transcript variant 4, mRNA.
USP49	-0.16	0.0153	Homo sapiens ubiquitin specific peptidase 49 (USP49), mRNA.
TUBA1C	-0.11	0.0155	Homo sapiens tubulin, alpha 1c (TUBA1C), mRNA.
THUMPD1	0.17	0.0155	Homo sapiens THUMP domain containing 1 (THUMPD1), mRNA.
RAP2C	0.17	0.0155	Homo sapiens RAP2C, member of RAS oncogene family (RAP2C), mRNA.
STK40	-0.14	0.0155	Homo sapiens serine/threonine kinase 40 (STK40), mRNA.
CMPK1	0.21	0.0155	Homo sapiens cytidine monophosphate (UMP-CMP) kinase 1, cytosolic (CMPK1), mRNA.
DUXAP3	-0.14	0.0156	Homo sapiens double homeobox A pseudogene 3 (DUXAP3) on chromosome 10.
UBE2E1	0.13	0.0156	Homo sapiens ubiquitin-conjugating enzyme E2E 1 (UBC4/5 homolog, yeast) (UBE2E1), transcript variant 2, mRNA.
TNFSF14	-0.18	0.0156	Homo sapiens tumor necrosis factor (ligand) superfamily, member 14 (TNFSF14), transcript variant 2, mRNA.
HNRPM	-0.1	0.0156	Homo sapiens heterogeneous nuclear ribonucleoprotein M (HNRPM), transcript variant 1, mRNA.
COX4I1	0.07	0.0157	Homo sapiens cytochrome c oxidase subunit IV isoform 1 (COX4I1), mRNA.
IKBKB	-0.1	0.0158	Homo sapiens inhibitor of kappa light polypeptide gene enhancer in B-cells, kinase beta (IKBKB), mRNA.
MBNL1	0.2	0.0159	Homo sapiens muscleblind-like (Drosophila) (MBNL1), transcript variant 6, mRNA.
WDR6	-0.11	0.0159	Homo sapiens WD repeat domain 6 (WDR6), mRNA.
NDUFA13	0.1	0.0159	Homo sapiens NADH dehydrogenase (ubiquinone) 1 alpha subcomplex, 13 (NDUFA13), mRNA.
MLLT6	-0.12	0.0159	Homo sapiens myeloid/lymphoid or mixed-lineage leukemia (trithorax homolog, Drosophila); translocated to, 6 (MLLT6), mRNA.
SNRPB2	0.11	0.016	Homo sapiens small nuclear ribonucleoprotein polypeptide B'' (SNRPB2), transcript variant 2, mRNA.
PPP1R2	0.17	0.016	Homo sapiens protein phosphatase 1, regulatory (inhibitor) subunit 2 (PPP1R2), mRNA.
YWHAH	-0.1	0.016	Homo sapiens tyrosine 3-monooxygenase/tryptophan 5-monooxygenase activation protein, eta polypeptide (YWHAH), mRNA.
NDUFA1	0.13	0.016	Homo sapiens NADH dehydrogenase (ubiquinone) 1 alpha subcomplex, 1, 7.5kDa (NDUFA1), nuclear gene encoding mitochondrial protein, mRNA.
TUBA1B	-0.1	0.016	Homo sapiens tubulin, alpha 1b (TUBA1B), mRNA.
FBXL11	-0.1	0.016	Homo sapiens F-box and leucine-rich repeat protein 11 (FBXL11), mRNA.
GMFG	0.14	0.016	Homo sapiens glia maturation factor, gamma (GMFG), mRNA.
S100A12	0.29	0.016	Homo sapiens S100 calcium binding protein A12 (S100A12), mRNA.
METAP2	0.13	0.016	Homo sapiens methionyl aminopeptidase 2 (METAP2), mRNA.
GLG1	-0.13	0.016	Homo sapiens golgi apparatus protein 1 (GLG1), mRNA.
UBL5	0.17	0.016	Homo sapiens ubiquitin-like 5 (UBL5), transcript variant 2, mRNA.
C20ORF55	-0.16	0.016	Homo sapiens chromosome 20 open reading frame 55 (C20orf55), transcript variant 1, mRNA.
HPRT1	0.13	0.0161	Homo sapiens hypoxanthine phosphoribosyltransferase 1 (Lesch-Nyhan syndrome) (HPRT1), mRNA.
PYGB	-0.15	0.0161	Homo sapiens phosphorylase, glycogen; brain (PYGB), mRNA.
CREG1	0.18	0.0161	Homo sapiens cellular repressor of E1A-stimulated genes 1 (CREG1), mRNA.
C6ORF48	0.16	0.0161	Homo sapiens chromosome 6 open reading frame 48 (C6orf48), transcript variant 1, mRNA.
MTMR11	0.18	0.0162	Homo sapiens myotubularin related protein 11 (MTMR11), mRNA.
C7ORF26	-0.09	0.0163	Homo sapiens chromosome 7 open reading frame 26 (C7orf26), mRNA.
GGPS1	0.1	0.0163	Homo sapiens geranylgeranyl diphosphate synthase 1 (GGPS1), transcript variant 2, mRNA.
AIRE	-0.12	0.0163	Homo sapiens autoimmune regulator (autoimmune polyendocrinopathy candidiasis ectodermal dystrophy) (AIRE), transcript variant AIRE-1, mRNA.
C7ORF23	0.2	0.0163	Homo sapiens chromosome 7 open reading frame 23 (C7orf23), mRNA.
SH2D3C	-0.15	0.0163	Homo sapiens SH2 domain containing 3C (SH2D3C), transcript variant 2, mRNA.
C2ORF64	0.14	0.0163	Homo sapiens chromosome 2 open reading frame 64 (C2orf64), mRNA.
ZYG11B	-0.14	0.0163	Homo sapiens zyg-11 homolog B (C. elegans) (ZYG11B), mRNA.
TXNDC14	-0.08	0.0163	Homo sapiens thioredoxin domain containing 14 (TXNDC14), mRNA.
CORO1A	-0.11	0.0163	Homo sapiens coronin, actin binding protein, 1A (CORO1A), mRNA.
CSNK1G2	-0.08	0.0163	Homo sapiens casein kinase 1, gamma 2 (CSNK1G2), mRNA.
MRFAP1L1	0.14	0.0164	Homo sapiens Morf4 family associated protein 1-like 1 (MRFAP1L1), transcript variant 2, mRNA.
KBTBD11	0.15	0.0164	Homo sapiens kelch repeat and BTB (POZ) domain containing 11 (KBTBD11), mRNA.
STAG2	0.19	0.0164	Homo sapiens stromal antigen 2 (STAG2), transcript variant 2, mRNA.
PCMTD1	0.21	0.0164	Homo sapiens protein-L-isoaspartate (D-aspartate) O-methyltransferase domain containing 1 (PCMTD1), mRNA.
PTPN6	-0.13	0.0164	Homo sapiens protein tyrosine phosphatase, non-receptor type 6 (PTPN6), transcript variant 2, mRNA.
ECH1	-0.1	0.0165	Homo sapiens enoyl Coenzyme A hydratase 1, peroxisomal (ECH1), mRNA.
PRR14	-0.1	0.0165	Homo sapiens proline rich 14 (PRR14), mRNA.
NRGN	-0.31	0.0165	Homo sapiens neurogranin (protein kinase C substrate, RC3) (NRGN), mRNA.
ARHGEF18	-0.09	0.0165	Homo sapiens rho/rac guanine nucleotide exchange factor (GEF) 18 (ARHGEF18), mRNA.
NDUFB3	0.2	0.0165	Homo sapiens NADH dehydrogenase (ubiquinone) 1 beta subcomplex, 3, 12kDa (NDUFB3), mRNA.
ACLY	-0.11	0.0165	Homo sapiens ATP citrate lyase (ACLY), transcript variant 2, mRNA.
ZNF146	0.14	0.0165	Homo sapiens zinc finger protein 146 (ZNF146), mRNA.
IQSEC1	-0.12	0.0165	Homo sapiens IQ motif and Sec7 domain 1 (IQSEC1), mRNA.
ADD3	0.13	0.0165	Homo sapiens adducin 3 (gamma) (ADD3), transcript variant 3, mRNA.
PSMA3	0.18	0.0166	Homo sapiens proteasome (prosome, macropain) subunit, alpha type, 3 (PSMA3), transcript variant 2, mRNA.
RAB10	0.12	0.0166	Homo sapiens RAB10, member RAS oncogene family (RAB10), mRNA.
PDCD6	0.08	0.0167	Homo sapiens programmed cell death 6 (PDCD6), mRNA.
GNL3L	-0.21	0.0167	Homo sapiens guanine nucleotide binding protein-like 3 (nucleolar)-like (GNL3L), mRNA.
AGTPBP1	0.11	0.0167	Homo sapiens ATP/GTP binding protein 1 (AGTPBP1), mRNA.
MAGT1	-0.13	0.0167	Homo sapiens magnesium transporter 1 (MAGT1), mRNA.
MTDH	0.13	0.0168	Homo sapiens metadherin (MTDH), mRNA.
UBE2L3	-0.14	0.0168	Homo sapiens ubiquitin-conjugating enzyme E2L 3 (UBE2L3), transcript variant 2, mRNA.
STK19	-0.08	0.0168	Homo sapiens serine/threonine kinase 19 (STK19), transcript variant 1, mRNA.
SLC44A2	-0.12	0.0168	Homo sapiens solute carrier family 44, member 2 (SLC44A2), mRNA.
CCPG1	0.16	0.0168	Homo sapiens cell cycle progression 1 (CCPG1), transcript variant 2, mRNA.
VPS29	0.18	0.0168	Homo sapiens vacuolar protein sorting 29 homolog (S. cerevisiae) (VPS29), transcript variant 1, mRNA.
DEGS1	0.1	0.0168	Homo sapiens degenerative spermatocyte homolog 1, lipid desaturase (Drosophila) (DEGS1), transcript variant 1, mRNA.
RPL39	0.31	0.0168	Homo sapiens ribosomal protein L39 (RPL39), mRNA.
SEMA4B	-0.14	0.0169	Homo sapiens sema domain, immunoglobulin domain (Ig), transmembrane domain (TM) and short cytoplasmic domain, (semaphorin) 4B (SEMA4B), transcript variant 2, mRNA.
BRD3	-0.17	0.0169	Homo sapiens bromodomain containing 3 (BRD3), mRNA.
GMEB2	-0.09	0.017	Homo sapiens glucocorticoid modulatory element binding protein 2 (GMEB2), mRNA.
CD74	-0.13	0.017	Homo sapiens CD74 molecule, major histocompatibility complex, class II invariant chain (CD74), transcript variant 2, mRNA.
CD3D	0.2	0.017	Homo sapiens CD3d molecule, delta (CD3-TCR complex) (CD3D), transcript variant 2, mRNA.
UNC50	0.09	0.0171	Homo sapiens unc-50 homolog (C. elegans) (UNC50), mRNA.
C10ORF58	-0.11	0.0172	Homo sapiens chromosome 10 open reading frame 58 (C10orf58), mRNA.
MYCBP2	-0.11	0.0173	Homo sapiens MYC binding protein 2 (MYCBP2), mRNA.
FLJ35390	-0.18	0.0173	Homo sapiens hypothetical LOC255031 (FLJ35390), transcript variant 1, non-coding RNA.
RPS29	0.17	0.0174	Homo sapiens ribosomal protein S29 (RPS29), transcript variant 1, mRNA.
TMEM59	0.1	0.0174	Homo sapiens transmembrane protein 59 (TMEM59), mRNA.
LEPROTL1	0.15	0.0174	Homo sapiens leptin receptor overlapping transcript-like 1 (LEPROTL1), mRNA.
C1ORF59	0.14	0.0174	Homo sapiens chromosome 1 open reading frame 59 (C1orf59), mRNA.
CCT2	0.12	0.0174	Homo sapiens chaperonin containing TCP1, subunit 2 (beta) (CCT2), mRNA.
PPP4C	-0.1	0.0174	Homo sapiens protein phosphatase 4 (formerly X), catalytic subunit (PPP4C), mRNA.
RAP1BL	0.18	0.0174	Homo sapiens hCG1757335 (RAP1BL), mRNA.
L3MBTL2	-0.11	0.0174	Homo sapiens l(3)mbt-like 2 (Drosophila) (L3MBTL2), mRNA.
NACAP1	0.14	0.0175	Homo sapiens nascent-polypeptide-associated complex alpha polypeptide pseudogene 1 (NACAP1), non-coding RNA.
STRAP	0.1	0.0175	Homo sapiens serine/threonine kinase receptor associated protein (STRAP), mRNA.
ANKFY1	-0.11	0.0176	Homo sapiens ankyrin repeat and FYVE domain containing 1 (ANKFY1), transcript variant 1, mRNA.
DOCK2	-0.11	0.0176	Homo sapiens dedicator of cytokinesis 2 (DOCK2), mRNA.
DCAF7	-0.1	0.0176	Homo sapiens DDB1 and CUL4 associated factor 7 (DCAF7), mRNA.
ZNF148	-0.13	0.0176	Homo sapiens zinc finger protein 148 (ZNF148), mRNA.
POM121C	-0.12	0.0177	Homo sapiens POM121 membrane glycoprotein C (POM121C), mRNA.
SNX14	0.16	0.0177	Homo sapiens sorting nexin 14 (SNX14), transcript variant 2, mRNA.
PITPNM1	-0.1	0.0178	Homo sapiens phosphatidylinositol transfer protein, membrane-associated 1 (PITPNM1), mRNA.
NUP62	-0.1	0.0178	Homo sapiens nucleoporin 62kDa (NUP62), transcript variant 2, mRNA.
ATP11B	0.14	0.0178	Homo sapiens ATPase, class VI, type 11B (ATP11B), mRNA.
C1ORF43	0.08	0.0178	Homo sapiens chromosome 1 open reading frame 43 (C1orf43), transcript variant 1, mRNA.
ARHGEF2	-0.11	0.0179	Homo sapiens rho/rac guanine nucleotide exchange factor (GEF) 2 (ARHGEF2), mRNA.
RPL9	0.45	0.0179	Homo sapiens ribosomal protein L9 (RPL9), transcript variant 2, mRNA.
TRIM28	-0.13	0.0179	Homo sapiens tripartite motif-containing 28 (TRIM28), mRNA.
POTEF	-0.12	0.018	Homo sapiens POTE ankyrin domain family, member F (POTEF), mRNA.
FGD3	-0.11	0.018	Homo sapiens FYVE, RhoGEF and PH domain containing 3 (FGD3), transcript variant 2, mRNA.
INTS12	0.07	0.018	Homo sapiens integrator complex subunit 12 (INTS12), mRNA.
LRRFIP1	-0.11	0.018	Homo sapiens leucine rich repeat (in FLII) interacting protein 1 (LRRFIP1), mRNA.
SIDT2	-0.18	0.018	Homo sapiens SID1 transmembrane family, member 2 (SIDT2), mRNA.
COX6A1	0.11	0.0181	Homo sapiens cytochrome c oxidase subunit VIa polypeptide 1 (COX6A1), nuclear gene encoding mitochondrial protein, mRNA.
SMEK2	0.14	0.0181	Homo sapiens SMEK homolog 2, suppressor of mek1 (Dictyostelium) (SMEK2), mRNA.
PAPD4	0.11	0.0182	Homo sapiens PAP associated domain containing 4 (PAPD4), mRNA.
PLEKHM2	-0.09	0.0182	Homo sapiens pleckstrin homology domain containing, family M (with RUN domain) member 2 (PLEKHM2), mRNA.
PMS2L4	-0.1	0.0182	Homo sapiens postmeiotic segregation increased 2-like 4 pseudogene (PMS2L4), non-coding RNA.
PATE2	-0.18	0.0182	Homo sapiens prostate and testis expressed 2 (PATE2), mRNA.
SPINT2	0.1	0.0182	Homo sapiens serine peptidase inhibitor, Kunitz type, 2 (SPINT2), mRNA.
USP16	0.14	0.0185	Homo sapiens ubiquitin specific peptidase 16 (USP16), transcript variant 1, mRNA.
TMEM41B	0.13	0.0186	Homo sapiens transmembrane protein 41B (TMEM41B), mRNA.
TMEM167B	0.12	0.0186	Homo sapiens transmembrane protein 167B (TMEM167B), mRNA.
RPS24	0.31	0.0186	Homo sapiens ribosomal protein S24 (RPS24), transcript variant 1, mRNA.
PDPR	-0.2	0.0187	PREDICTED: Homo sapiens pyruvate dehydrogenase phosphatase regulatory subunit (PDPR), mRNA.
TMEM9B	0.08	0.0189	Homo sapiens TMEM9 domain family, member B (TMEM9B), mRNA.
MAPKAPK2	-0.1	0.0189	Homo sapiens mitogen-activated protein kinase-activated protein kinase 2 (MAPKAPK2), transcript variant 2, mRNA.
EHBP1L1	-0.12	0.0189	Homo sapiens EH domain binding protein 1-like 1 (EHBP1L1), mRNA.
OCIAD2	0.14	0.0189	Homo sapiens OCIA domain containing 2 (OCIAD2), transcript variant 1, mRNA.
PCNA	0.11	0.0189	Homo sapiens proliferating cell nuclear antigen (PCNA), transcript variant 2, mRNA.
MKNK2	-0.13	0.019	Homo sapiens MAP kinase interacting serine/threonine kinase 2 (MKNK2), transcript variant 1, mRNA.
DAPP1	-0.11	0.0191	Homo sapiens dual adaptor of phosphotyrosine and 3-phosphoinositides (DAPP1), mRNA.
LEMD3	0.2	0.0191	Homo sapiens LEM domain containing 3 (LEMD3), mRNA.
LCP1	-0.12	0.0191	Homo sapiens lymphocyte cytosolic protein 1 (L-plastin) (LCP1), mRNA.
AARS	-0.12	0.0191	Homo sapiens alanyl-tRNA synthetase (AARS), mRNA.
AHR	-0.16	0.0192	Homo sapiens aryl hydrocarbon receptor (AHR), mRNA.
ACTB	-0.11	0.0192	Homo sapiens actin, beta (ACTB), mRNA.
STAMBPL1	0.16	0.0192	Homo sapiens STAM binding protein-like 1 (STAMBPL1), mRNA.
EIF4A3	-0.1	0.0192	Homo sapiens eukaryotic translation initiation factor 4A, isoform 3 (EIF4A3), mRNA.
SF3B1	0.13	0.0192	Homo sapiens splicing factor 3b, subunit 1, 155kDa (SF3B1), transcript variant 1, mRNA.
INTS9	-0.08	0.0192	Homo sapiens integrator complex subunit 9 (INTS9), mRNA.
BTAF1	0.17	0.0192	Homo sapiens BTAF1 RNA polymerase II, B-TFIID transcription factor-associated, 170kDa (Mot1 homolog, S. cerevisiae) (BTAF1), mRNA.
CLIC3	-0.29	0.0193	Homo sapiens chloride intracellular channel 3 (CLIC3), mRNA.
SDHB	0.06	0.0193	Homo sapiens succinate dehydrogenase complex, subunit B, iron sulfur (Ip) (SDHB), nuclear gene encoding mitochondrial protein, mRNA.
ARID1A	-0.12	0.0193	Homo sapiens AT rich interactive domain 1A (SWI-like) (ARID1A), transcript variant 2, mRNA.
DUSP12	0.12	0.0194	Homo sapiens dual specificity phosphatase 12 (DUSP12), mRNA.
FAM65A	-0.13	0.0194	Homo sapiens family with sequence similarity 65, member A (FAM65A), mRNA.
ADD1	-0.12	0.0194	Homo sapiens adducin 1 (alpha) (ADD1), transcript variant 4, mRNA.
FBXL5	0.12	0.0194	Homo sapiens F-box and leucine-rich repeat protein 5 (FBXL5), transcript variant 1, mRNA.
TOMM22	0.09	0.0196	Homo sapiens translocase of outer mitochondrial membrane 22 homolog (yeast) (TOMM22), nuclear gene encoding mitochondrial protein, mRNA.
SRP72	0.12	0.0197	Homo sapiens signal recognition particle 72kDa (SRP72), mRNA.
CREB3L2	-0.1	0.0197	Homo sapiens cAMP responsive element binding protein 3-like 2 (CREB3L2), mRNA.
CROP	0.18	0.0197	Homo sapiens cisplatin resistance-associated overexpressed protein (CROP), transcript variant 2, mRNA.
SMARCB1	-0.11	0.0197	Homo sapiens SWI/SNF related, matrix associated, actin dependent regulator of chromatin, subfamily b, member 1 (SMARCB1), transcript variant 2, mRNA.
SNX3	0.12	0.0197	Homo sapiens sorting nexin 3 (SNX3), mRNA.
AP1S2	0.23	0.0198	Homo sapiens adaptor-related protein complex 1, sigma 2 subunit (AP1S2), mRNA.
C17ORF45	0.22	0.0198	Homo sapiens chromosome 17 open reading frame 45 (C17orf45), mRNA.
HEBP2	0.18	0.0199	Homo sapiens heme binding protein 2 (HEBP2), mRNA.
C11ORF10	0.07	0.0199	Homo sapiens chromosome 11 open reading frame 10 (C11orf10), mRNA.
TMEM140	-0.19	0.0199	Homo sapiens transmembrane protein 140 (TMEM140), mRNA.
FYB	0.08	0.02	Homo sapiens FYN binding protein (FYB-120/130) (FYB), transcript variant 1, mRNA.
PRPF31	-0.09	0.02	Homo sapiens PRP31 pre-mRNA processing factor 31 homolog (S. cerevisiae) (PRPF31), mRNA.
RPRC1	-0.13	0.02	Homo sapiens arginine/proline rich coiled-coil 1 (RPRC1), mRNA.
KIAA1949	-0.11	0.02	Homo sapiens KIAA1949 (KIAA1949), mRNA.
MTMR3	-0.12	0.02	Homo sapiens myotubularin related protein 3 (MTMR3), transcript variant 3, mRNA.
TMEM14D	0.17	0.02	PREDICTED: Homo sapiens transmembrane protein 14D (TMEM14D), mRNA.
ZC3H4	-0.11	0.02	Homo sapiens zinc finger CCCH-type containing 4 (ZC3H4), mRNA.
C20ORF4	-0.1	0.02	Homo sapiens chromosome 20 open reading frame 4 (C20orf4), mRNA.
ZBTB4	-0.1	0.02	Homo sapiens zinc finger and BTB domain containing 4 (ZBTB4), mRNA.
TSPAN33	-0.21	0.0202	Homo sapiens tetraspanin 33 (TSPAN33), mRNA.
EIF4A2	0.14	0.0202	Homo sapiens eukaryotic translation initiation factor 4A, isoform 2 (EIF4A2), mRNA.
RARA	-0.15	0.0202	Homo sapiens retinoic acid receptor, alpha (RARA), transcript variant 1, mRNA.
AHSA1	-0.08	0.0202	Homo sapiens AHA1, activator of heat shock 90kDa protein ATPase homolog 1 (yeast) (AHSA1), mRNA.
TOMM6	0.15	0.0203	Homo sapiens translocase of outer mitochondrial membrane 6 homolog (yeast) (TOMM6), nuclear gene encoding mitochondrial protein, mRNA.
C15ORF39	-0.19	0.0203	Homo sapiens chromosome 15 open reading frame 39 (C15orf39), mRNA.
GAPT	0.18	0.0203	Homo sapiens GRB2-binding adaptor protein, transmembrane (GAPT), mRNA.
SLCO3A1	-0.12	0.0203	Homo sapiens solute carrier organic anion transporter family, member 3A1 (SLCO3A1), mRNA.
COPS8	0.13	0.0203	Homo sapiens COP9 constitutive photomorphogenic homolog subunit 8 (Arabidopsis) (COPS8), transcript variant 2, mRNA.
CAPN1	-0.14	0.0203	Homo sapiens calpain 1, (mu/I) large subunit (CAPN1), mRNA.
RNF40	-0.18	0.0206	Homo sapiens ring finger protein 40 (RNF40), mRNA.
CENTB2	0.13	0.0206	Homo sapiens centaurin, beta 2 (CENTB2), mRNA.
BAZ2B	0.18	0.0206	Homo sapiens bromodomain adjacent to zinc finger domain, 2B (BAZ2B), mRNA.
NCF1	-0.19	0.0206	Homo sapiens neutrophil cytosolic factor 1 (NCF1), mRNA.
CSF1R	-0.16	0.0207	Homo sapiens colony stimulating factor 1 receptor, formerly McDonough feline sarcoma viral (v-fms) oncogene homolog (CSF1R), mRNA.
ZNF738	-0.14	0.0207	PREDICTED: Homo sapiens misc_RNA (ZNF738), partial miscRNA.
KCTD13	-0.1	0.0207	Homo sapiens potassium channel tetramerisation domain containing 13 (KCTD13), mRNA.
KAT2B	0.19	0.0207	Homo sapiens K(lysine) acetyltransferase 2B (KAT2B), mRNA.
AKTIP	0.11	0.0207	Homo sapiens AKT interacting protein (AKTIP), transcript variant 1, mRNA.
SH3BP1	-0.15	0.0207	Homo sapiens SH3-domain binding protein 1 (SH3BP1), mRNA.
MOBKL2A	-0.17	0.0209	Homo sapiens MOB1, Mps One Binder kinase activator-like 2A (yeast) (MOBKL2A), mRNA.
RPS13	0.12	0.0209	Homo sapiens ribosomal protein S13 (RPS13), mRNA.
SLC9A3R1	-0.11	0.0209	Homo sapiens solute carrier family 9 (sodium/hydrogen exchanger), member 3 regulator 1 (SLC9A3R1), mRNA.
PXN	-0.15	0.021	Homo sapiens paxillin (PXN), mRNA.
PPP2R1A	-0.1	0.021	Homo sapiens protein phosphatase 2 (formerly 2A), regulatory subunit A , alpha isoform (PPP2R1A), mRNA.
CRBN	0.2	0.021	Homo sapiens cereblon (CRBN), mRNA.
KLHL5	0.1	0.021	Homo sapiens kelch-like 5 (Drosophila) (KLHL5), transcript variant 3, mRNA.
DNM2	-0.12	0.021	Homo sapiens dynamin 2 (DNM2), transcript variant 2, mRNA.
IGBP1	0.1	0.021	Homo sapiens immunoglobulin (CD79A) binding protein 1 (IGBP1), mRNA.
CCDC14	0.15	0.021	Homo sapiens coiled-coil domain containing 14 (CCDC14), mRNA.
ATP5E	0.2	0.021	Homo sapiens ATP synthase, H+ transporting, mitochondrial F1 complex, epsilon subunit (ATP5E), nuclear gene encoding mitochondrial protein, mRNA.
EIF3H	0.09	0.021	Homo sapiens eukaryotic translation initiation factor 3, subunit H (EIF3H), mRNA.
ILK	-0.1	0.0212	Homo sapiens integrin-linked kinase (ILK), transcript variant 1, mRNA.
TMEM87A	-0.08	0.0212	Homo sapiens transmembrane protein 87A (TMEM87A), mRNA.
CD302	0.17	0.0212	Homo sapiens CD302 molecule (CD302), mRNA.
OAS2	-0.24	0.0213	Homo sapiens 2'-5'-oligoadenylate synthetase 2, 69/71kDa (OAS2), transcript variant 1, mRNA.
XPC	-0.1	0.0213	Homo sapiens xeroderma pigmentosum, complementation group C (XPC), mRNA.
TATDN2	-0.1	0.0213	Homo sapiens TatD DNase domain containing 2 (TATDN2), mRNA.
EFR3A	0.16	0.0213	Homo sapiens EFR3 homolog A (S. cerevisiae) (EFR3A), mRNA.
LTV1	0.1	0.0213	Homo sapiens LTV1 homolog (S. cerevisiae) (LTV1), mRNA.
CALR	-0.11	0.0213	Homo sapiens calreticulin (CALR), mRNA.
PSMA4	0.23	0.0213	Homo sapiens proteasome (prosome, macropain) subunit, alpha type, 4 (PSMA4), mRNA.
NADK	-0.15	0.0213	Homo sapiens NAD kinase (NADK), mRNA.
UXT	0.09	0.0214	Homo sapiens ubiquitously-expressed transcript (UXT), transcript variant 2, mRNA.
MED25	-0.21	0.0217	Homo sapiens mediator complex subunit 25 (MED25), mRNA.
SLC4A7	0.24	0.0217	Homo sapiens solute carrier family 4, sodium bicarbonate cotransporter, member 7 (SLC4A7), mRNA.
GPR65	0.2	0.0217	Homo sapiens G protein-coupled receptor 65 (GPR65), mRNA.
TMED5	0.19	0.0218	Homo sapiens transmembrane emp24 protein transport domain containing 5 (TMED5), mRNA.
GGA1	-0.09	0.0218	Homo sapiens golgi associated, gamma adaptin ear containing, ARF binding protein 1 (GGA1), transcript variant 3, mRNA.
JAZF1	0.15	0.0219	Homo sapiens JAZF zinc finger 1 (JAZF1), mRNA.
UBA7	-0.1	0.0219	Homo sapiens ubiquitin-like modifier activating enzyme 7 (UBA7), mRNA.
USP7	-0.17	0.0219	Homo sapiens ubiquitin specific peptidase 7 (herpes virus-associated) (USP7), mRNA.
PPP1CB	0.19	0.0219	Homo sapiens protein phosphatase 1, catalytic subunit, beta isoform (PPP1CB), transcript variant 3, mRNA.
SEC11A	0.13	0.0219	Homo sapiens SEC11 homolog A (S. cerevisiae) (SEC11A), mRNA.
CYB5R4	0.13	0.0219	Homo sapiens cytochrome b5 reductase 4 (CYB5R4), mRNA.
RERE	-0.14	0.022	Homo sapiens arginine-glutamic acid dipeptide (RE) repeats (RERE), transcript variant 3, mRNA.
PPTC7	-0.13	0.022	Homo sapiens PTC7 protein phosphatase homolog (S. cerevisiae) (PPTC7), mRNA.
LDHA	0.08	0.0222	Homo sapiens lactate dehydrogenase A (LDHA), transcript variant 2, mRNA.
SURF1	0.09	0.0223	Homo sapiens surfeit 1 (SURF1), nuclear gene encoding mitochondrial protein, mRNA.
PIP5K2B	-0.17	0.0224	Homo sapiens phosphatidylinositol-4-phosphate 5-kinase, type II, beta (PIP5K2B), transcript variant 2, mRNA.
ALPP	-0.14	0.0224	Homo sapiens alkaline phosphatase, placental (Regan isozyme) (ALPP), mRNA.
POLDIP3	-0.13	0.0225	Homo sapiens polymerase (DNA-directed), delta interacting protein 3 (POLDIP3), transcript variant 2, mRNA.
RPS3A	0.39	0.0225	Homo sapiens ribosomal protein S3A (RPS3A), mRNA.
EML3	-0.11	0.0225	Homo sapiens echinoderm microtubule associated protein like 3 (EML3), mRNA.
POLE4	0.14	0.0225	Homo sapiens polymerase (DNA-directed), epsilon 4 (p12 subunit) (POLE4), mRNA.
TIGA1	0.14	0.0225	Homo sapiens TIGA1 (TIGA1), mRNA.
GNAI3	0.15	0.0225	Homo sapiens guanine nucleotide binding protein (G protein), alpha inhibiting activity polypeptide 3 (GNAI3), mRNA.
LASS2	-0.08	0.0225	Homo sapiens LAG1 homolog, ceramide synthase 2 (LASS2), transcript variant 2, mRNA.
FOXN2	0.18	0.0225	Homo sapiens forkhead box N2 (FOXN2), mRNA.
C18ORF25	0.14	0.0225	Homo sapiens chromosome 18 open reading frame 25 (C18orf25), transcript variant 2, mRNA.
BRD9	-0.06	0.0225	Homo sapiens bromodomain containing 9 (BRD9), transcript variant 1, mRNA.
C12ORF41	0.1	0.0225	Homo sapiens chromosome 12 open reading frame 41 (C12orf41), mRNA.
RCBTB2	0.14	0.0226	Homo sapiens regulator of chromosome condensation (RCC1) and BTB (POZ) domain containing protein 2 (RCBTB2), mRNA.
SHC1	-0.08	0.0226	Homo sapiens SHC (Src homology 2 domain containing) transforming protein 1 (SHC1), transcript variant 2, mRNA.
RPA3	0.13	0.0226	Homo sapiens replication protein A3, 14kDa (RPA3), mRNA.
LY6E	-0.28	0.0226	Homo sapiens lymphocyte antigen 6 complex, locus E (LY6E), mRNA.
ARL2BP	0.09	0.0226	Homo sapiens ADP-ribosylation factor-like 2 binding protein (ARL2BP), mRNA.
YTHDF1	-0.07	0.0229	Homo sapiens YTH domain family, member 1 (YTHDF1), mRNA.
LSP1	-0.18	0.023	Homo sapiens lymphocyte-specific protein 1 (LSP1), transcript variant 2, mRNA.
FAM40B	-0.21	0.023	Homo sapiens family with sequence similarity 40, member B (FAM40B), mRNA.
ZNF493	-0.13	0.023	Homo sapiens zinc finger protein 493 (ZNF493), transcript variant 3, mRNA.
LAT2	-0.12	0.0231	Homo sapiens linker for activation of T cells family, member 2 (LAT2), transcript variant 1, mRNA.
ACTN1	-0.18	0.0231	Homo sapiens actinin, alpha 1 (ACTN1), mRNA.
RDH14	0.16	0.0231	Homo sapiens retinol dehydrogenase 14 (all-trans/9-cis/11-cis) (RDH14), mRNA.
ATP5F1	0.1	0.0231	Homo sapiens ATP synthase, H+ transporting, mitochondrial F0 complex, subunit B1 (ATP5F1), nuclear gene encoding mitochondrial protein, mRNA.
ATP6V1G1	0.18	0.0233	Homo sapiens ATPase, H+ transporting, lysosomal 13kDa, V1 subunit G1 (ATP6V1G1), mRNA.
C14ORF159	-0.12	0.0233	Homo sapiens chromosome 14 open reading frame 159 (C14orf159), mRNA.
FBL	0.1	0.0234	Homo sapiens fibrillarin (FBL), mRNA.
FAM153B	-0.22	0.0234	Homo sapiens family with sequence similarity 153, member B (FAM153B), mRNA.
CASC3	-0.14	0.0234	Homo sapiens cancer susceptibility candidate 3 (CASC3), mRNA.
TRIM41	-0.13	0.0234	Homo sapiens tripartite motif-containing 41 (TRIM41), transcript variant 2, mRNA.
DCLRE1C	-0.17	0.0234	Homo sapiens DNA cross-link repair 1C (PSO2 homolog, S. cerevisiae) (DCLRE1C), transcript variant b, mRNA.
XAB2	-0.1	0.0234	Homo sapiens XPA binding protein 2 (XAB2), mRNA.
PSMD12	-0.08	0.0234	PREDICTED: Homo sapiens proteasome (prosome, macropain) 26S subunit, non-ATPase, 12 (PSMD12), mRNA.
IL8RB	-0.2	0.0234	Homo sapiens interleukin 8 receptor, beta (IL8RB), mRNA.
KRCC1	0.16	0.0234	Homo sapiens lysine-rich coiled-coil 1 (KRCC1), mRNA.
NUAK2	-0.15	0.0234	Homo sapiens NUAK family, SNF1-like kinase, 2 (NUAK2), mRNA.
PATL1	-0.08	0.0234	Homo sapiens protein associated with topoisomerase II homolog 1 (yeast) (PATL1), mRNA.
FYTTD1	0.14	0.0235	Homo sapiens forty-two-three domain containing 1 (FYTTD1), transcript variant 2, mRNA.
TBPL1	0.1	0.0235	Homo sapiens TBP-like 1 (TBPL1), mRNA.
BRI3BP	-0.12	0.0235	PREDICTED: Homo sapiens BRI3 binding protein (BRI3BP), mRNA.
ATP2A3	-0.12	0.0235	Homo sapiens ATPase, Ca++ transporting, ubiquitous (ATP2A3), transcript variant 2, mRNA.
GMFB	0.18	0.0236	Homo sapiens glia maturation factor, beta (GMFB), mRNA.
CD24	0.26	0.0236	Homo sapiens CD24 molecule (CD24), mRNA.
FBXO18	-0.12	0.0236	Homo sapiens F-box protein, helicase, 18 (FBXO18), transcript variant 2, mRNA.
MTIF3	0.13	0.0237	Homo sapiens mitochondrial translational initiation factor 3 (MTIF3), nuclear gene encoding mitochondrial protein, mRNA.
ZNF586	0.09	0.0237	Homo sapiens zinc finger protein 586 (ZNF586), mRNA.
OBFC2A	0.14	0.0239	Homo sapiens oligonucleotide/oligosaccharide-binding fold containing 2A (OBFC2A), mRNA.
LRAP	-0.1	0.0239	Homo sapiens leukocyte-derived arginine aminopeptidase (LRAP), mRNA.
EIF2AK4	-0.16	0.024	Homo sapiens eukaryotic translation initiation factor 2 alpha kinase 4 (EIF2AK4), mRNA.
SERPINB1	0.13	0.024	Homo sapiens serpin peptidase inhibitor, clade B (ovalbumin), member 1 (SERPINB1), mRNA.
GOLGA3	-0.09	0.024	Homo sapiens golgi autoantigen, golgin subfamily a, 3 (GOLGA3), mRNA.
CABIN1	-0.13	0.024	Homo sapiens calcineurin binding protein 1 (CABIN1), mRNA.
CGGBP1	0.16	0.024	Homo sapiens CGG triplet repeat binding protein 1 (CGGBP1), transcript variant 1, mRNA.
NDRG3	-0.1	0.024	Homo sapiens NDRG family member 3 (NDRG3), transcript variant 2, mRNA.
REEP5	0.14	0.024	Homo sapiens receptor accessory protein 5 (REEP5), mRNA.
MYST3	-0.14	0.0241	Homo sapiens MYST histone acetyltransferase (monocytic leukemia) 3 (MYST3), mRNA.
CD52	0.26	0.0241	Homo sapiens CD52 molecule (CD52), mRNA.
CHMP5	0.27	0.0241	Homo sapiens chromatin modifying protein 5 (CHMP5), mRNA.
EIF2AK2	-0.24	0.0241	Homo sapiens eukaryotic translation initiation factor 2-alpha kinase 2 (EIF2AK2), mRNA.
ZNF142	-0.09	0.0241	Homo sapiens zinc finger protein 142 (ZNF142), transcript variant 2, mRNA.
UBE2E3	0.1	0.0242	Homo sapiens ubiquitin-conjugating enzyme E2E 3 (UBC4/5 homolog, yeast) (UBE2E3), transcript variant 1, mRNA.
MNT	-0.11	0.0242	Homo sapiens MAX binding protein (MNT), mRNA.
POLR3GL	0.11	0.0242	Homo sapiens polymerase (RNA) III (DNA directed) polypeptide G (32kD)-like (POLR3GL), mRNA.
AXIN1	-0.12	0.0243	Homo sapiens axin 1 (AXIN1), transcript variant 2, mRNA.
CNIH	0.17	0.0243	Homo sapiens cornichon homolog (Drosophila) (CNIH), transcript variant 2, mRNA.
TNRC6B	-0.11	0.0245	Homo sapiens trinucleotide repeat containing 6B (TNRC6B), transcript variant 2, mRNA.
MMS19L	-0.08	0.0245	Homo sapiens MMS19-like (MET18 homolog, S. cerevisiae) (MMS19L), mRNA.
S1PR5	-0.25	0.0246	Homo sapiens sphingosine-1-phosphate receptor 5 (S1PR5), mRNA.
KIAA0101	-0.07	0.0246	Homo sapiens KIAA0101 (KIAA0101), transcript variant 2, mRNA.
RPL4	0.15	0.0246	Homo sapiens ribosomal protein L4 (RPL4), mRNA.
PPARBP	-0.11	0.0247	Homo sapiens PPAR binding protein (PPARBP), mRNA.
PIK3CG	-0.14	0.0249	Homo sapiens phosphoinositide-3-kinase, catalytic, gamma polypeptide (PIK3CG), mRNA.
DGUOK	0.06	0.025	Homo sapiens deoxyguanosine kinase (DGUOK), nuclear gene encoding mitochondrial protein, transcript variant 1, mRNA.
CCNG1	0.1	0.025	Homo sapiens cyclin G1 (CCNG1), transcript variant 2, mRNA.
PLCB2	-0.13	0.025	Homo sapiens phospholipase C, beta 2 (PLCB2), mRNA.
IL18BP	-0.11	0.025	Homo sapiens interleukin 18 binding protein (IL18BP), transcript variant A, mRNA.
IFRD1	0.17	0.0251	Homo sapiens interferon-related developmental regulator 1 (IFRD1), transcript variant 1, mRNA.
NCBP2	0.1	0.0251	Homo sapiens nuclear cap binding protein subunit 2, 20kDa (NCBP2), transcript variant 1, mRNA.
MS4A6A	0.17	0.0251	Homo sapiens membrane-spanning 4-domains, subfamily A, member 6A (MS4A6A), transcript variant 3, mRNA.
NDUFV1	-0.08	0.0251	Homo sapiens NADH dehydrogenase (ubiquinone) flavoprotein 1, 51kDa (NDUFV1), mRNA.
PARP1	-0.13	0.0251	Homo sapiens poly (ADP-ribose) polymerase family, member 1 (PARP1), mRNA.
FLJ31306	0.14	0.0253	PREDICTED: Homo sapiens hypothetical protein FLJ31306 (FLJ31306), mRNA.
TBCD	-0.14	0.0253	Homo sapiens tubulin folding cofactor D (TBCD), mRNA.
NCL	-0.1	0.0253	Homo sapiens nucleolin (NCL), mRNA.
SPPL2A	0.1	0.0254	Homo sapiens signal peptide peptidase-like 2A (SPPL2A), mRNA.
FAU	0.17	0.0254	Homo sapiens Finkel-Biskis-Reilly murine sarcoma virus (FBR-MuSV) ubiquitously expressed (FAU), mRNA.
DEF6	-0.09	0.0254	Homo sapiens differentially expressed in FDCP 6 homolog (mouse) (DEF6), mRNA.
GMIP	-0.14	0.0254	Homo sapiens GEM interacting protein (GMIP), mRNA.
TRIOBP	-0.13	0.0254	Homo sapiens TRIO and F-actin binding protein (TRIOBP), transcript variant 6, mRNA.
NUBPL	-0.16	0.0254	Homo sapiens nucleotide binding protein-like (NUBPL), mRNA.
RPL41	0.2	0.0254	Homo sapiens ribosomal protein L41 (RPL41), transcript variant 2, mRNA.
ARAP1	-0.13	0.0254	Homo sapiens ArfGAP with RhoGAP domain, ankyrin repeat and PH domain 1 (ARAP1), transcript variant 3, mRNA.
RPL13L	0.15	0.0254	Homo sapiens ribosomal protein L13-like (RPL13L), non-coding RNA.
ITGA5	-0.14	0.0254	Homo sapiens integrin, alpha 5 (fibronectin receptor, alpha polypeptide) (ITGA5), mRNA.
SEPT5	-0.28	0.0255	Homo sapiens septin 5 (SEPT5), mRNA.
PRKRIR	0.18	0.0255	Homo sapiens protein-kinase, interferon-inducible double stranded RNA dependent inhibitor, repressor of (P58 repressor) (PRKRIR), mRNA.
DOPEY2	-0.16	0.0255	Homo sapiens dopey family member 2 (DOPEY2), mRNA.
NDUFS3	0.08	0.0257	Homo sapiens NADH dehydrogenase (ubiquinone) Fe-S protein 3, 30kDa (NADH-coenzyme Q reductase) (NDUFS3), mRNA.
ETV6	-0.11	0.0258	Homo sapiens ets variant 6 (ETV6), mRNA.
KIAA0174	-0.07	0.0258	Homo sapiens KIAA0174 (KIAA0174), mRNA.
RPL30	0.17	0.0258	Homo sapiens ribosomal protein L30 (RPL30), mRNA.
PRKCSH	-0.11	0.0258	Homo sapiens protein kinase C substrate 80K-H (PRKCSH), transcript variant 2, mRNA.
PSMD6	0.07	0.0259	Homo sapiens proteasome (prosome, macropain) 26S subunit, non-ATPase, 6 (PSMD6), mRNA.
CKLF	0.14	0.0259	Homo sapiens chemokine-like factor (CKLF), transcript variant 5, mRNA.
EEF1AL7	0.14	0.0259	Homo sapiens eukaryotic translation elongation factor 1 alpha-like 7 (EEF1AL7), non-coding RNA.
FAM160B1	0.16	0.0259	Homo sapiens family with sequence similarity 160, member B1 (FAM160B1), transcript variant 1, mRNA.
SIN3A	-0.12	0.0259	Homo sapiens SIN3 homolog A, transcription regulator (yeast) (SIN3A), mRNA.
PPM1G	-0.08	0.0259	Homo sapiens protein phosphatase 1G (formerly 2C), magnesium-dependent, gamma isoform (PPM1G), transcript variant 2, mRNA.
YRDC	-0.11	0.026	Homo sapiens yrdC domain containing (E. coli) (YRDC), nuclear gene encoding mitochondrial protein, mRNA.
BAT3	-0.18	0.0261	Homo sapiens HLA-B associated transcript 3 (BAT3), transcript variant 3, mRNA.
STAT2	-0.14	0.0261	Homo sapiens signal transducer and activator of transcription 2, 113kDa (STAT2), mRNA.
ABR	-0.11	0.0261	Homo sapiens active BCR-related gene (ABR), transcript variant 2, mRNA.
PRDX4	0.15	0.0261	Homo sapiens peroxiredoxin 4 (PRDX4), mRNA.
RPS8	0.14	0.0262	Homo sapiens ribosomal protein S8 (RPS8), mRNA.
KLHL12	0.08	0.0262	Homo sapiens kelch-like 12 (Drosophila) (KLHL12), mRNA.
FAM120B	-0.09	0.0262	Homo sapiens family with sequence similarity 120B (FAM120B), mRNA.
DTX2	-0.13	0.0262	Homo sapiens deltex homolog 2 (Drosophila) (DTX2), mRNA.
TRAM1	0.13	0.0262	Homo sapiens translocation associated membrane protein 1 (TRAM1), mRNA.
RCC2	-0.09	0.0263	Homo sapiens regulator of chromosome condensation 2 (RCC2), mRNA.
FAM63A	-0.11	0.0263	Homo sapiens family with sequence similarity 63, member A (FAM63A), transcript variant 1, mRNA.
SDHALP1	-0.16	0.0264	Homo sapiens succinate dehydrogenase complex, subunit A, flavoprotein pseudogene 1 (SDHALP1) on chromosome 3.
C14ORF166	0.12	0.0264	Homo sapiens chromosome 14 open reading frame 166 (C14orf166), mRNA.
SSB	0.14	0.0264	Homo sapiens Sjogren syndrome antigen B (autoantigen La) (SSB), mRNA.
DYNLT1	0.13	0.0266	Homo sapiens dynein, light chain, Tctex-type 1 (DYNLT1), mRNA.
HSPA1A	-0.18	0.0268	Homo sapiens heat shock 70kDa protein 1A (HSPA1A), mRNA.
PFDN1	0.08	0.0269	Homo sapiens prefoldin subunit 1 (PFDN1), mRNA.
REXO2	0.12	0.0269	Homo sapiens REX2, RNA exonuclease 2 homolog (S. cerevisiae) (REXO2), mRNA.
WBP11	-0.08	0.0269	Homo sapiens WW domain binding protein 11 (WBP11), mRNA.
AUP1	-0.07	0.0269	Homo sapiens ancient ubiquitous protein 1 (AUP1), mRNA.
ZFR	0.13	0.0269	Homo sapiens zinc finger RNA binding protein (ZFR), mRNA.
MRPS21	0.17	0.0269	Homo sapiens mitochondrial ribosomal protein S21 (MRPS21), nuclear gene encoding mitochondrial protein, transcript variant 2, mRNA.
TRIM21	-0.13	0.0269	Homo sapiens tripartite motif-containing 21 (TRIM21), mRNA.
ROCK2	-0.09	0.0269	Homo sapiens Rho-associated, coiled-coil containing protein kinase 2 (ROCK2), mRNA.
FAM49B	0.1	0.0269	Homo sapiens family with sequence similarity 49, member B (FAM49B), mRNA.
SEC14L1	-0.19	0.0269	Homo sapiens SEC14-like 1 (S. cerevisiae) (SEC14L1), transcript variant 1, mRNA.
C5ORF5	0.09	0.0269	Homo sapiens chromosome 5 open reading frame 5 (C5orf5), mRNA.
RSBN1	0.15	0.0271	Homo sapiens round spermatid basic protein 1 (RSBN1), mRNA.
FAR1	0.18	0.0271	Homo sapiens fatty acyl CoA reductase 1 (FAR1), mRNA.
NDE1	-0.14	0.0272	Homo sapiens nudE nuclear distribution gene E homolog 1 (A. nidulans) (NDE1), mRNA.
UNC84B	-0.09	0.0273	Homo sapiens unc-84 homolog B (C. elegans) (UNC84B), mRNA.
INPPL1	-0.13	0.0273	Homo sapiens inositol polyphosphate phosphatase-like 1 (INPPL1), mRNA.
IL17RD	-0.15	0.0273	Homo sapiens interleukin 17 receptor D (IL17RD), transcript variant 1, mRNA.
CCDC90B	0.13	0.0274	Homo sapiens coiled-coil domain containing 90B (CCDC90B), mRNA.
FIG4	-0.09	0.0274	Homo sapiens FIG4 homolog (S. cerevisiae) (FIG4), mRNA.
ARID3A	-0.15	0.0275	Homo sapiens AT rich interactive domain 3A (BRIGHT-like) (ARID3A), mRNA.
S100PBP	-0.08	0.0275	Homo sapiens S100P binding protein (S100PBP), transcript variant 1, mRNA.
TIMP1	-0.15	0.0275	Homo sapiens TIMP metallopeptidase inhibitor 1 (TIMP1), mRNA.
TPK1	0.11	0.0276	Homo sapiens thiamin pyrophosphokinase 1 (TPK1), transcript variant 2, mRNA.
C14ORF109	0.09	0.0276	Homo sapiens chromosome 14 open reading frame 109 (C14orf109), transcript variant 2, mRNA.
ZFYVE26	-0.08	0.0276	Homo sapiens zinc finger, FYVE domain containing 26 (ZFYVE26), mRNA.
ISG20L2	-0.11	0.0276	Homo sapiens interferon stimulated exonuclease gene 20kDa-like 2 (ISG20L2), mRNA.
MYO1F	-0.16	0.0276	Homo sapiens myosin IF (MYO1F), mRNA.
ACIN1	-0.07	0.0277	Homo sapiens apoptotic chromatin condensation inducer 1 (ACIN1), mRNA.
PARK7	0.16	0.0278	Homo sapiens Parkinson disease (autosomal recessive, early onset) 7 (PARK7), mRNA.
BCL2	0.13	0.0278	Homo sapiens B-cell CLL/lymphoma 2 (BCL2), nuclear gene encoding mitochondrial protein, transcript variant alpha, mRNA.
ACP1	0.15	0.0278	Homo sapiens acid phosphatase 1, soluble (ACP1), transcript variant 4, mRNA.
TMEM71	0.1	0.0278	Homo sapiens transmembrane protein 71 (TMEM71), mRNA.
MAP4K1	-0.11	0.0279	Homo sapiens mitogen-activated protein kinase kinase kinase kinase 1 (MAP4K1), transcript variant 1, mRNA.
GABARAPL2	0.09	0.028	Homo sapiens GABA(A) receptor-associated protein-like 2 (GABARAPL2), mRNA.
ELMO1	-0.14	0.028	Homo sapiens engulfment and cell motility 1 (ELMO1), transcript variant 1, mRNA.
CECR1	-0.13	0.028	Homo sapiens cat eye syndrome chromosome region, candidate 1 (CECR1), transcript variant 2, mRNA.
ADRBK1	-0.08	0.0282	Homo sapiens adrenergic, beta, receptor kinase 1 (ADRBK1), mRNA.
PPP2CA	0.06	0.0283	Homo sapiens protein phosphatase 2 (formerly 2A), catalytic subunit, alpha isoform (PPP2CA), mRNA.
MATR3	0.16	0.0283	Homo sapiens matrin 3 (MATR3), transcript variant 1, mRNA.
HACL1	0.08	0.0284	Homo sapiens 2-hydroxyacyl-CoA lyase 1 (HACL1), mRNA.
CCDC125	-0.14	0.0284	Homo sapiens coiled-coil domain containing 125 (CCDC125), mRNA.
UBN1	-0.16	0.0285	Homo sapiens ubinuclein 1 (UBN1), transcript variant 2, mRNA.
CLK1	0.19	0.0285	Homo sapiens CDC-like kinase 1 (CLK1), mRNA.
EWSR1	-0.08	0.0285	Homo sapiens Ewing sarcoma breakpoint region 1 (EWSR1), transcript variant EWS, mRNA.
TTC31	-0.08	0.0287	Homo sapiens tetratricopeptide repeat domain 31 (TTC31), mRNA.
DEDD2	-0.1	0.0287	Homo sapiens death effector domain containing 2 (DEDD2), mRNA.
MGST3	0.12	0.0287	Homo sapiens microsomal glutathione S-transferase 3 (MGST3), mRNA.
NDUFB2	0.17	0.029	Homo sapiens NADH dehydrogenase (ubiquinone) 1 beta subcomplex, 2, 8kDa (NDUFB2), nuclear gene encoding mitochondrial protein, mRNA.
VPS37C	-0.12	0.029	Homo sapiens vacuolar protein sorting 37 homolog C (S. cerevisiae) (VPS37C), mRNA.
BIRC2	0.17	0.0291	Homo sapiens baculoviral IAP repeat-containing 2 (BIRC2), mRNA.
TMEM123	0.21	0.0291	Homo sapiens transmembrane protein 123 (TMEM123), mRNA.
RNF24	-0.17	0.0292	Homo sapiens ring finger protein 24 (RNF24), mRNA.
IL2RB	-0.18	0.0292	Homo sapiens interleukin 2 receptor, beta (IL2RB), mRNA.
FNTA	0.08	0.0293	Homo sapiens farnesyltransferase, CAAX box, alpha (FNTA), transcript variant 3, mRNA.
SMAD4	0.11	0.0294	Homo sapiens SMAD family member 4 (SMAD4), mRNA.
UBR2	-0.09	0.0294	Homo sapiens ubiquitin protein ligase E3 component n-recognin 2 (UBR2), mRNA.
KIF21B	-0.11	0.0294	Homo sapiens kinesin family member 21B (KIF21B), mRNA.
TRIM56	-0.1	0.0295	Homo sapiens tripartite motif-containing 56 (TRIM56), mRNA.
HDHD2	0.11	0.0295	Homo sapiens haloacid dehalogenase-like hydrolase domain containing 2 (HDHD2), mRNA.
RPS2	0.08	0.0296	Homo sapiens ribosomal protein S2 (RPS2), mRNA.
EIF2C2	-0.17	0.0296	Homo sapiens eukaryotic translation initiation factor 2C, 2 (EIF2C2), mRNA.
ITM2A	0.17	0.0296	Homo sapiens integral membrane protein 2A (ITM2A), mRNA.
C19ORF53	0.08	0.0296	Homo sapiens chromosome 19 open reading frame 53 (C19orf53), mRNA.
HNRPH3	0.12	0.0296	Homo sapiens heterogeneous nuclear ribonucleoprotein H3 (2H9) (HNRPH3), transcript variant 2H9, mRNA.
PCSK7	-0.09	0.0296	Homo sapiens proprotein convertase subtilisin/kexin type 7 (PCSK7), mRNA.
COQ10B	0.11	0.0296	Homo sapiens coenzyme Q10 homolog B (S. cerevisiae) (COQ10B), mRNA.
CLDN14	-0.11	0.0298	Homo sapiens claudin 14 (CLDN14), transcript variant 2, mRNA.
RPS27	0.24	0.0299	Homo sapiens ribosomal protein S27 (metallopanstimulin 1) (RPS27), mRNA.
SARS	-0.08	0.0299	Homo sapiens seryl-tRNA synthetase (SARS), mRNA.
WDFY1	0.14	0.0299	Homo sapiens WD repeat and FYVE domain containing 1 (WDFY1), mRNA.
RBM17	0.09	0.0302	Homo sapiens RNA binding motif protein 17 (RBM17), mRNA.
LRP10	-0.13	0.0302	Homo sapiens low density lipoprotein receptor-related protein 10 (LRP10), mRNA.
SASH3	-0.09	0.0303	Homo sapiens SAM and SH3 domain containing 3 (SASH3), mRNA.
NDUFV2	0.08	0.0303	Homo sapiens NADH dehydrogenase (ubiquinone) flavoprotein 2, 24kDa (NDUFV2), mRNA.
CTDSP2	-0.1	0.0305	Homo sapiens CTD (carboxy-terminal domain, RNA polymerase II, polypeptide A) small phosphatase 2 (CTDSP2), mRNA.
PFDN5	0.25	0.0305	Homo sapiens prefoldin subunit 5 (PFDN5), transcript variant 3, mRNA.
CHCHD7	0.1	0.0305	Homo sapiens coiled-coil-helix-coiled-coil-helix domain containing 7 (CHCHD7), transcript variant 6, mRNA.
KIAA0922	-0.09	0.0307	Homo sapiens KIAA0922 (KIAA0922), mRNA.
METTL13	-0.08	0.0307	Homo sapiens methyltransferase like 13 (METTL13), transcript variant 1, mRNA.
HLA-E	-0.11	0.0307	Homo sapiens major histocompatibility complex, class I, E (HLA-E), mRNA.
BLZF1	-0.12	0.0307	Homo sapiens basic leucine zipper nuclear factor 1 (BLZF1), mRNA.
TAX1BP1	0.16	0.0307	Homo sapiens Tax1 (human T-cell leukemia virus type I) binding protein 1 (TAX1BP1), transcript variant 2, mRNA.
USP15	0.18	0.0307	Homo sapiens ubiquitin specific peptidase 15 (USP15), mRNA.
CRIP1	-0.13	0.0307	Homo sapiens cysteine-rich protein 1 (intestinal) (CRIP1), mRNA.
RPS14	0.14	0.031	Homo sapiens ribosomal protein S14 (RPS14), transcript variant 2, mRNA.
SMG5	-0.11	0.0313	Homo sapiens Smg-5 homolog, nonsense mediated mRNA decay factor (C. elegans) (SMG5), mRNA.
KYNU	0.16	0.0314	Homo sapiens kynureninase (L-kynurenine hydrolase) (KYNU), transcript variant 1, mRNA.
HSD17B7	-0.13	0.0314	Homo sapiens hydroxysteroid (17-beta) dehydrogenase 7 (HSD17B7), mRNA.
CXCR4	0.12	0.0314	Homo sapiens chemokine (C-X-C motif) receptor 4 (CXCR4), transcript variant 1, mRNA.
PLCG2	-0.11	0.0317	Homo sapiens phospholipase C, gamma 2 (phosphatidylinositol-specific) (PLCG2), mRNA.
FRMD8	-0.1	0.0319	Homo sapiens FERM domain containing 8 (FRMD8), mRNA.
ALKBH5	-0.08	0.0319	Homo sapiens alkB, alkylation repair homolog 5 (E. coli) (ALKBH5), mRNA.
CHD8	-0.13	0.032	Homo sapiens chromodomain helicase DNA binding protein 8 (CHD8), mRNA.
C21ORF24	-0.11	0.032	Homo sapiens chromosome 21 open reading frame 24 (C21orf24), mRNA.
PLEKHG3	-0.14	0.0321	Homo sapiens pleckstrin homology domain containing, family G (with RhoGef domain) member 3 (PLEKHG3), mRNA.
TRIM33	0.1	0.0321	Homo sapiens tripartite motif-containing 33 (TRIM33), transcript variant a, mRNA.
CHCHD9	0.11	0.0321	PREDICTED: Homo sapiens coiled-coil-helix-coiled-coil-helix domain containing 9 (CHCHD9), mRNA.
QRICH1	-0.07	0.0321	Homo sapiens glutamine-rich 1 (QRICH1), transcript variant 1, mRNA.
SHISA5	-0.12	0.0322	Homo sapiens shisa homolog 5 (Xenopus laevis) (SHISA5), mRNA.
MITD1	0.12	0.0322	Homo sapiens MIT, microtubule interacting and transport, domain containing 1 (MITD1), mRNA.
SPCS1	0.06	0.0322	Homo sapiens signal peptidase complex subunit 1 homolog (S. cerevisiae) (SPCS1), mRNA.
GPBP1	0.11	0.0322	Homo sapiens GC-rich promoter binding protein 1 (GPBP1), mRNA.
UBAP2L	-0.12	0.0323	Homo sapiens ubiquitin associated protein 2-like (UBAP2L), mRNA.
UROD	0.08	0.0323	Homo sapiens uroporphyrinogen decarboxylase (UROD), mRNA.
HMGB1L1	0.19	0.0324	Homo sapiens high-mobility group box 1-like 1 (HMGB1L1), mRNA.
USP24	-0.09	0.0325	Homo sapiens ubiquitin specific peptidase 24 (USP24), mRNA.
C16ORF61	0.17	0.0325	Homo sapiens chromosome 16 open reading frame 61 (C16orf61), mRNA.
SNW1	-0.07	0.0325	Homo sapiens SNW domain containing 1 (SNW1), mRNA.
N4BP2	-0.15	0.0325	Homo sapiens Nedd4 binding protein 2 (N4BP2), mRNA.
AHNAK	-0.11	0.0325	Homo sapiens AHNAK nucleoprotein (AHNAK), transcript variant 1, mRNA.
OSBPL9	0.08	0.0325	Homo sapiens oxysterol binding protein-like 9 (OSBPL9), transcript variant 3, mRNA.
RPL6	0.1	0.0326	Homo sapiens ribosomal protein L6 (RPL6), transcript variant 1, mRNA.
SAFB	-0.11	0.0326	Homo sapiens scaffold attachment factor B (SAFB), mRNA.
BCLAF1	0.1	0.0326	Homo sapiens BCL2-associated transcription factor 1 (BCLAF1), transcript variant 2, mRNA.
TRIM26	-0.12	0.0327	Homo sapiens tripartite motif-containing 26 (TRIM26), mRNA.
CCDC92	-0.1	0.0328	Homo sapiens coiled-coil domain containing 92 (CCDC92), mRNA.
NCRNA00219	0.13	0.0329	Homo sapiens non-protein coding RNA 219 (NCRNA00219), non-coding RNA.
MKLN1	0.08	0.0329	Homo sapiens muskelin 1, intracellular mediator containing kelch motifs (MKLN1), mRNA.
LSM7	0.14	0.0332	Homo sapiens LSM7 homolog, U6 small nuclear RNA associated (S. cerevisiae) (LSM7), mRNA.
C2ORF69	-0.12	0.0332	Homo sapiens chromosome 2 open reading frame 69 (C2orf69), mRNA.
PRIC285	-0.19	0.0333	Homo sapiens peroxisomal proliferator-activated receptor A interacting complex 285 (PRIC285), transcript variant 2, mRNA.
CCL5	-0.16	0.0334	Homo sapiens chemokine (C-C motif) ligand 5 (CCL5), mRNA.
CHMP1B	0.11	0.0334	Homo sapiens chromatin modifying protein 1B (CHMP1B), mRNA.
PABPC4	-0.08	0.0334	Homo sapiens poly(A) binding protein, cytoplasmic 4 (inducible form) (PABPC4), mRNA.
C9ORF164	-0.14	0.0334	Homo sapiens chromosome 9 open reading frame 164 (C9orf164), mRNA.
C16ORF53	0.07	0.0335	Homo sapiens chromosome 16 open reading frame 53 (C16orf53), mRNA.
RPL11	0.15	0.0336	Homo sapiens ribosomal protein L11 (RPL11), mRNA.
SPSB3	-0.07	0.0336	Homo sapiens splA/ryanodine receptor domain and SOCS box containing 3 (SPSB3), mRNA.
EXOC7	-0.07	0.0336	Homo sapiens exocyst complex component 7 (EXOC7), transcript variant 1, mRNA.
ZNF674	-0.09	0.0336	Homo sapiens zinc finger family member 674 (ZNF674), mRNA.
NIN	0.12	0.0339	Homo sapiens ninein (GSK3B interacting protein) (NIN), transcript variant 2, mRNA.
MARS	-0.08	0.0339	Homo sapiens methionyl-tRNA synthetase (MARS), mRNA.
CCDC109B	0.11	0.0339	Homo sapiens coiled-coil domain containing 109B (CCDC109B), mRNA.
KDELR1	-0.11	0.0339	Homo sapiens KDEL (Lys-Asp-Glu-Leu) endoplasmic reticulum protein retention receptor 1 (KDELR1), mRNA.
TMEM137	-0.17	0.0339	PREDICTED: Homo sapiens transmembrane protein 137 (TMEM137), misc RNA.
VPS16	-0.08	0.0339	Homo sapiens vacuolar protein sorting 16 homolog (S. cerevisiae) (VPS16), transcript variant 1, mRNA.
PITPNC1	-0.08	0.0341	Homo sapiens phosphatidylinositol transfer protein, cytoplasmic 1 (PITPNC1), transcript variant 2, mRNA.
FRG1	0.11	0.0342	Homo sapiens FSHD region gene 1 (FRG1), mRNA.
IFNAR2	-0.15	0.0343	Homo sapiens interferon (alpha, beta and omega) receptor 2 (IFNAR2), transcript variant 1, mRNA.
HSPA1B	-0.19	0.0343	Homo sapiens heat shock 70kDa protein 1B (HSPA1B), mRNA.
NSMAF	0.08	0.0343	Homo sapiens neutral sphingomyelinase (N-SMase) activation associated factor (NSMAF), mRNA.
RPS27A	0.07	0.0344	Homo sapiens ribosomal protein S27a (RPS27A), mRNA.
PLA2G4B	-0.1	0.0344	Homo sapiens phospholipase A2, group IVB (cytosolic) (PLA2G4B), mRNA.
SMG7	-0.11	0.0344	Homo sapiens Smg-7 homolog, nonsense mediated mRNA decay factor (C. elegans) (SMG7), transcript variant 1, mRNA.
ILF3	-0.1	0.0345	Homo sapiens interleukin enhancer binding factor 3, 90kDa (ILF3), transcript variant 1, mRNA.
ORC6L	-0.08	0.0345	Homo sapiens origin recognition complex, subunit 6 like (yeast) (ORC6L), mRNA.
KAT2A	-0.09	0.0346	Homo sapiens K(lysine) acetyltransferase 2A (KAT2A), mRNA.
RRP7B	-0.08	0.0346	Homo sapiens ribosomal RNA processing 7 homolog B (S. cerevisiae) (RRP7B), non-coding RNA.
TSSC4	-0.09	0.0346	Homo sapiens tumor suppressing subtransferable candidate 4 (TSSC4), mRNA.
HLA-H	-0.13	0.0346	Homo sapiens major histocompatibility complex, class I, H (pseudogene) (HLA-H), non-coding RNA.
CTNNBL1	-0.08	0.0346	Homo sapiens catenin, beta like 1 (CTNNBL1), mRNA.
SEC11C	0.19	0.0346	Homo sapiens SEC11 homolog C (S. cerevisiae) (SEC11C), mRNA.
LMO4	-0.08	0.0347	Homo sapiens LIM domain only 4 (LMO4), mRNA.
ERGIC3	0.07	0.0347	Homo sapiens ERGIC and golgi 3 (ERGIC3), transcript variant 1, mRNA.
DPP8	-0.08	0.0347	Homo sapiens dipeptidyl-peptidase 8 (DPP8), transcript variant 2, mRNA.
BTN3A3	-0.12	0.0348	Homo sapiens butyrophilin, subfamily 3, member A3 (BTN3A3), transcript variant 2, mRNA.
PRDM4	-0.07	0.0348	Homo sapiens PR domain containing 4 (PRDM4), mRNA.
HK1	-0.12	0.0349	Homo sapiens hexokinase 1 (HK1), nuclear gene encoding mitochondrial protein, transcript variant 5, mRNA.
BCL11A	-0.15	0.0349	Homo sapiens B-cell CLL/lymphoma 11A (zinc finger protein) (BCL11A), transcript variant 1, mRNA.
SH2D1A	0.17	0.0349	Homo sapiens SH2 domain protein 1A, Duncan's disease (lymphoproliferative syndrome) (SH2D1A), mRNA.
WAS	-0.12	0.0349	Homo sapiens Wiskott-Aldrich syndrome (eczema-thrombocytopenia) (WAS), mRNA.
DHPS	-0.07	0.0351	Homo sapiens deoxyhypusine synthase (DHPS), transcript variant 2, mRNA.
NOP58	0.15	0.0352	Homo sapiens NOP58 ribonucleoprotein homolog (yeast) (NOP58), mRNA.
CHKB	-0.08	0.0352	Homo sapiens choline kinase beta (CHKB), transcript variant 1, mRNA.
TMEM50B	0.15	0.0352	Homo sapiens transmembrane protein 50B (TMEM50B), mRNA.
COASY	-0.09	0.0353	Homo sapiens Coenzyme A synthase (COASY), transcript variant 4, mRNA.
MUL1	-0.08	0.0353	Homo sapiens mitochondrial E3 ubiquitin ligase 1 (MUL1), nuclear gene encoding mitochondrial protein, mRNA.
TM2D3	0.09	0.0354	Homo sapiens TM2 domain containing 3 (TM2D3), transcript variant 1, mRNA.
SDF4	-0.09	0.0354	Homo sapiens stromal cell derived factor 4 (SDF4), mRNA.
C19ORF70	0.09	0.0356	Homo sapiens chromosome 19 open reading frame 70 (C19orf70), mRNA.
C5ORF15	0.1	0.0357	Homo sapiens chromosome 5 open reading frame 15 (C5orf15), mRNA.
RPL7A	0.08	0.0357	Homo sapiens ribosomal protein L7a (RPL7A), mRNA.
PIAS1	-0.1	0.0358	Homo sapiens protein inhibitor of activated STAT, 1 (PIAS1), mRNA.
GTF2E2	0.06	0.0358	Homo sapiens general transcription factor IIE, polypeptide 2, beta 34kDa (GTF2E2), mRNA.
TUBB2C	-0.12	0.0359	Homo sapiens tubulin, beta 2C (TUBB2C), mRNA.
C1ORF162	-0.09	0.0362	Homo sapiens chromosome 1 open reading frame 162 (C1orf162), mRNA.
LANCL1	0.12	0.0362	Homo sapiens LanC lantibiotic synthetase component C-like 1 (bacterial) (LANCL1), mRNA.
C19ORF2	0.1	0.0362	Homo sapiens chromosome 19 open reading frame 2 (C19orf2), transcript variant 2, mRNA.
HLA-DRB3	-0.17	0.0362	Homo sapiens major histocompatibility complex, class II, DR beta 3 (HLA-DRB3), mRNA.
SOD1	0.08	0.0362	Homo sapiens superoxide dismutase 1, soluble (SOD1), mRNA.
C16ORF63	0.14	0.0362	Homo sapiens chromosome 16 open reading frame 63 (C16orf63), mRNA.
FOXO4	-0.18	0.0365	Homo sapiens forkhead box O4 (FOXO4), mRNA.
TSC22D1	-0.18	0.0365	Homo sapiens TSC22 domain family, member 1 (TSC22D1), transcript variant 2, mRNA.
AP1M1	-0.1	0.0365	Homo sapiens adaptor-related protein complex 1, mu 1 subunit (AP1M1), mRNA.
RSL1D1	0.09	0.0365	Homo sapiens ribosomal L1 domain containing 1 (RSL1D1), mRNA.
VARS	-0.11	0.0365	Homo sapiens valyl-tRNA synthetase (VARS), nuclear gene encoding mitochondrial protein, mRNA.
C14ORF106	0.13	0.0367	Homo sapiens chromosome 14 open reading frame 106 (C14orf106), mRNA.
MAN2A1	-0.11	0.0369	Homo sapiens mannosidase, alpha, class 2A, member 1 (MAN2A1), mRNA.
PARP14	-0.19	0.0369	Homo sapiens poly (ADP-ribose) polymerase family, member 14 (PARP14), mRNA.
SSH2	-0.14	0.0369	Homo sapiens slingshot homolog 2 (Drosophila) (SSH2), mRNA.
HSPB1	-0.13	0.0371	Homo sapiens heat shock 27kDa protein 1 (HSPB1), mRNA.
CPNE1	-0.11	0.0371	Homo sapiens copine I (CPNE1), transcript variant 8, mRNA.
SDF2	0.07	0.0371	Homo sapiens stromal cell-derived factor 2 (SDF2), mRNA.
YIPF4	0.1	0.0371	Homo sapiens Yip1 domain family, member 4 (YIPF4), mRNA.
MARCKSL1	-0.11	0.0371	Homo sapiens MARCKS-like 1 (MARCKSL1), mRNA.
PDCD4	-0.13	0.0371	Homo sapiens programmed cell death 4 (neoplastic transformation inhibitor) (PDCD4), transcript variant 2, mRNA.
LYST	0.11	0.0371	Homo sapiens lysosomal trafficking regulator (LYST), mRNA.
SF3A2	-0.12	0.0371	Homo sapiens splicing factor 3a, subunit 2, 66kDa (SF3A2), mRNA.
NCKAP1L	-0.09	0.0371	Homo sapiens NCK-associated protein 1-like (NCKAP1L), mRNA.
ACBD3	0.11	0.0371	Homo sapiens acyl-Coenzyme A binding domain containing 3 (ACBD3), mRNA.
RAPGEF1	-0.1	0.0372	Homo sapiens Rap guanine nucleotide exchange factor (GEF) 1 (RAPGEF1), transcript variant 2, mRNA.
POGK	-0.07	0.0372	Homo sapiens pogo transposable element with KRAB domain (POGK), mRNA.
FAM120AOS	0.06	0.0372	Homo sapiens family with sequence similarity 120A opposite strand (FAM120AOS), mRNA.
SYK	-0.14	0.0372	Homo sapiens spleen tyrosine kinase (SYK), mRNA.
DDX1	0.08	0.0372	Homo sapiens DEAD (Asp-Glu-Ala-Asp) box polypeptide 1 (DDX1), mRNA.
MRPS24	0.07	0.0373	Homo sapiens mitochondrial ribosomal protein S24 (MRPS24), nuclear gene encoding mitochondrial protein, mRNA.
HLA-B	-0.09	0.0373	Homo sapiens major histocompatibility complex, class I, B (HLA-B), mRNA.
CAPZB	-0.1	0.0374	Homo sapiens capping protein (actin filament) muscle Z-line, beta (CAPZB), mRNA.
ITGB2	-0.1	0.0375	Homo sapiens integrin, beta 2 (antigen CD18 (p95), lymphocyte function-associated antigen 1; macrophage antigen 1 (mac-1) beta subunit) (ITGB2), mRNA.
RBM34	0.1	0.0375	Homo sapiens RNA binding motif protein 34 (RBM34), mRNA.
FBXO11	0.08	0.0375	Homo sapiens F-box protein 11 (FBXO11), transcript variant 1, mRNA.
GP9	-0.28	0.0376	Homo sapiens glycoprotein IX (platelet) (GP9), mRNA.
LRCH4	-0.11	0.0378	Homo sapiens leucine-rich repeats and calponin homology (CH) domain containing 4 (LRCH4), mRNA.
NISCH	-0.08	0.0379	Homo sapiens nischarin (NISCH), mRNA.
RAPGEF6	-0.1	0.038	Homo sapiens Rap guanine nucleotide exchange factor (GEF) 6 (RAPGEF6), mRNA.
XPO6	-0.13	0.0382	Homo sapiens exportin 6 (XPO6), mRNA.
EBAG9	0.11	0.0382	Homo sapiens estrogen receptor binding site associated, antigen, 9 (EBAG9), transcript variant 2, mRNA.
VWCE	-0.4	0.0382	Homo sapiens von Willebrand factor C and EGF domains (VWCE), mRNA.
ARL6IP1	0.09	0.0383	Homo sapiens ADP-ribosylation factor-like 6 interacting protein 1 (ARL6IP1), mRNA.
RAB9A	0.08	0.0383	Homo sapiens RAB9A, member RAS oncogene family (RAB9A), mRNA.
CNDP2	-0.09	0.0383	Homo sapiens CNDP dipeptidase 2 (metallopeptidase M20 family) (CNDP2), mRNA.
HIF1A	0.12	0.0383	Homo sapiens hypoxia-inducible factor 1, alpha subunit (basic helix-loop-helix transcription factor) (HIF1A), transcript variant 2, mRNA.
PRPF8	-0.15	0.0384	Homo sapiens PRP8 pre-mRNA processing factor 8 homolog (S. cerevisiae) (PRPF8), mRNA.
BNIP3L	0.24	0.0384	Homo sapiens BCL2/adenovirus E1B 19kDa interacting protein 3-like (BNIP3L), mRNA.
SPTAN1	-0.14	0.0387	Homo sapiens spectrin, alpha, non-erythrocytic 1 (alpha-fodrin) (SPTAN1), mRNA.
KPNA1	-0.1	0.0387	Homo sapiens karyopherin alpha 1 (importin alpha 5) (KPNA1), mRNA.
FLJ44124	-0.11	0.0389	Homo sapiens hypothetical protein LOC641737 (FLJ44124), mRNA.
CCDC56	0.07	0.0389	Homo sapiens coiled-coil domain containing 56 (CCDC56), mRNA.
ARRB2	-0.11	0.039	Homo sapiens arrestin, beta 2 (ARRB2), transcript variant 2, mRNA.
RALBP1	-0.12	0.039	Homo sapiens ralA binding protein 1 (RALBP1), mRNA.
RPL10A	0.08	0.0391	Homo sapiens ribosomal protein L10a (RPL10A), mRNA.
MRPL45	0.09	0.0391	Homo sapiens mitochondrial ribosomal protein L45 (MRPL45), nuclear gene encoding mitochondrial protein, mRNA.
WDR22	-0.08	0.0395	Homo sapiens WD repeat domain 22 (WDR22), mRNA.
HNRPUL1	-0.09	0.0399	Homo sapiens heterogeneous nuclear ribonucleoprotein U-like 1 (HNRPUL1), transcript variant 4, mRNA.
JARID1A	-0.11	0.0399	Homo sapiens Jumonji, AT rich interactive domain 1A (RBBP2-like) (JARID1A), mRNA.
GMPR2	0.06	0.04	Homo sapiens guanosine monophosphate reductase 2 (GMPR2), transcript variant 2, mRNA.
CCNI	-0.11	0.0402	Homo sapiens cyclin I (CCNI), mRNA.
SLC4A5	-0.18	0.0402	Homo sapiens solute carrier family 4, sodium bicarbonate cotransporter, member 5 (SLC4A5), transcript variant c, mRNA.
FERMT3	-0.1	0.0409	Homo sapiens fermitin family homolog 3 (Drosophila) (FERMT3), transcript variant URP2SF, mRNA.
RAC1	-0.07	0.0409	Homo sapiens ras-related C3 botulinum toxin substrate 1 (rho family, small GTP binding protein Rac1) (RAC1), transcript variant Rac1, mRNA.
CLINT1	0.11	0.0409	Homo sapiens clathrin interactor 1 (CLINT1), mRNA.
ANAPC5	-0.06	0.0411	Homo sapiens anaphase promoting complex subunit 5 (ANAPC5), mRNA.
HIST1H4C	0.19	0.0411	Homo sapiens histone cluster 1, H4c (HIST1H4C), mRNA.
RAXL1	-0.15	0.0412	Homo sapiens retina and anterior neural fold homeobox like 1 (RAXL1), mRNA.
CRCP	-0.11	0.0412	Homo sapiens CGRP receptor component (CRCP), transcript variant 1, mRNA.
GALC	0.09	0.0413	Homo sapiens galactosylceramidase (GALC), transcript variant 1, mRNA.
SND1	-0.11	0.0413	Homo sapiens staphylococcal nuclease and tudor domain containing 1 (SND1), mRNA.
MIS12	0.11	0.0413	Homo sapiens MIS12, MIND kinetochore complex component, homolog (S. pombe) (MIS12), mRNA.
SFT2D1	0.09	0.0413	Homo sapiens SFT2 domain containing 1 (SFT2D1), mRNA.
KIAA0494	-0.09	0.0414	Homo sapiens KIAA0494 (KIAA0494), mRNA.
RN7SL1	-0.08	0.0415	Homo sapiens RNA, 7SL, cytoplasmic 1 (RN7SL1), small cytoplasmic RNA.
G6PD	-0.15	0.0415	Homo sapiens glucose-6-phosphate dehydrogenase (G6PD), transcript variant 1, mRNA.
TRIM39	-0.06	0.0416	Homo sapiens tripartite motif-containing 39 (TRIM39), transcript variant 1, mRNA.
SEMA3E	-0.12	0.0416	Homo sapiens sema domain, immunoglobulin domain (Ig), short basic domain, secreted, (semaphorin) 3E (SEMA3E), mRNA.
STUB1	-0.08	0.0418	Homo sapiens STIP1 homology and U-box containing protein 1 (STUB1), mRNA.
SRPR	-0.1	0.0418	Homo sapiens signal recognition particle receptor (docking protein) (SRPR), mRNA.
NDUFB7	0.13	0.042	Homo sapiens NADH dehydrogenase (ubiquinone) 1 beta subcomplex, 7, 18kDa (NDUFB7), nuclear gene encoding mitochondrial protein, mRNA.
TIMM23	0.06	0.0421	Homo sapiens translocase of inner mitochondrial membrane 23 homolog (yeast) (TIMM23), nuclear gene encoding mitochondrial protein, mRNA.
HLA-DPA1	-0.11	0.0421	Homo sapiens major histocompatibility complex, class II, DP alpha 1 (HLA-DPA1), mRNA.
ANXA2P2	-0.09	0.0423	Homo sapiens annexin A2 pseudogene 2 (ANXA2P2), non-coding RNA.
NFYC	-0.1	0.0424	Homo sapiens nuclear transcription factor Y, gamma (NFYC), mRNA.
MGC87895	0.14	0.0425	PREDICTED: Homo sapiens similar to ribosomal protein S14 (MGC87895), mRNA.
PTPLB	0.11	0.0426	Homo sapiens protein tyrosine phosphatase-like (proline instead of catalytic arginine), member b (PTPLB), mRNA.
RHOA	-0.09	0.0427	Homo sapiens ras homolog gene family, member A (RHOA), mRNA.
ECHS1	-0.08	0.0427	Homo sapiens enoyl Coenzyme A hydratase, short chain, 1, mitochondrial (ECHS1), nuclear gene encoding mitochondrial protein, mRNA.
CISD1	0.11	0.0429	Homo sapiens CDGSH iron sulfur domain 1 (CISD1), mRNA.
GOLGA7	0.07	0.043	Homo sapiens golgi autoantigen, golgin subfamily a, 7 (GOLGA7), transcript variant 2, mRNA.
EIF3F	0.08	0.0433	Homo sapiens eukaryotic translation initiation factor 3, subunit F (EIF3F), mRNA.
SETD2	-0.07	0.0434	Homo sapiens SET domain containing 2 (SETD2), mRNA.
CSF2RA	-0.11	0.0435	Homo sapiens colony stimulating factor 2 receptor, alpha, low-affinity (granulocyte-macrophage) (CSF2RA), transcript variant 6, mRNA.
XRCC2	-0.12	0.0435	Homo sapiens X-ray repair complementing defective repair in Chinese hamster cells 2 (XRCC2), mRNA.
UBE2Q2	0.15	0.0435	Homo sapiens ubiquitin-conjugating enzyme E2Q family member 2 (UBE2Q2), mRNA.
ANKRD10	0.1	0.0437	Homo sapiens ankyrin repeat domain 10 (ANKRD10), mRNA.
GTF2H5	0.07	0.0437	Homo sapiens general transcription factor IIH, polypeptide 5 (GTF2H5), mRNA.
ZNF410	0.07	0.0437	Homo sapiens zinc finger protein 410 (ZNF410), mRNA.
PTPLAD2	-0.17	0.0437	Homo sapiens protein tyrosine phosphatase-like A domain containing 2 (PTPLAD2), mRNA.
TUSC4	-0.07	0.0437	Homo sapiens tumor suppressor candidate 4 (TUSC4), mRNA.
NSMCE4A	0.13	0.0437	Homo sapiens non-SMC element 4 homolog A (S. cerevisiae) (NSMCE4A), mRNA.
RNASE2	0.31	0.044	Homo sapiens ribonuclease, RNase A family, 2 (liver, eosinophil-derived neurotoxin) (RNASE2), mRNA.
CEP27	-0.17	0.0441	Homo sapiens centrosomal protein 27kDa (CEP27), mRNA.
CD47	0.12	0.0442	Homo sapiens CD47 molecule (CD47), transcript variant 2, mRNA.
ATP1A1	-0.08	0.0442	Homo sapiens ATPase, Na+/K+ transporting, alpha 1 polypeptide (ATP1A1), transcript variant 2, mRNA.
TARDBP	-0.18	0.0444	Homo sapiens TAR DNA binding protein (TARDBP), mRNA.
MST4	0.12	0.0444	Homo sapiens serine/threonine protein kinase MST4 (MST4), transcript variant 1, mRNA.
ETFA	0.08	0.0445	Homo sapiens electron-transfer-flavoprotein, alpha polypeptide (glutaric aciduria II) (ETFA), nuclear gene encoding mitochondrial protein, mRNA.
UNC93B1	-0.13	0.0447	Homo sapiens unc-93 homolog B1 (C. elegans) (UNC93B1), mRNA.
CPD	0.13	0.0449	Homo sapiens carboxypeptidase D (CPD), mRNA.
LACTB	0.1	0.0449	Homo sapiens lactamase, beta (LACTB), nuclear gene encoding mitochondrial protein, transcript variant 1, mRNA.
ALG5	0.1	0.0452	Homo sapiens asparagine-linked glycosylation 5 homolog (S. cerevisiae, dolichyl-phosphate beta-glucosyltransferase) (ALG5), mRNA.
RASSF1	-0.09	0.0452	Homo sapiens Ras association (RalGDS/AF-6) domain family 1 (RASSF1), transcript variant B, mRNA.
GNAI2	-0.1	0.0454	Homo sapiens guanine nucleotide binding protein (G protein), alpha inhibiting activity polypeptide 2 (GNAI2), transcript variant 1, mRNA.
INPP5D	-0.11	0.0457	Homo sapiens inositol polyphosphate-5-phosphatase, 145kDa (INPP5D), transcript variant 2, mRNA.
ASCL2	-0.15	0.0457	Homo sapiens achaete-scute complex homolog 2 (Drosophila) (ASCL2), mRNA.
MAP4K2	-0.07	0.0457	Homo sapiens mitogen-activated protein kinase kinase kinase kinase 2 (MAP4K2), mRNA.
STX5	-0.07	0.0457	Homo sapiens syntaxin 5 (STX5), mRNA.
MAP1S	-0.19	0.0457	Homo sapiens microtubule-associated protein 1S (MAP1S), mRNA.
TMEM14C	0.17	0.0459	Homo sapiens transmembrane protein 14C (TMEM14C), mRNA.
ZNF652	-0.14	0.046	Homo sapiens zinc finger protein 652 (ZNF652), mRNA.
CCDC59	0.11	0.046	Homo sapiens coiled-coil domain containing 59 (CCDC59), mRNA.
PPP2R3C	0.1	0.046	Homo sapiens protein phosphatase 2 (formerly 2A), regulatory subunit B'', gamma (PPP2R3C), mRNA.
MAP2K2	-0.13	0.046	Homo sapiens mitogen-activated protein kinase kinase 2 (MAP2K2), mRNA.
GRK5	-0.07	0.046	Homo sapiens G protein-coupled receptor kinase 5 (GRK5), mRNA.
RAB4B	-0.08	0.0462	Homo sapiens RAB4B, member RAS oncogene family (RAB4B), mRNA.
C20ORF24	0.07	0.0462	Homo sapiens chromosome 20 open reading frame 24 (C20orf24), transcript variant 1, mRNA.
CYFIP2	-0.11	0.0464	Homo sapiens cytoplasmic FMR1 interacting protein 2 (CYFIP2), transcript variant 3, mRNA.
BRP44L	0.1	0.0464	Homo sapiens brain protein 44-like (BRP44L), mRNA.
CDC25B	-0.11	0.0465	Homo sapiens cell division cycle 25 homolog B (S. pombe) (CDC25B), transcript variant 2, mRNA.
MRPS31	0.11	0.0466	Homo sapiens mitochondrial ribosomal protein S31 (MRPS31), nuclear gene encoding mitochondrial protein, mRNA.
MSH3	-0.09	0.0467	Homo sapiens mutS homolog 3 (E. coli) (MSH3), mRNA.
AFTPH	-0.09	0.0467	Homo sapiens aftiphilin (AFTPH), transcript variant 2, mRNA.
HMGN4	0.11	0.0467	Homo sapiens high mobility group nucleosomal binding domain 4 (HMGN4), mRNA.
REPS2	-0.18	0.0467	Homo sapiens RALBP1 associated Eps domain containing 2 (REPS2), transcript variant 1, mRNA.
IQGAP1	-0.12	0.0467	Homo sapiens IQ motif containing GTPase activating protein 1 (IQGAP1), mRNA.
DDX23	-0.08	0.047	Homo sapiens DEAD (Asp-Glu-Ala-Asp) box polypeptide 23 (DDX23), mRNA.
RALGDS	-0.1	0.047	Homo sapiens ral guanine nucleotide dissociation stimulator (RALGDS), transcript variant 1, mRNA.
PLEKHO2	-0.14	0.0471	Homo sapiens pleckstrin homology domain containing, family O member 2 (PLEKHO2), mRNA.
CCR6	-0.08	0.0471	Homo sapiens chemokine (C-C motif) receptor 6 (CCR6), transcript variant 2, mRNA.
ST3GAL5	-0.08	0.0471	Homo sapiens ST3 beta-galactoside alpha-2,3-sialyltransferase 5 (ST3GAL5), transcript variant 2, mRNA.
PLEKHM1	-0.1	0.0472	PREDICTED: Homo sapiens pleckstrin homology domain containing, family M (with RUN domain) member 1 (PLEKHM1), mRNA.
UBA52	-0.09	0.0472	Homo sapiens ubiquitin A-52 residue ribosomal protein fusion product 1 (UBA52), transcript variant 1, mRNA.
RFX7	0.15	0.0473	Homo sapiens regulatory factor X, 7 (RFX7), mRNA.
MGC10997	-0.06	0.0475	Homo sapiens pseudogene MGC10997 (MGC10997) on chromosome 15.
CAPNS1	-0.1	0.0475	Homo sapiens calpain, small subunit 1 (CAPNS1), transcript variant 2, mRNA.
C20ORF199	0.17	0.0475	Homo sapiens chromosome 20 open reading frame 199 (C20orf199), transcript variant 3, non-coding RNA.
ADAM19	-0.11	0.0476	Homo sapiens ADAM metallopeptidase domain 19 (meltrin beta) (ADAM19), mRNA.
NCF1C	-0.14	0.0476	Homo sapiens neutrophil cytosolic factor 1C pseudogene (NCF1C), non-coding RNA.
NDEL1	-0.09	0.0476	Homo sapiens nudE nuclear distribution gene E homolog (A. nidulans)-like 1 (NDEL1), transcript variant 2, mRNA.
FEM1C	0.14	0.0477	Homo sapiens fem-1 homolog c (C. elegans) (FEM1C), mRNA.
CTSZ	-0.14	0.0478	Homo sapiens cathepsin Z (CTSZ), mRNA.
RBM42	-0.1	0.0479	Homo sapiens RNA binding motif protein 42 (RBM42), mRNA.
MGC4677	0.13	0.0479	Homo sapiens hypothetical protein MGC4677 (MGC4677), mRNA.
ARGLU1	0.16	0.0479	Homo sapiens arginine and glutamate rich 1 (ARGLU1), mRNA.
DHX29	0.09	0.0479	Homo sapiens DEAH (Asp-Glu-Ala-His) box polypeptide 29 (DHX29), mRNA.
C15ORF63	-0.13	0.0482	Homo sapiens chromosome 15 open reading frame 63 (C15orf63), mRNA.
IRX1	-0.27	0.0482	Homo sapiens iroquois homeobox 1 (IRX1), mRNA.
USP4	-0.11	0.0483	Homo sapiens ubiquitin specific peptidase 4 (proto-oncogene) (USP4), transcript variant 1, mRNA.
SNHG6	0.13	0.0483	Homo sapiens small nucleolar RNA host gene 6 (non-protein coding) (SNHG6), non-coding RNA.
ELF4	-0.1	0.0483	Homo sapiens E74-like factor 4 (ets domain transcription factor) (ELF4), mRNA.
TUBB1	-0.21	0.0484	Homo sapiens tubulin, beta 1 (TUBB1), mRNA.
XPNPEP1	-0.07	0.0484	Homo sapiens X-prolyl aminopeptidase (aminopeptidase P) 1, soluble (XPNPEP1), mRNA.
CYTSA	-0.08	0.0485	Homo sapiens cytospin A (CYTSA), mRNA.
MATK	-0.16	0.0485	Homo sapiens megakaryocyte-associated tyrosine kinase (MATK), transcript variant 3, mRNA.
PI4KB	-0.07	0.0485	Homo sapiens phosphatidylinositol 4-kinase, catalytic, beta (PI4KB), mRNA.
CYTH4	-0.11	0.0487	Homo sapiens cytohesin 4 (CYTH4), mRNA.
CCBL2	0.09	0.0487	Homo sapiens cysteine conjugate-beta lyase 2 (CCBL2), transcript variant 1, mRNA.
TMEM17	-0.1	0.0487	Homo sapiens transmembrane protein 17 (TMEM17), mRNA.
RUNDC2C	-0.15	0.0488	Homo sapiens RUN domain containing 2C (RUNDC2C), non-coding RNA.
ACOX1	-0.14	0.0488	Homo sapiens acyl-Coenzyme A oxidase 1, palmitoyl (ACOX1), transcript variant 2, mRNA.
PSMD1	-0.09	0.0488	Homo sapiens proteasome (prosome, macropain) 26S subunit, non-ATPase, 1 (PSMD1), mRNA.
SP110	-0.1	0.0489	Homo sapiens SP110 nuclear body protein (SP110), transcript variant b, mRNA.
SYAP1	-0.13	0.0491	Homo sapiens synapse associated protein 1, SAP47 homolog (Drosophila) (SYAP1), mRNA.
USP5	-0.09	0.0491	Homo sapiens ubiquitin specific peptidase 5 (isopeptidase T) (USP5), transcript variant 2, mRNA.
LYRM1	0.08	0.0491	Homo sapiens LYR motif containing 1 (LYRM1), mRNA.
GNA13	0.08	0.0491	Homo sapiens guanine nucleotide binding protein (G protein), alpha 13 (GNA13), mRNA.
NBPF20	-0.18	0.0494	Homo sapiens neuroblastoma breakpoint family, member 20 (NBPF20), mRNA.
PTGS1	-0.21	0.0495	Homo sapiens prostaglandin-endoperoxide synthase 1 (prostaglandin G/H synthase and cyclooxygenase) (PTGS1), transcript variant 2, mRNA.
DTWD2	-0.12	0.0495	Homo sapiens DTW domain containing 2 (DTWD2), mRNA.
NCOA1	-0.11	0.0496	Homo sapiens nuclear receptor coactivator 1 (NCOA1), transcript variant 2, mRNA.
ZDHHC8	-0.07	0.0496	Homo sapiens zinc finger, DHHC-type containing 8 (ZDHHC8), mRNA.
ITPR3	-0.12	0.0496	Homo sapiens inositol 1,4,5-triphosphate receptor, type 3 (ITPR3), mRNA.
TADA3	-0.07	0.0497	Homo sapiens transcriptional adaptor 3 (TADA3), transcript variant 1, mRNA.
SLC38A2	0.15	0.0497	Homo sapiens solute carrier family 38, member 2 (SLC38A2), mRNA.
BAT1	-0.07	0.0497	Homo sapiens HLA-B associated transcript 1 (BAT1), transcript variant 2, mRNA.
FAM116A	0.12	0.0497	PREDICTED: Homo sapiens family with sequence similarity 116, member A (FAM116A), mRNA.
MAP3K7	0.08	0.0497	Homo sapiens mitogen-activated protein kinase kinase kinase 7 (MAP3K7), transcript variant B, mRNA.
GPR56	-0.24	0.0497	Homo sapiens G protein-coupled receptor 56 (GPR56), transcript variant 2, mRNA.
CAMLG	0.07	0.0497	Homo sapiens calcium modulating ligand (CAMLG), mRNA.
CNNM3	-0.11	0.0497	Homo sapiens cyclin M3 (CNNM3), transcript variant 1, mRNA.
SERPINB6	-0.1	0.0497	Homo sapiens serpin peptidase inhibitor, clade B (ovalbumin), member 6 (SERPINB6), mRNA.
PLA2G2D	-0.16	0.0499	Homo sapiens phospholipase A2, group IID (PLA2G2D), mRNA.
EFTUD2	-0.09	0.05	Homo sapiens elongation factor Tu GTP binding domain containing 2 (EFTUD2), mRNA.
ARHGDIA	-0.11	0.05	Homo sapiens Rho GDP dissociation inhibitor (GDI) alpha (ARHGDIA), mRNA.
SMAD3	-0.08	0.0502	Homo sapiens SMAD family member 3 (SMAD3), transcript variant 1, mRNA.
MRPL43	0.08	0.0503	Homo sapiens mitochondrial ribosomal protein L43 (MRPL43), nuclear gene encoding mitochondrial protein, transcript variant 1, mRNA.
HSH2D	-0.15	0.0503	Homo sapiens hematopoietic SH2 domain containing (HSH2D), mRNA.
MRPL24	0.08	0.0504	Homo sapiens mitochondrial ribosomal protein L24 (MRPL24), nuclear gene encoding mitochondrial protein, transcript variant 1, mRNA.
CTNNA1	-0.14	0.0504	Homo sapiens catenin (cadherin-associated protein), alpha 1, 102kDa (CTNNA1), mRNA.
PLEKHB2	-0.13	0.0504	Homo sapiens pleckstrin homology domain containing, family B (evectins) member 2 (PLEKHB2), transcript variant 2, mRNA.
RPAIN	0.09	0.0505	Homo sapiens RPA interacting protein (RPAIN), transcript variant 2, mRNA.
UQCRC2	0.08	0.0506	Homo sapiens ubiquinol-cytochrome c reductase core protein II (UQCRC2), mRNA.
MVP	-0.1	0.0506	Homo sapiens major vault protein (MVP), transcript variant 2, mRNA.
SMUG1	0.08	0.0506	Homo sapiens single-strand-selective monofunctional uracil-DNA glycosylase 1 (SMUG1), mRNA.
NBEAL2	-0.12	0.0507	Homo sapiens neurobeachin-like 2 (NBEAL2), mRNA.
GIMAP2	0.27	0.0508	Homo sapiens GTPase, IMAP family member 2 (GIMAP2), mRNA.
ICA1	-0.16	0.0508	Homo sapiens islet cell autoantigen 1, 69kDa (ICA1), transcript variant 3, mRNA.
RASGRP1	0.13	0.0508	Homo sapiens RAS guanyl releasing protein 1 (calcium and DAG-regulated) (RASGRP1), mRNA.
OSBP	-0.07	0.0508	Homo sapiens oxysterol binding protein (OSBP), mRNA.
C4ORF34	-0.15	0.0508	Homo sapiens chromosome 4 open reading frame 34 (C4orf34), mRNA.
RBM23	-0.1	0.0508	Homo sapiens RNA binding motif protein 23 (RBM23), transcript variant 2, mRNA.
EXOSC3	0.08	0.0508	Homo sapiens exosome component 3 (EXOSC3), transcript variant 1, mRNA.
SETDB2	0.11	0.051	Homo sapiens SET domain, bifurcated 2 (SETDB2), mRNA.
BTBD2	-0.09	0.0513	Homo sapiens BTB (POZ) domain containing 2 (BTBD2), mRNA.
YY1	-0.11	0.0513	Homo sapiens YY1 transcription factor (YY1), mRNA.
CNN2	-0.15	0.0513	Homo sapiens calponin 2 (CNN2), transcript variant 2, mRNA.
PUF60	-0.08	0.0513	Homo sapiens poly-U binding splicing factor 60KDa (PUF60), transcript variant 2, mRNA.
ADSS	0.08	0.0516	Homo sapiens adenylosuccinate synthase (ADSS), mRNA.
USO1	0.1	0.0517	Homo sapiens USO1 homolog, vesicle docking protein (yeast) (USO1), mRNA.
MYO1G	-0.09	0.0517	Homo sapiens myosin IG (MYO1G), mRNA.
DEM1	-0.1	0.0519	Homo sapiens defects in morphology 1 homolog (S. cerevisiae) (DEM1), mRNA.
SCYL1	-0.1	0.052	Homo sapiens SCY1-like 1 (S. cerevisiae) (SCYL1), transcript variant A, mRNA.
GLB1	-0.09	0.0523	Homo sapiens galactosidase, beta 1 (GLB1), transcript variant 2, mRNA.
VDAC3	0.05	0.0523	Homo sapiens voltage-dependent anion channel 3 (VDAC3), mRNA.
RNF216L	-0.11	0.0524	Homo sapiens ring finger protein 216-like (RNF216L), transcript variant 2, non-coding RNA.
IMMT	-0.07	0.0524	Homo sapiens inner membrane protein, mitochondrial (mitofilin) (IMMT), nuclear gene encoding mitochondrial protein, transcript variant 2, mRNA.
EZR	-0.09	0.0524	Homo sapiens ezrin (EZR), transcript variant 1, mRNA.
SRRM1	-0.07	0.0524	Homo sapiens serine/arginine repetitive matrix 1 (SRRM1), mRNA.
STXBP2	-0.13	0.0524	Homo sapiens syntaxin binding protein 2 (STXBP2), mRNA.
EPN1	-0.1	0.0525	Homo sapiens epsin 1 (EPN1), mRNA.
VPS41	-0.16	0.0525	Homo sapiens vacuolar protein sorting 41 homolog (S. cerevisiae) (VPS41), transcript variant 1, mRNA.
RNPEP	-0.14	0.0526	Homo sapiens arginyl aminopeptidase (aminopeptidase B) (RNPEP), mRNA.
MORF4L1	0.08	0.0526	Homo sapiens mortality factor 4 like 1 (MORF4L1), transcript variant 2, mRNA.
EFHD2	-0.09	0.0528	Homo sapiens EF-hand domain family, member D2 (EFHD2), mRNA.
CTGLF7	-0.08	0.0529	PREDICTED: Homo sapiens centaurin, gamma-like family, member 7 (CTGLF7), mRNA.
C9ORF69	-0.07	0.0529	Homo sapiens chromosome 9 open reading frame 69 (C9orf69), mRNA.
CBLB	-0.1	0.0529	Homo sapiens Cas-Br-M (murine) ecotropic retroviral transforming sequence b (CBLB), mRNA.
GTF3C2	-0.06	0.0529	Homo sapiens general transcription factor IIIC, polypeptide 2, beta 110kDa (GTF3C2), transcript variant 1, mRNA.
CLEC12A	0.32	0.053	Homo sapiens C-type lectin domain family 12, member A (CLEC12A), transcript variant 2, mRNA.
PARP10	-0.11	0.053	Homo sapiens poly (ADP-ribose) polymerase family, member 10 (PARP10), mRNA.
CD79B	-0.16	0.0531	Homo sapiens CD79b molecule, immunoglobulin-associated beta (CD79B), transcript variant 3, mRNA.
SKIV2L	-0.08	0.0535	Homo sapiens superkiller viralicidic activity 2-like (S. cerevisiae) (SKIV2L), mRNA.
SYTL3	-0.12	0.0536	Homo sapiens synaptotagmin-like 3 (SYTL3), mRNA.
PPP1R11	-0.1	0.0537	Homo sapiens protein phosphatase 1, regulatory (inhibitor) subunit 11 (PPP1R11), mRNA.
FEZ2	0.09	0.0537	Homo sapiens fasciculation and elongation protein zeta 2 (zygin II) (FEZ2), transcript variant 1, mRNA.
SKP1A	0.07	0.0538	Homo sapiens S-phase kinase-associated protein 1A (p19A) (SKP1A), transcript variant 1, mRNA.
TM9SF4	-0.08	0.0538	Homo sapiens transmembrane 9 superfamily protein member 4 (TM9SF4), mRNA.
CRKL	-0.08	0.0539	Homo sapiens v-crk sarcoma virus CT10 oncogene homolog (avian)-like (CRKL), mRNA.
GSDMD	-0.08	0.054	Homo sapiens gasdermin D (GSDMD), mRNA.
SSR1	0.08	0.054	Homo sapiens signal sequence receptor, alpha (translocon-associated protein alpha) (SSR1), mRNA.
ZSWIM6	0.11	0.0541	PREDICTED: Homo sapiens zinc finger, SWIM-type containing 6 (ZSWIM6), mRNA.
CAB39	0.09	0.0541	Homo sapiens calcium binding protein 39 (CAB39), mRNA.
CUTL1	-0.12	0.0541	Homo sapiens cut-like 1, CCAAT displacement protein (Drosophila) (CUTL1), transcript variant 1, mRNA.
RHOT1	0.11	0.0541	Homo sapiens ras homolog gene family, member T1 (RHOT1), transcript variant 2, mRNA.
DUSP11	0.07	0.0543	Homo sapiens dual specificity phosphatase 11 (RNA/RNP complex 1-interacting) (DUSP11), mRNA.
TIA1	0.13	0.0543	Homo sapiens TIA1 cytotoxic granule-associated RNA binding protein (TIA1), transcript variant 2, mRNA.
NXT1	0.08	0.0543	Homo sapiens NTF2-like export factor 1 (NXT1), mRNA.
FAM45A	0.1	0.0543	Homo sapiens family with sequence similarity 45, member A (FAM45A), mRNA.
GPR137	-0.09	0.0543	Homo sapiens G protein-coupled receptor 137 (GPR137), mRNA.
PPIL3	0.16	0.0543	Homo sapiens peptidylprolyl isomerase (cyclophilin)-like 3 (PPIL3), transcript variant PPIL3b, mRNA.
CMTM6	0.1	0.0543	Homo sapiens CKLF-like MARVEL transmembrane domain containing 6 (CMTM6), mRNA.
BMS1	-0.08	0.0544	Homo sapiens BMS1 homolog, ribosome assembly protein (yeast) (BMS1), mRNA.
AP4B1	-0.07	0.0546	Homo sapiens adaptor-related protein complex 4, beta 1 subunit (AP4B1), mRNA.
CD79A	-0.17	0.0546	Homo sapiens CD79a molecule, immunoglobulin-associated alpha (CD79A), transcript variant 2, mRNA.
ZBTB33	0.13	0.0548	Homo sapiens zinc finger and BTB domain containing 33 (ZBTB33), mRNA.
NIP7	0.1	0.0549	Homo sapiens nuclear import 7 homolog (S. cerevisiae) (NIP7), mRNA.
AKT1	-0.08	0.0549	Homo sapiens v-akt murine thymoma viral oncogene homolog 1 (AKT1), transcript variant 3, mRNA.
LPIN2	-0.11	0.0551	Homo sapiens lipin 2 (LPIN2), mRNA.
LLPH	-0.14	0.0552	Homo sapiens LLP homolog, long-term synaptic facilitation (Aplysia) (LLPH), mRNA.
RPS26P11	0.37	0.0552	Homo sapiens ribosomal protein S26 pseudogene 11 (RPS26P11), non-coding RNA.
DNAJA2	0.08	0.0552	Homo sapiens DnaJ (Hsp40) homolog, subfamily A, member 2 (DNAJA2), mRNA.
ITGB7	-0.11	0.0554	Homo sapiens integrin, beta 7 (ITGB7), mRNA.
FAM177A1	-0.08	0.0555	Homo sapiens family with sequence similarity 177, member A1 (FAM177A1), transcript variant 1, mRNA.
SLC30A7	-0.08	0.0556	Homo sapiens solute carrier family 30 (zinc transporter), member 7 (SLC30A7), mRNA.
C18ORF8	-0.07	0.0558	Homo sapiens chromosome 18 open reading frame 8 (C18orf8), mRNA.
NSMCE1	0.07	0.0558	Homo sapiens non-SMC element 1 homolog (S. cerevisiae) (NSMCE1), mRNA.
HIATL2	-0.12	0.0558	Homo sapiens hippocampus abundant transcript-like 2 (HIATL2), non-coding RNA.
DNAJC8	0.06	0.0559	Homo sapiens DnaJ (Hsp40) homolog, subfamily C, member 8 (DNAJC8), mRNA.
SH3BGRL	0.08	0.0561	Homo sapiens SH3 domain binding glutamic acid-rich protein like (SH3BGRL), mRNA.
NOL6	-0.07	0.0562	Homo sapiens nucleolar protein family 6 (RNA-associated) (NOL6), transcript variant gamma, mRNA.
EOMES	-0.16	0.0562	Homo sapiens eomesodermin homolog (Xenopus laevis) (EOMES), mRNA.
DHX40	0.06	0.0564	Homo sapiens DEAH (Asp-Glu-Ala-His) box polypeptide 40 (DHX40), mRNA.
NCOA6	-0.09	0.0564	Homo sapiens nuclear receptor coactivator 6 (NCOA6), mRNA.
TNK2	-0.08	0.0565	Homo sapiens tyrosine kinase, non-receptor, 2 (TNK2), transcript variant 1, mRNA.
CANT1	-0.11	0.0566	Homo sapiens calcium activated nucleotidase 1 (CANT1), mRNA.
FAM82A2	-0.07	0.0566	Homo sapiens family with sequence similarity 82, member A2 (FAM82A2), mRNA.
NOMO2	-0.11	0.0567	Homo sapiens NODAL modulator 2 (NOMO2), transcript variant 2, mRNA.
WDR1	-0.08	0.0567	Homo sapiens WD repeat domain 1 (WDR1), transcript variant 2, mRNA.
WARS	-0.17	0.0567	Homo sapiens tryptophanyl-tRNA synthetase (WARS), transcript variant 1, mRNA.
MRFAP1	0.06	0.0567	Homo sapiens Mof4 family associated protein 1 (MRFAP1), mRNA.
RNPS1	-0.06	0.0568	Homo sapiens RNA binding protein S1, serine-rich domain (RNPS1), transcript variant 2, mRNA.
OGFR	-0.1	0.0568	Homo sapiens opioid growth factor receptor (OGFR), mRNA.
PLOD1	-0.12	0.0573	Homo sapiens procollagen-lysine 1, 2-oxoglutarate 5-dioxygenase 1 (PLOD1), mRNA.
IDH3B	-0.06	0.0573	Homo sapiens isocitrate dehydrogenase 3 (NAD+) beta (IDH3B), nuclear gene encoding mitochondrial protein, transcript variant 3, mRNA.
ITFG2	-0.08	0.0574	Homo sapiens integrin alpha FG-GAP repeat containing 2 (ITFG2), mRNA.
ZNF69	-0.1	0.0575	Homo sapiens zinc finger protein 69 (ZNF69), mRNA.
OGT	0.09	0.0575	Homo sapiens O-linked N-acetylglucosamine (GlcNAc) transferase (UDP-N-acetylglucosamine:polypeptide-N-acetylglucosaminyl transferase) (OGT), transcript variant 2, mRNA.
CEBPZ	0.12	0.0575	Homo sapiens CCAAT/enhancer binding protein (C/EBP), zeta (CEBPZ), mRNA.
C8ORF45	-0.11	0.0575	Homo sapiens chromosome 8 open reading frame 45 (C8orf45), mRNA.
EDG4	-0.11	0.0577	Homo sapiens endothelial differentiation, lysophosphatidic acid G-protein-coupled receptor, 4 (EDG4), mRNA.
FKSG30	-0.12	0.0578	Homo sapiens actin-like protein (FKSG30), mRNA.
FBP1	-0.12	0.0578	Homo sapiens fructose-1,6-bisphosphatase 1 (FBP1), mRNA.
CDC2L6	-0.09	0.0585	Homo sapiens cell division cycle 2-like 6 (CDK8-like) (CDC2L6), mRNA.
CD46	0.12	0.0586	Homo sapiens CD46 molecule, complement regulatory protein (CD46), transcript variant m, mRNA.
CD37	-0.11	0.0586	Homo sapiens CD37 antigen (CD37), mRNA.
CDKN1B	0.1	0.0589	Homo sapiens cyclin-dependent kinase inhibitor 1B (p27, Kip1) (CDKN1B), mRNA.
SH3BGRL3	-0.11	0.0589	Homo sapiens SH3 domain binding glutamic acid-rich protein like 3 (SH3BGRL3), mRNA.
RANBP3	-0.07	0.0589	Homo sapiens RAN binding protein 3 (RANBP3), transcript variant RANBP3-b, mRNA.
SEC61G	0.08	0.0589	Homo sapiens Sec61 gamma subunit (SEC61G), transcript variant 2, mRNA.
C9ORF142	-0.08	0.059	Homo sapiens chromosome 9 open reading frame 142 (C9orf142), mRNA.
SPOCK2	-0.11	0.059	Homo sapiens sparc/osteonectin, cwcv and kazal-like domains proteoglycan (testican) 2 (SPOCK2), mRNA.
ZNF317	-0.07	0.059	Homo sapiens zinc finger protein 317 (ZNF317), mRNA.
MFSD5	-0.07	0.059	Homo sapiens major facilitator superfamily domain containing 5 (MFSD5), mRNA.
DAD1	0.05	0.059	Homo sapiens defender against cell death 1 (DAD1), mRNA.
RDH11	-0.06	0.059	Homo sapiens retinol dehydrogenase 11 (all-trans/9-cis/11-cis) (RDH11), mRNA.
SMNDC1	0.1	0.059	Homo sapiens survival motor neuron domain containing 1 (SMNDC1), mRNA.
TUBB	-0.08	0.0591	Homo sapiens tubulin, beta (TUBB), mRNA.
PLCG1	-0.11	0.0592	Homo sapiens phospholipase C, gamma 1 (PLCG1), transcript variant 2, mRNA.
RIC8A	-0.06	0.0592	Homo sapiens resistance to inhibitors of cholinesterase 8 homolog A (C. elegans) (RIC8A), mRNA.
GVIN1	-0.13	0.0592	PREDICTED: Homo sapiens GTPase, very large interferon inducible 1 (GVIN1), mRNA.
WTAP	0.09	0.0592	Homo sapiens Wilms tumor 1 associated protein (WTAP), transcript variant 1, mRNA.
PAPD5	-0.12	0.0594	Homo sapiens PAP associated domain containing 5 (PAPD5), transcript variant 2, mRNA.
CSNK1E	-0.08	0.0594	Homo sapiens casein kinase 1, epsilon (CSNK1E), transcript variant 1, mRNA.
ASXL2	-0.11	0.0597	Homo sapiens additional sex combs like 2 (Drosophila) (ASXL2), mRNA.
CASP1	0.11	0.0597	Homo sapiens caspase 1, apoptosis-related cysteine peptidase (interleukin 1, beta, convertase) (CASP1), transcript variant delta, mRNA.
MX2	-0.16	0.0597	Homo sapiens myxovirus (influenza virus) resistance 2 (mouse) (MX2), mRNA.
DARS	0.07	0.0597	Homo sapiens aspartyl-tRNA synthetase (DARS), mRNA.
ZYX	-0.13	0.0597	Homo sapiens zyxin (ZYX), transcript variant 1, mRNA.
RUSC1	-0.07	0.06	Homo sapiens RUN and SH3 domain containing 1 (RUSC1), mRNA.
SLC35A4	-0.1	0.0601	Homo sapiens solute carrier family 35, member A4 (SLC35A4), mRNA.
OSBPL2	-0.09	0.0601	Homo sapiens oxysterol binding protein-like 2 (OSBPL2), transcript variant 2, mRNA.
EXOSC1	0.07	0.0601	Homo sapiens exosome component 1 (EXOSC1), mRNA. XM_944315 XM_944318 XM_944323
BCYRN1	-0.12	0.0602	Homo sapiens brain cytoplasmic RNA 1 (non-protein coding) (BCYRN1), non-coding RNA.
ZNF791	0.08	0.0602	Homo sapiens zinc finger protein 791 (ZNF791), mRNA.
SHCBP1	-0.06	0.0602	Homo sapiens SHC SH2-domain binding protein 1 (SHCBP1), mRNA.
ATP6AP1	-0.09	0.0602	Homo sapiens ATPase, H+ transporting, lysosomal accessory protein 1 (ATP6AP1), mRNA.
GNB1	-0.06	0.0603	Homo sapiens guanine nucleotide binding protein (G protein), beta polypeptide 1 (GNB1), mRNA.
F11R	-0.12	0.0605	Homo sapiens F11 receptor (F11R), transcript variant 5, mRNA.
NOTCH1	-0.1	0.0605	Homo sapiens Notch homolog 1, translocation-associated (Drosophila) (NOTCH1), mRNA.
IRF9	-0.11	0.0605	Homo sapiens interferon regulatory factor 9 (IRF9), mRNA.
NBPF10	-0.16	0.0606	Homo sapiens neuroblastoma breakpoint family, member 10 (NBPF10), mRNA. XM_930727 XM_930739 XM_930751 XM_930759 XM_930766 XM_930776 XM_930785 XM_930797 XM_930808 XM_930830 XM_930841 XM_930850 XM_930862 XM_930872 XM_930880 XM_930889 XM_930897 XM_930903 XM_930910 XM_930917 XM_930926 XM_930936 XM_930943 XM_930951 XM_930954 XM_930961 XM_930967 XM_930975 XM_930985 XM_930993 XM_931003 XM_931009 XM_9310…
NDRG1	-0.09	0.0609	Homo sapiens N-myc downstream regulated gene 1 (NDRG1), mRNA.
D2HGDH	-0.12	0.0612	Homo sapiens D-2-hydroxyglutarate dehydrogenase (D2HGDH), nuclear gene encoding mitochondrial protein, mRNA.
TCIRG1	-0.09	0.0613	Homo sapiens T-cell, immune regulator 1, ATPase, H+ transporting, lysosomal V0 subunit A3 (TCIRG1), transcript variant 2, mRNA.
SHROOM4	-0.1	0.0613	Homo sapiens shroom family member 4 (SHROOM4), mRNA.
PLEKHA1	0.14	0.0615	Homo sapiens pleckstrin homology domain containing, family A (phosphoinositide binding specific) member 1 (PLEKHA1), transcript variant 2, mRNA.
TTC38	-0.17	0.0615	Homo sapiens tetratricopeptide repeat domain 38 (TTC38), mRNA.
CALM1	-0.08	0.0616	Homo sapiens calmodulin 1 (phosphorylase kinase, delta) (CALM1), mRNA.
BSDC1	-0.06	0.0616	Homo sapiens BSD domain containing 1 (BSDC1), mRNA.
HCG4	-0.13	0.0616	Homo sapiens HLA complex group 4 (HCG4), non-coding RNA.
RNF13	0.12	0.0616	Homo sapiens ring finger protein 13 (RNF13), transcript variant 4, mRNA.
TJAP1	-0.06	0.0616	Homo sapiens tight junction associated protein 1 (peripheral) (TJAP1), mRNA.
IL16	-0.08	0.0616	Homo sapiens interleukin 16 (lymphocyte chemoattractant factor) (IL16), transcript variant 2, mRNA.
ZFAND5	0.08	0.0617	Homo sapiens zinc finger, AN1-type domain 5 (ZFAND5), mRNA.
FLJ46309	-0.09	0.0617	Homo sapiens hypothetical protein LOC649598 (FLJ46309), mRNA.
PTGS2	0.22	0.0617	Homo sapiens prostaglandin-endoperoxide synthase 2 (prostaglandin G/H synthase and cyclooxygenase) (PTGS2), mRNA.
PABPC1	-0.07	0.0618	Homo sapiens poly(A) binding protein, cytoplasmic 1 (PABPC1), mRNA.
AIF1	0.11	0.0618	Homo sapiens allograft inflammatory factor 1 (AIF1), transcript variant 1, mRNA.
ATP6V0A1	-0.1	0.0619	Homo sapiens ATPase, H+ transporting, lysosomal V0 subunit a1 (ATP6V0A1), transcript variant 3, mRNA.
CDC37	-0.06	0.0619	Homo sapiens cell division cycle 37 homolog (S. cerevisiae) (CDC37), mRNA.
RING1	-0.06	0.0623	Homo sapiens ring finger protein 1 (RING1), mRNA.
MT2A	-0.2	0.0626	Homo sapiens metallothionein 2A (MT2A), mRNA.
ZNF700	0.09	0.0626	Homo sapiens zinc finger protein 700 (ZNF700), mRNA.
EIF3B	-0.08	0.0626	Homo sapiens eukaryotic translation initiation factor 3, subunit B (EIF3B), transcript variant 2, mRNA.
C2ORF24	-0.16	0.0626	Homo sapiens chromosome 2 open reading frame 24 (C2orf24), mRNA.
SLC35C2	-0.07	0.0629	Homo sapiens solute carrier family 35, member C2 (SLC35C2), transcript variant 2, mRNA.
LEF1	0.13	0.0629	Homo sapiens lymphoid enhancer-binding factor 1 (LEF1), mRNA.
ATG2A	-0.13	0.0629	Homo sapiens ATG2 autophagy related 2 homolog A (S. cerevisiae) (ATG2A), mRNA.
TMEM183B	0.07	0.0629	Homo sapiens transmembrane protein 183B (TMEM183B), mRNA.
TNFRSF1B	-0.11	0.0629	Homo sapiens tumor necrosis factor receptor superfamily, member 1B (TNFRSF1B), mRNA.
ZFP36	-0.08	0.0629	Homo sapiens zinc finger protein 36, C3H type, homolog (mouse) (ZFP36), mRNA.
PSMB1	0.09	0.0629	Homo sapiens proteasome (prosome, macropain) subunit, beta type, 1 (PSMB1), mRNA.
MGC33556	0.12	0.0629	Homo sapiens hypothetical LOC339541 (MGC33556), mRNA.
SNRPF	0.11	0.0632	Homo sapiens small nuclear ribonucleoprotein polypeptide F (SNRPF), mRNA.
FKBP8	-0.24	0.0636	Homo sapiens FK506 binding protein 8, 38kDa (FKBP8), mRNA.
RAC2	-0.08	0.0638	Homo sapiens ras-related C3 botulinum toxin substrate 2 (rho family, small GTP binding protein Rac2) (RAC2), mRNA.
ARL5A	0.09	0.0639	Homo sapiens ADP-ribosylation factor-like 5A (ARL5A), transcript variant 3, mRNA.
MFSD11	-0.11	0.0642	Homo sapiens major facilitator superfamily domain containing 11 (MFSD11), mRNA.
GMPPA	-0.09	0.0642	Homo sapiens GDP-mannose pyrophosphorylase A (GMPPA), transcript variant 2, mRNA.
TUBGCP6	-0.09	0.0644	Homo sapiens tubulin, gamma complex associated protein 6 (TUBGCP6), mRNA.
AKR7A2	-0.09	0.0644	Homo sapiens aldo-keto reductase family 7, member A2 (aflatoxin aldehyde reductase) (AKR7A2), mRNA.
SLC46A3	-0.08	0.0644	Homo sapiens solute carrier family 46, member 3 (SLC46A3), mRNA.
RAB11A	0.09	0.0647	Homo sapiens RAB11A, member RAS oncogene family (RAB11A), mRNA.
HARS2	-0.06	0.0648	Homo sapiens histidyl-tRNA synthetase 2, mitochondrial (putative) (HARS2), nuclear gene encoding mitochondrial protein, mRNA.
AKIRIN2	-0.09	0.0651	Homo sapiens akirin 2 (AKIRIN2), mRNA.
SFRS2IP	0.1	0.0651	Homo sapiens splicing factor, arginine/serine-rich 2, interacting protein (SFRS2IP), mRNA.
CXCR5	-0.18	0.0651	Homo sapiens chemokine (C-X-C motif) receptor 5 (CXCR5), transcript variant 2, mRNA.
IMAA	-0.08	0.0651	Homo sapiens SLC7A5 pseudogene (IMAA), non-coding RNA.
G3BP2	0.08	0.0652	Homo sapiens GTPase activating protein (SH3 domain) binding protein 2 (G3BP2), transcript variant 3, mRNA.
UGP2	0.06	0.0652	Homo sapiens UDP-glucose pyrophosphorylase 2 (UGP2), transcript variant 1, mRNA.
PSTPIP1	-0.09	0.0652	Homo sapiens proline-serine-threonine phosphatase interacting protein 1 (PSTPIP1), mRNA.
CTSA	-0.13	0.0652	Homo sapiens cathepsin A (CTSA), transcript variant 1, mRNA.
RHOT2	-0.07	0.0653	Homo sapiens ras homolog gene family, member T2 (RHOT2), nuclear gene encoding mitochondrial protein, mRNA.
BTK	-0.07	0.0655	Homo sapiens Bruton agammaglobulinemia tyrosine kinase (BTK), mRNA.
UBR4	-0.1	0.0655	Homo sapiens ubiquitin protein ligase E3 component n-recognin 4 (UBR4), mRNA.
DUSP18	-0.11	0.0657	Homo sapiens dual specificity phosphatase 18 (DUSP18), mRNA.
TXNIP	-0.07	0.0659	Homo sapiens thioredoxin interacting protein (TXNIP), mRNA.
ABCA7	-0.16	0.0661	Homo sapiens ATP-binding cassette, sub-family A (ABC1), member 7 (ABCA7), mRNA.
SMG1	0.09	0.0661	Homo sapiens PI-3-kinase-related kinase SMG-1 (SMG1), mRNA.
IDH3G	-0.09	0.0661	Homo sapiens isocitrate dehydrogenase 3 (NAD+) gamma (IDH3G), nuclear gene encoding mitochondrial protein, transcript variant 2, mRNA.
SF3A3	-0.08	0.0661	Homo sapiens splicing factor 3a, subunit 3, 60kDa (SF3A3), mRNA.
ATP6V0C	-0.14	0.0661	PREDICTED: Homo sapiens ATPase, H+ transporting, lysosomal 16kDa, V0 subunit c (ATP6V0C), mRNA.
COMMD1	0.07	0.0664	Homo sapiens copper metabolism (Murr1) domain containing 1 (COMMD1), mRNA.
RARS	0.05	0.0664	Homo sapiens arginyl-tRNA synthetase (RARS), mRNA.
GLT25D1	-0.07	0.0664	Homo sapiens glycosyltransferase 25 domain containing 1 (GLT25D1), mRNA.
C9ORF46	0.09	0.0665	Homo sapiens chromosome 9 open reading frame 46 (C9orf46), mRNA.
BMI1	0.15	0.0666	Homo sapiens BMI1 polycomb ring finger oncogene (BMI1), mRNA.
PRR5	-0.13	0.0668	Homo sapiens proline rich 5 (renal) (PRR5), transcript variant 5, mRNA.
FAM32A	0.06	0.0668	Homo sapiens family with sequence similarity 32, member A (FAM32A), mRNA.
TMEM188	0.1	0.0672	Homo sapiens transmembrane protein 188 (TMEM188), mRNA.
PTGER2	0.12	0.0672	Homo sapiens prostaglandin E receptor 2 (subtype EP2), 53kDa (PTGER2), mRNA.
RAB21	0.1	0.0672	Homo sapiens RAB21, member RAS oncogene family (RAB21), mRNA.
ATXN7L3	-0.07	0.0678	Homo sapiens ataxin 7-like 3 (ATXN7L3), transcript variant 2, mRNA.
KIAA1012	0.09	0.0682	Homo sapiens KIAA1012 (KIAA1012), mRNA.
ZAP70	-0.11	0.0682	Homo sapiens zeta-chain (TCR) associated protein kinase 70kDa (ZAP70), transcript variant 1, mRNA.
TRIM8	-0.09	0.0682	Homo sapiens tripartite motif-containing 8 (TRIM8), mRNA.
ARMET	0.09	0.0684	Homo sapiens arginine-rich, mutated in early stage tumors (ARMET), mRNA.
ZNF223	-0.17	0.0686	Homo sapiens zinc finger protein 223 (ZNF223), mRNA.
PPP2R2B	-0.1	0.0686	Homo sapiens protein phosphatase 2 (formerly 2A), regulatory subunit B, beta isoform (PPP2R2B), transcript variant 5, mRNA.
LRRC37B2	-0.1	0.0687	Homo sapiens leucine rich repeat containing 37, member B2 (LRRC37B2), non-coding RNA.
RAB37	-0.08	0.0688	Homo sapiens RAB37, member RAS oncogene family (RAB37), transcript variant 3, mRNA.
LMBRD1	0.08	0.0688	Homo sapiens LMBR1 domain containing 1 (LMBRD1), mRNA.
PTPN11	0.09	0.0689	Homo sapiens protein tyrosine phosphatase, non-receptor type 11 (PTPN11), mRNA.
FLJ20699	-0.17	0.069	Homo sapiens hypothetical protein FLJ20699 (FLJ20699), mRNA.
PGLYRP1	0.24	0.069	Homo sapiens peptidoglycan recognition protein 1 (PGLYRP1), mRNA.
H3F3A	-0.07	0.0692	Homo sapiens H3 histone, family 3A (H3F3A), mRNA.
FAM175A	-0.1	0.0695	Homo sapiens family with sequence similarity 175, member A (FAM175A), mRNA.
SEC22B	0.06	0.0695	Homo sapiens SEC22 vesicle trafficking protein homolog B (S. cerevisiae) (SEC22B), mRNA.
RPLP2	-0.08	0.0695	Homo sapiens ribosomal protein, large, P2 (RPLP2), mRNA.
HLA-DQA1	-0.21	0.0695	PREDICTED: Homo sapiens major histocompatibility complex, class II, DQ alpha 1, transcript variant 10 (HLA-DQA1), mRNA.
SP1	-0.11	0.0697	Homo sapiens Sp1 transcription factor (SP1), transcript variant 1, mRNA.
PRPF4	-0.06	0.0697	Homo sapiens PRP4 pre-mRNA processing factor 4 homolog (yeast) (PRPF4), mRNA.
WDR33	0.06	0.0701	Homo sapiens WD repeat domain 33 (WDR33), transcript variant 2, mRNA.
SHOC2	0.1	0.0702	Homo sapiens soc-2 suppressor of clear homolog (C. elegans) (SHOC2), mRNA.
TOR1AIP1	0.07	0.0703	Homo sapiens torsin A interacting protein 1 (TOR1AIP1), mRNA.
PLIN2	-0.09	0.0704	Homo sapiens perilipin 2 (PLIN2), mRNA.
SERTAD2	-0.08	0.0705	Homo sapiens SERTA domain containing 2 (SERTAD2), mRNA.
FOXO3	-0.15	0.0706	Homo sapiens forkhead box O3 (FOXO3), transcript variant 2, mRNA.
RRAGA	0.05	0.0708	Homo sapiens Ras-related GTP binding A (RRAGA), mRNA.
SUMO2	0.09	0.0708	Homo sapiens SMT3 suppressor of mif two 3 homolog 2 (S. cerevisiae) (SUMO2), transcript variant 2, mRNA.
GAPVD1	-0.07	0.0709	Homo sapiens GTPase activating protein and VPS9 domains 1 (GAPVD1), mRNA.
HEBP1	0.12	0.071	Homo sapiens heme binding protein 1 (HEBP1), mRNA.
FLJ25363	-0.16	0.0713	PREDICTED: Homo sapiens similar to hypothetical protein FLJ25976 (FLJ25363), mRNA.
GARS	-0.06	0.0714	Homo sapiens glycyl-tRNA synthetase (GARS), mRNA.
C12ORF57	0.14	0.0715	Homo sapiens chromosome 12 open reading frame 57 (C12orf57), mRNA.
CLEC2D	0.1	0.0715	Homo sapiens C-type lectin domain family 2, member D (CLEC2D), transcript variant 1, mRNA.
GRSF1	0.07	0.0715	Homo sapiens G-rich RNA sequence binding factor 1 (GRSF1), transcript variant 2, mRNA.
STAT1	-0.14	0.0717	Homo sapiens signal transducer and activator of transcription 1, 91kDa (STAT1), transcript variant beta, mRNA.
TOR1A	0.06	0.0717	Homo sapiens torsin family 1, member A (torsin A) (TOR1A), mRNA.
SDHD	0.09	0.0717	Homo sapiens succinate dehydrogenase complex, subunit D, integral membrane protein (SDHD), nuclear gene encoding mitochondrial protein, mRNA.
LZTR1	-0.09	0.0718	Homo sapiens leucine-zipper-like transcription regulator 1 (LZTR1), mRNA.
SMCR5	-0.11	0.072	Homo sapiens Smith-Magenis syndrome chromosome region, candidate 5 (non-protein coding) (SMCR5), non-coding RNA.
CYBASC3	-0.09	0.0721	Homo sapiens cytochrome b, ascorbate dependent 3 (CYBASC3), mRNA.
ZMAT3	-0.08	0.0721	Homo sapiens zinc finger, matrin type 3 (ZMAT3), transcript variant 2, mRNA.
FDFT1	-0.08	0.0725	Homo sapiens farnesyl-diphosphate farnesyltransferase 1 (FDFT1), mRNA.
C4ORF14	0.06	0.0727	Homo sapiens chromosome 4 open reading frame 14 (C4orf14), mRNA.
C1ORF24	-0.15	0.0728	Homo sapiens chromosome 1 open reading frame 24 (C1orf24), transcript variant 2, mRNA.
ZNF746	-0.09	0.0728	Homo sapiens zinc finger protein 746 (ZNF746), mRNA.
TYK2	-0.07	0.0728	Homo sapiens tyrosine kinase 2 (TYK2), mRNA.
WSB2	0.11	0.0728	Homo sapiens WD repeat and SOCS box-containing 2 (WSB2), mRNA.
IP6K1	-0.12	0.0728	Homo sapiens inositol hexakisphosphate kinase 1 (IP6K1), transcript variant 2, mRNA.
DYNLRB1	-0.06	0.073	Homo sapiens dynein, light chain, roadblock-type 1 (DYNLRB1), mRNA.
TECR	-0.08	0.073	Homo sapiens trans-2,3-enoyl-CoA reductase (TECR), mRNA.
EVI5	-0.16	0.073	Homo sapiens ecotropic viral integration site 5 (EVI5), mRNA.
PMPCB	0.07	0.073	Homo sapiens peptidase (mitochondrial processing) beta (PMPCB), nuclear gene encoding mitochondrial protein, mRNA.
GORASP2	-0.07	0.0732	Homo sapiens golgi reassembly stacking protein 2, 55kDa (GORASP2), mRNA.
MLF2	-0.1	0.0733	Homo sapiens myeloid leukemia factor 2 (MLF2), mRNA.
RPA1	-0.1	0.0733	Homo sapiens replication protein A1, 70kDa (RPA1), mRNA.
RAB8B	0.12	0.0734	Homo sapiens RAB8B, member RAS oncogene family (RAB8B), mRNA.
LYN	-0.11	0.0736	Homo sapiens v-yes-1 Yamaguchi sarcoma viral related oncogene homolog (LYN), mRNA.
SBF1	-0.09	0.0738	Homo sapiens SET binding factor 1 (SBF1), transcript variant 1, mRNA.
MBD4	-0.11	0.0739	Homo sapiens methyl-CpG binding domain protein 4 (MBD4), mRNA.
ZNF483	-0.11	0.074	Homo sapiens zinc finger protein 483 (ZNF483), transcript variant 2, mRNA.
BZW2	0.07	0.0741	Homo sapiens basic leucine zipper and W2 domains 2 (BZW2), mRNA.
GLE1	-0.06	0.0742	Homo sapiens GLE1 RNA export mediator homolog (yeast) (GLE1), transcript variant 1, mRNA.
PHB2	0.07	0.0746	Homo sapiens prohibitin 2 (PHB2), transcript variant 2, mRNA.
HNRNPK	-0.1	0.0748	Homo sapiens heterogeneous nuclear ribonucleoprotein K (HNRNPK), transcript variant 2, mRNA.
NDUFAB1	0.09	0.0748	Homo sapiens NADH dehydrogenase (ubiquinone) 1, alpha/beta subcomplex, 1, 8kDa (NDUFAB1), mRNA.
ITK	0.09	0.0748	Homo sapiens IL2-inducible T-cell kinase (ITK), mRNA.
PEPD	0.06	0.0748	Homo sapiens peptidase D (PEPD), mRNA.
DUSP6	-0.09	0.0748	Homo sapiens dual specificity phosphatase 6 (DUSP6), transcript variant 2, mRNA.
NDUFA12	0.1	0.0748	Homo sapiens NADH dehydrogenase (ubiquinone) 1 alpha subcomplex, 12 (NDUFA12), mRNA.
CYB5R3	-0.09	0.0749	Homo sapiens cytochrome b5 reductase 3 (CYB5R3), transcript variant S, mRNA.
ABI3	-0.1	0.0749	Homo sapiens ABI family, member 3 (ABI3), transcript variant 1, mRNA.
ACSL5	-0.06	0.0753	Homo sapiens acyl-CoA synthetase long-chain family member 5 (ACSL5), transcript variant 1, mRNA.
RNF10	-0.24	0.0753	Homo sapiens ring finger protein 10 (RNF10), mRNA.
BTF3	0.07	0.0753	Homo sapiens basic transcription factor 3 (BTF3), transcript variant 1, mRNA.
RPS11	0.07	0.0754	Homo sapiens ribosomal protein S11 (RPS11), mRNA.
DRAP1	-0.08	0.0757	Homo sapiens DR1-associated protein 1 (negative cofactor 2 alpha) (DRAP1), mRNA.
ITGB4BP	-0.07	0.0758	Homo sapiens integrin beta 4 binding protein (ITGB4BP), transcript variant 3, mRNA.
ADRB2	-0.13	0.0761	Homo sapiens adrenergic, beta-2-, receptor, surface (ADRB2), mRNA.
ZNF598	-0.06	0.0761	Homo sapiens zinc finger protein 598 (ZNF598), mRNA.
KIAA0391	0.08	0.0762	Homo sapiens KIAA0391 (KIAA0391), mRNA.
USP38	0.08	0.0763	Homo sapiens ubiquitin specific peptidase 38 (USP38), mRNA.
RBM25	0.11	0.0763	Homo sapiens RNA binding motif protein 25 (RBM25), mRNA.
FKBP14	-0.1	0.0763	Homo sapiens FK506 binding protein 14, 22 kDa (FKBP14), mRNA.
ACTR1A	-0.08	0.0767	Homo sapiens ARP1 actin-related protein 1 homolog A, centractin alpha (yeast) (ACTR1A), mRNA.
SFRS2	0.06	0.0772	Homo sapiens splicing factor, arginine/serine-rich 2 (SFRS2), mRNA.
SYTL2	-0.17	0.0772	Homo sapiens synaptotagmin-like 2 (SYTL2), transcript variant e, mRNA.
BASP1	-0.12	0.0772	Homo sapiens brain abundant, membrane attached signal protein 1 (BASP1), mRNA.
C14ORF85	-0.08	0.0775	Homo sapiens chromosome 14 open reading frame 85 (C14orf85), non-coding RNA.
ZFP91	-0.05	0.0775	Homo sapiens zinc finger protein 91 homolog (mouse) (ZFP91), mRNA.
CHD4	-0.19	0.0776	Homo sapiens chromodomain helicase DNA binding protein 4 (CHD4), mRNA.
ZMAT2	0.11	0.0776	Homo sapiens zinc finger, matrin type 2 (ZMAT2), mRNA.
POLR2H	0.07	0.0777	Homo sapiens polymerase (RNA) II (DNA directed) polypeptide H (POLR2H), mRNA.
ALOX5	-0.1	0.0777	PREDICTED: Homo sapiens arachidonate 5-lipoxygenase (ALOX5), mRNA.
DOK2	-0.08	0.0777	Homo sapiens docking protein 2, 56kDa (DOK2), mRNA.
WWP1	0.1	0.0778	Homo sapiens WW domain containing E3 ubiquitin protein ligase 1 (WWP1), mRNA.
CSNK2A1	-0.2	0.0779	Homo sapiens casein kinase 2, alpha 1 polypeptide (CSNK2A1), transcript variant 2, mRNA.
C22ORF30	-0.05	0.0779	Homo sapiens chromosome 22 open reading frame 30 (C22orf30), mRNA.
RNF103	0.07	0.0779	Homo sapiens ring finger protein 103 (RNF103), mRNA.
SUZ12	0.11	0.0779	Homo sapiens suppressor of zeste 12 homolog (Drosophila) (SUZ12), mRNA.
PELI1	0.11	0.0779	Homo sapiens pellino homolog 1 (Drosophila) (PELI1), mRNA.
HLX	-0.15	0.0783	Homo sapiens H2.0-like homeobox (HLX), mRNA.
C5ORF28	-0.13	0.0786	Homo sapiens chromosome 5 open reading frame 28 (C5orf28), mRNA.
IFI35	-0.15	0.0786	Homo sapiens interferon-induced protein 35 (IFI35), mRNA.
ABI1	0.08	0.0786	Homo sapiens abl-interactor 1 (ABI1), transcript variant 3, mRNA.
ARL16	-0.1	0.0787	Homo sapiens ADP-ribosylation factor-like 16 (ARL16), mRNA.
PPIAL4A	0.08	0.0789	Homo sapiens peptidylprolyl isomerase A (cyclophilin A)-like 4A (PPIAL4A), mRNA.
YIPF3	-0.08	0.0789	Homo sapiens Yip1 domain family, member 3 (YIPF3), mRNA.
NXF1	-0.06	0.0794	Homo sapiens nuclear RNA export factor 1 (NXF1), transcript variant 1, mRNA.
CECR5	0.07	0.0794	Homo sapiens cat eye syndrome chromosome region, candidate 5 (CECR5), transcript variant 2, mRNA.
SMARCC1	-0.07	0.0794	Homo sapiens SWI/SNF related, matrix associated, actin dependent regulator of chromatin, subfamily c, member 1 (SMARCC1), mRNA.
MCART1	-0.13	0.0797	Homo sapiens mitochondrial carrier triple repeat 1 (MCART1), mRNA.
TRAPPC6A	0.07	0.0798	Homo sapiens trafficking protein particle complex 6A (TRAPPC6A), mRNA.
SMAP2	-0.11	0.0798	Homo sapiens small ArfGAP2 (SMAP2), mRNA.
FAM108A2	-0.09	0.0799	PREDICTED: Homo sapiens family with sequence similarity 108, member A2 (FAM108A2), mRNA.
CENPB	-0.07	0.0799	Homo sapiens centromere protein B, 80kDa (CENPB), mRNA.
PNPLA7	-0.14	0.0799	Homo sapiens patatin-like phospholipase domain containing 7 (PNPLA7), mRNA.
RALA	0.08	0.08	Homo sapiens v-ral simian leukemia viral oncogene homolog A (ras related) (RALA), mRNA.
IRF3	-0.2	0.0804	Homo sapiens interferon regulatory factor 3 (IRF3), mRNA.
NSL1	0.09	0.0806	Homo sapiens NSL1, MIND kinetochore complex component, homolog (S. cerevisiae) (NSL1), transcript variant 2, mRNA.
WDR59	-0.07	0.0809	Homo sapiens WD repeat domain 59 (WDR59), mRNA.
AHCY	0.07	0.081	Homo sapiens S-adenosylhomocysteine hydrolase (AHCY), mRNA.
NFE2L2	0.07	0.081	Homo sapiens nuclear factor (erythroid-derived 2)-like 2 (NFE2L2), mRNA.
ITIH5	-0.08	0.0811	Homo sapiens inter-alpha (globulin) inhibitor H5 (ITIH5), transcript variant 3, mRNA.
PECAM1	-0.1	0.0811	Homo sapiens platelet/endothelial cell adhesion molecule (PECAM1), mRNA.
NCOA3	-0.06	0.0811	Homo sapiens nuclear receptor coactivator 3 (NCOA3), transcript variant 1, mRNA.
RYBP	-0.14	0.0811	Homo sapiens RING1 and YY1 binding protein (RYBP), mRNA.
SELS	0.08	0.0817	Homo sapiens selenoprotein S (SELS), transcript variant 2, mRNA.
MRPS25	0.11	0.082	Homo sapiens mitochondrial ribosomal protein S25 (MRPS25), nuclear gene encoding mitochondrial protein, mRNA.
ITPRIP	-0.09	0.082	Homo sapiens inositol 1,4,5-triphosphate receptor interacting protein (ITPRIP), mRNA.
RNF44	-0.08	0.082	Homo sapiens ring finger protein 44 (RNF44), mRNA.
TCTA	-0.13	0.0822	Homo sapiens T-cell leukemia translocation altered gene (TCTA), mRNA.
C7ORF47	0.07	0.0826	Homo sapiens chromosome 7 open reading frame 47 (C7orf47), mRNA.
ABHD5	-0.12	0.0826	Homo sapiens abhydrolase domain containing 5 (ABHD5), mRNA.
HNRNPM	-0.07	0.0828	Homo sapiens heterogeneous nuclear ribonucleoprotein M (HNRNPM), transcript variant 1, mRNA.
CD300A	-0.09	0.0829	Homo sapiens CD300a molecule (CD300A), mRNA.
RNY3	-0.08	0.0832	Homo sapiens RNA, Ro-associated Y3 (RNY3), small cytoplasmic RNA.
NUCB1	-0.09	0.0833	Homo sapiens nucleobindin 1 (NUCB1), mRNA.
TMED2	0.09	0.0833	Homo sapiens transmembrane emp24 domain trafficking protein 2 (TMED2), mRNA.
GGNBP2	0.06	0.0833	Homo sapiens gametogenetin binding protein 2 (GGNBP2), mRNA.
HLA-DMA	-0.09	0.0834	Homo sapiens major histocompatibility complex, class II, DM alpha (HLA-DMA), mRNA.
RXRA	-0.1	0.0835	Homo sapiens retinoid X receptor, alpha (RXRA), mRNA.
ZNF669	-0.11	0.0837	Homo sapiens zinc finger protein 669 (ZNF669), mRNA.
MAP4K4	-0.21	0.0837	Homo sapiens mitogen-activated protein kinase kinase kinase kinase 4 (MAP4K4), transcript variant 3, mRNA.
SLAMF6	-0.09	0.0839	Homo sapiens SLAM family member 6 (SLAMF6), mRNA.
GTF3A	0.08	0.0839	Homo sapiens general transcription factor IIIA (GTF3A), mRNA.
PNPLA2	-0.15	0.0843	Homo sapiens patatin-like phospholipase domain containing 2 (PNPLA2), mRNA.
CBL	-0.09	0.0843	Homo sapiens Cas-Br-M (murine) ecotropic retroviral transforming sequence (CBL), mRNA.
LPAR2	-0.12	0.0844	Homo sapiens lysophosphatidic acid receptor 2 (LPAR2), mRNA.
C3ORF34	-0.08	0.0845	Homo sapiens chromosome 3 open reading frame 34 (C3orf34), mRNA.
CTSD	-0.15	0.0845	Homo sapiens cathepsin D (CTSD), mRNA.
FAM65B	-0.09	0.0846	Homo sapiens family with sequence similarity 65, member B (FAM65B), transcript variant 2, mRNA.
SH2B3	-0.07	0.0848	Homo sapiens SH2B adaptor protein 3 (SH2B3), mRNA.
SIVA	0.07	0.0848	Homo sapiens CD27-binding (Siva) protein (SIVA), transcript variant 2, mRNA.
GYG1	0.08	0.0853	Homo sapiens glycogenin 1 (GYG1), mRNA.
PTEN	0.08	0.0853	Homo sapiens phosphatase and tensin homolog (PTEN), mRNA.
ZNF549	-0.08	0.0857	Homo sapiens zinc finger protein 549 (ZNF549), mRNA.
ARAF	-0.13	0.0857	Homo sapiens v-raf murine sarcoma 3611 viral oncogene homolog (ARAF), mRNA.
HCLS1	-0.1	0.0859	Homo sapiens hematopoietic cell-specific Lyn substrate 1 (HCLS1), mRNA.
MRPS18C	0.14	0.0861	Homo sapiens mitochondrial ribosomal protein S18C (MRPS18C), nuclear gene encoding mitochondrial protein, mRNA.
ZMIZ1	-0.11	0.0862	Homo sapiens zinc finger, MIZ-type containing 1 (ZMIZ1), mRNA.
SF3B5	0.06	0.0862	Homo sapiens splicing factor 3b, subunit 5, 10kDa (SF3B5), mRNA.
SVIL	-0.08	0.0862	Homo sapiens supervillin (SVIL), transcript variant 1, mRNA.
B4GALT5	-0.11	0.0863	Homo sapiens UDP-Gal:betaGlcNAc beta 1,4- galactosyltransferase, polypeptide 5 (B4GALT5), mRNA.
RASSF5	-0.07	0.0863	Homo sapiens Ras association (RalGDS/AF-6) domain family member 5 (RASSF5), transcript variant 2, mRNA.
ACTR2	0.09	0.0865	Homo sapiens ARP2 actin-related protein 2 homolog (yeast) (ACTR2), transcript variant 1, mRNA.
UBE2I	-0.05	0.0866	Homo sapiens ubiquitin-conjugating enzyme E2I (UBC9 homolog, yeast) (UBE2I), transcript variant 3, mRNA.
ZNF394	-0.09	0.0868	Homo sapiens zinc finger protein 394 (ZNF394), mRNA.
ADSL	0.06	0.0869	Homo sapiens adenylosuccinate lyase (ADSL), mRNA.
NDUFB8	0.05	0.087	Homo sapiens NADH dehydrogenase (ubiquinone) 1 beta subcomplex, 8, 19kDa (NDUFB8), mRNA.
LASP1	-0.09	0.0874	Homo sapiens LIM and SH3 protein 1 (LASP1), mRNA.
LITAF	-0.1	0.0875	Homo sapiens lipopolysaccharide-induced TNF factor (LITAF), mRNA.
CCDC115	0.06	0.0875	Homo sapiens coiled-coil domain containing 115 (CCDC115), mRNA.
IK	-0.07	0.0877	Homo sapiens IK cytokine, down-regulator of HLA II (IK), mRNA.
TMC6	-0.08	0.0881	Homo sapiens transmembrane channel-like 6 (TMC6), mRNA.
PHF23	-0.07	0.0884	Homo sapiens PHD finger protein 23 (PHF23), mRNA.
DIABLO	0.05	0.0884	Homo sapiens diablo homolog (Drosophila) (DIABLO), nuclear gene encoding mitochondrial protein, transcript variant 2, mRNA.
NARS	0.07	0.0885	Homo sapiens asparaginyl-tRNA synthetase (NARS), mRNA.
PNKP	-0.07	0.0885	Homo sapiens polynucleotide kinase 3'-phosphatase (PNKP), mRNA.
NPIP	-0.09	0.0885	Homo sapiens nuclear pore complex interacting protein (NPIP), mRNA.
BAT2D1	-0.08	0.0888	Homo sapiens BAT2 domain containing 1 (BAT2D1), mRNA.
RPS16	0.05	0.0893	Homo sapiens ribosomal protein S16 (RPS16), mRNA.
COX19	-0.08	0.0893	Homo sapiens COX19 cytochrome c oxidase assembly homolog (S. cerevisiae) (COX19), mRNA.
CALM3	-0.07	0.0898	Homo sapiens calmodulin 3 (phosphorylase kinase, delta) (CALM3), mRNA.
RPL12	0.08	0.0902	Homo sapiens ribosomal protein L12 (RPL12), mRNA.
PARVG	-0.07	0.0903	Homo sapiens parvin, gamma (PARVG), mRNA.
UBXN4	0.08	0.0904	Homo sapiens UBX domain protein 4 (UBXN4), mRNA.
RHBDF2	-0.08	0.0905	Homo sapiens rhomboid 5 homolog 2 (Drosophila) (RHBDF2), transcript variant 2, mRNA.
CD81	-0.08	0.0906	Homo sapiens CD81 molecule (CD81), mRNA.
STX11	-0.11	0.0906	Homo sapiens syntaxin 11 (STX11), mRNA.
EIF4E3	0.09	0.0908	Homo sapiens eukaryotic translation initiation factor 4E family member 3 (EIF4E3), mRNA.
FAM119A	-0.08	0.0908	Homo sapiens family with sequence similarity 119, member A (FAM119A), mRNA.
ANTXR2	-0.09	0.0912	Homo sapiens anthrax toxin receptor 2 (ANTXR2), mRNA.
NAG18	-0.07	0.0914	Homo sapiens NAG18 protein (NAG18) on chromosome 19.
RNF20	-0.07	0.0915	Homo sapiens ring finger protein 20 (RNF20), mRNA.
PQLC3	0.1	0.0916	Homo sapiens PQ loop repeat containing 3 (PQLC3), mRNA.
PCBP2	-0.07	0.0916	Homo sapiens poly(rC) binding protein 2 (PCBP2), transcript variant 1, mRNA.
C1QBP	0.07	0.0922	Homo sapiens complement component 1, q subcomponent binding protein (C1QBP), nuclear gene encoding mitochondrial protein, mRNA.
COX5B	0.05	0.0923	Homo sapiens cytochrome c oxidase subunit Vb (COX5B), mRNA.
TMEM85	0.06	0.0925	Homo sapiens transmembrane protein 85 (TMEM85), mRNA.
MRPL34	0.08	0.0925	Homo sapiens mitochondrial ribosomal protein L34 (MRPL34), nuclear gene encoding mitochondrial protein, mRNA.
CUL4A	0.1	0.0925	Homo sapiens cullin 4A (CUL4A), transcript variant 2, mRNA.
MID1IP1	-0.09	0.0925	Homo sapiens MID1 interacting protein 1 (gastrulation specific G12 homolog (zebrafish)) (MID1IP1), mRNA.
NCLN	-0.07	0.0925	Homo sapiens nicalin homolog (zebrafish) (NCLN), mRNA.
RPIA	0.14	0.0926	Homo sapiens ribose 5-phosphate isomerase A (RPIA), mRNA.
MAPRE2	-0.06	0.0926	Homo sapiens microtubule-associated protein, RP/EB family, member 2 (MAPRE2), mRNA.
TMEM106A	-0.15	0.0926	Homo sapiens transmembrane protein 106A (TMEM106A), mRNA.
UBC	-0.06	0.0929	Homo sapiens ubiquitin C (UBC), mRNA.
PTPN12	0.11	0.093	Homo sapiens protein tyrosine phosphatase, non-receptor type 12 (PTPN12), mRNA.
SYTL1	-0.07	0.0933	Homo sapiens synaptotagmin-like 1 (SYTL1), mRNA.
SAMD9	0.13	0.0934	Homo sapiens sterile alpha motif domain containing 9 (SAMD9), mRNA.
CD19	-0.19	0.0935	Homo sapiens CD19 molecule (CD19), mRNA.
ZNF682	-0.12	0.0936	Homo sapiens zinc finger protein 682 (ZNF682), transcript variant 1, mRNA.
BHLHB2	-0.1	0.0939	Homo sapiens basic helix-loop-helix domain containing, class B, 2 (BHLHB2), mRNA.
MAT2B	0.06	0.094	Homo sapiens methionine adenosyltransferase II, beta (MAT2B), transcript variant 1, mRNA.
MXD4	-0.07	0.094	Homo sapiens MAX dimerization protein 4 (MXD4), mRNA.
KPNA3	0.09	0.094	Homo sapiens karyopherin alpha 3 (importin alpha 4) (KPNA3), mRNA.
RPS26L	0.3	0.0941	PREDICTED: Homo sapiens 40S ribosomal protein S26-like (RPS26L), misc RNA.
MAFB	-0.13	0.0942	Homo sapiens v-maf musculoaponeurotic fibrosarcoma oncogene homolog B (avian) (MAFB), mRNA.
HMGN2	0.05	0.0942	Homo sapiens high-mobility group nucleosomal binding domain 2 (HMGN2), mRNA.
GRIPAP1	-0.09	0.0946	Homo sapiens GRIP1 associated protein 1 (GRIPAP1), transcript variant 2, mRNA.
ARHGDIB	-0.06	0.0946	Homo sapiens Rho GDP dissociation inhibitor (GDI) beta (ARHGDIB), mRNA.
LPCAT3	-0.1	0.0947	Homo sapiens lysophosphatidylcholine acyltransferase 3 (LPCAT3), mRNA.
CX3CR1	-0.12	0.0949	Homo sapiens chemokine (C-X3-C motif) receptor 1 (CX3CR1), mRNA.
PLRG1	0.08	0.0952	Homo sapiens pleiotropic regulator 1 (PRL1 homolog, Arabidopsis) (PLRG1), mRNA.
PVRIG	-0.1	0.0953	Homo sapiens poliovirus receptor related immunoglobulin domain containing (PVRIG), mRNA.
ATG16L2	-0.1	0.0955	Homo sapiens ATG16 autophagy related 16-like 2 (S. cerevisiae) (ATG16L2), mRNA.
GNG2	0.11	0.0957	Homo sapiens guanine nucleotide binding protein (G protein), gamma 2 (GNG2), mRNA.
SLC6A10P	-0.27	0.0959	Homo sapiens solute carrier family 6 (neurotransmitter transporter, creatine), member 10 (pseudogene) (SLC6A10P) on chromosome 16.
ZNF212	-0.07	0.096	Homo sapiens zinc finger protein 212 (ZNF212), mRNA.
DCAKD	-0.07	0.096	Homo sapiens dephospho-CoA kinase domain containing (DCAKD), mRNA.
ERAL1	-0.08	0.096	Homo sapiens Era G-protein-like 1 (E. coli) (ERAL1), mRNA.
FRAP1	-0.07	0.0968	Homo sapiens FK506 binding protein 12-rapamycin associated protein 1 (FRAP1), mRNA.
MMADHC	0.07	0.0968	Homo sapiens methylmalonic aciduria (cobalamin deficiency) cblD type, with homocystinuria (MMADHC), nuclear gene encoding mitochondrial protein, mRNA.
PRNP	0.09	0.097	Homo sapiens prion protein (PRNP), transcript variant 3, mRNA.
RPL22	0.07	0.0973	Homo sapiens ribosomal protein L22 (RPL22), mRNA.
C19ORF31	-0.07	0.0974	Homo sapiens chromosome 19 open reading frame 31 (C19orf31), mRNA.
CNBP	0.07	0.0975	Homo sapiens CCHC-type zinc finger, nucleic acid binding protein (CNBP), mRNA.
TMEM191A	-0.16	0.0978	PREDICTED: Homo sapiens misc_RNA (TMEM191A), miscRNA.
PACSIN2	-0.09	0.0978	Homo sapiens protein kinase C and casein kinase substrate in neurons 2 (PACSIN2), mRNA.
VRK3	-0.11	0.0978	Homo sapiens vaccinia related kinase 3 (VRK3), transcript variant 2, mRNA.
LAT	-0.08	0.0982	Homo sapiens linker for activation of T cells (LAT), transcript variant 2, mRNA.
PEA15	0.07	0.0984	Homo sapiens phosphoprotein enriched in astrocytes 15 (PEA15), mRNA.
PSMB4	0.05	0.0985	Homo sapiens proteasome (prosome, macropain) subunit, beta type, 4 (PSMB4), mRNA.
SLC9A1	-0.11	0.0985	Homo sapiens solute carrier family 9 (sodium/hydrogen exchanger), member 1 (SLC9A1), mRNA.
IRAK1	-0.06	0.0985	Homo sapiens interleukin-1 receptor-associated kinase 1 (IRAK1), transcript variant 3, mRNA.
SEPT9	-0.06	0.0986	Homo sapiens septin 9 (SEPT9), mRNA.
BANP	-0.07	0.0987	Homo sapiens BTG3 associated nuclear protein (BANP), transcript variant 2, mRNA.
RPS4X	0.07	0.0989	Homo sapiens ribosomal protein S4, X-linked (RPS4X), mRNA.
CNOT4	-0.06	0.099	Homo sapiens CCR4-NOT transcription complex, subunit 4 (CNOT4), transcript variant 1, mRNA.
CHSY1	0.09	0.0992	Homo sapiens chondroitin sulfate synthase 1 (CHSY1), mRNA.
BICD2	-0.09	0.0992	Homo sapiens bicaudal D homolog 2 (Drosophila) (BICD2), transcript variant 1, mRNA.
SNRK	0.08	0.0993	Homo sapiens SNF related kinase (SNRK), mRNA.
ACTRT1	-0.25	0.0994	Homo sapiens actin-related protein T1 (ACTRT1), mRNA.
ATP6V0D1	-0.11	0.0994	Homo sapiens ATPase, H+ transporting, lysosomal 38kDa, V0 subunit d1 (ATP6V0D1), mRNA.
SNX10	0.11	0.0994	Homo sapiens sorting nexin 10 (SNX10), mRNA.
LAMP2	0.07	0.0995	Homo sapiens lysosomal-associated membrane protein 2 (LAMP2), transcript variant LAMP2B, mRNA.
GPSM3	-0.08	0.0995	Homo sapiens G-protein signaling modulator 3 (AGS3-like, C. elegans) (GPSM3), mRNA.
LARP4B	-0.05	0.0996	Homo sapiens La ribonucleoprotein domain family, member 4B (LARP4B), mRNA.
FLJ40722	-0.12	0.1	PREDICTED: Homo sapiens hypothetical protein FLJ40722, transcript variant 3 (FLJ40722), mRNA.
BMS1P5	-0.08	0.1	Homo sapiens BMS1 pseudogene 5 (BMS1P5), non-coding RNA.
RPN1	-0.06	0.1	Homo sapiens ribophorin I (RPN1), mRNA.
P15RS	0.07	0.1	Homo sapiens hypothetical protein FLJ10656 (P15RS), mRNA.
DNAJB1	-0.07	0.1	Homo sapiens DnaJ (Hsp40) homolog, subfamily B, member 1 (DNAJB1), mRNA.
VPS26A	0.1	0.1	Homo sapiens vacuolar protein sorting 26 homolog A (S. pombe) (VPS26A), transcript variant 2, mRNA.
VPS8	-0.08	0.101	Homo sapiens vacuolar protein sorting 8 homolog (S. cerevisiae) (VPS8), transcript variant 2, mRNA.
MACF1	-0.07	0.101	Homo sapiens microtubule-actin crosslinking factor 1 (MACF1), transcript variant 1, mRNA.
XKR8	-0.1	0.101	Homo sapiens XK, Kell blood group complex subunit-related family, member 8 (XKR8), mRNA.
RNASEH2B	0.1	0.101	Homo sapiens ribonuclease H2, subunit B (RNASEH2B), mRNA.
C18ORF55	0.07	0.101	Homo sapiens chromosome 18 open reading frame 55 (C18orf55), mRNA.
PILRB	-0.1	0.101	Homo sapiens paired immunoglobin-like type 2 receptor beta (PILRB), transcript variant 1, mRNA.
DOCK11	0.08	0.101	Homo sapiens dedicator of cytokinesis 11 (DOCK11), mRNA.
GNS	-0.09	0.101	Homo sapiens glucosamine (N-acetyl)-6-sulfatase (Sanfilippo disease IIID) (GNS), mRNA.
FAM129A	-0.15	0.101	Homo sapiens family with sequence similarity 129, member A (FAM129A), transcript variant 2, mRNA.
TRPV2	-0.07	0.102	Homo sapiens transient receptor potential cation channel, subfamily V, member 2 (TRPV2), mRNA.
CD247	-0.08	0.102	Homo sapiens CD247 molecule (CD247), transcript variant 1, mRNA.
MGAT2	0.08	0.102	Homo sapiens mannosyl (alpha-1,6-)-glycoprotein beta-1,2-N-acetylglucosaminyltransferase (MGAT2), mRNA.
ITGAX	-0.11	0.102	Homo sapiens integrin, alpha X (complement component 3 receptor 4 subunit) (ITGAX), mRNA.
IL1B	0.12	0.102	Homo sapiens interleukin 1, beta (IL1B), mRNA.
PSCD4	-0.08	0.102	Homo sapiens pleckstrin homology, Sec7 and coiled-coil domains 4 (PSCD4), mRNA.
CS	-0.07	0.102	Homo sapiens citrate synthase (CS), nuclear gene encoding mitochondrial protein, mRNA.
KIAA0513	-0.11	0.102	Homo sapiens KIAA0513 (KIAA0513), mRNA.
COQ6	-0.14	0.102	Homo sapiens coenzyme Q6 homolog, monooxygenase (S. cerevisiae) (COQ6), transcript variant 1, mRNA.
MYST1	-0.07	0.103	Homo sapiens MYST histone acetyltransferase 1 (MYST1), transcript variant 1, mRNA.
YARS	-0.07	0.103	Homo sapiens tyrosyl-tRNA synthetase (YARS), mRNA.
HNRNPH2	0.08	0.103	Homo sapiens heterogeneous nuclear ribonucleoprotein H2 (H') (HNRNPH2), transcript variant 1, mRNA.
CCR7	0.13	0.103	Homo sapiens chemokine (C-C motif) receptor 7 (CCR7), mRNA.
FAM73A	-0.12	0.103	Homo sapiens family with sequence similarity 73, member A (FAM73A), mRNA.
NUDT5	-0.07	0.103	Homo sapiens nudix (nucleoside diphosphate linked moiety X)-type motif 5 (NUDT5), mRNA.
RPUSD3	-0.06	0.104	Homo sapiens RNA pseudouridylate synthase domain containing 3 (RPUSD3), mRNA.
NENF	0.07	0.104	Homo sapiens neuron derived neurotrophic factor (NENF), mRNA.
PKM2	-0.1	0.104	Homo sapiens pyruvate kinase, muscle (PKM2), transcript variant 3, mRNA.
NOP2	-0.08	0.104	Homo sapiens NOP2 nucleolar protein homolog (yeast) (NOP2), transcript variant 2, mRNA.
PTPN7	-0.11	0.104	Homo sapiens protein tyrosine phosphatase, non-receptor type 7 (PTPN7), transcript variant 2, mRNA.
MBOAT7	-0.12	0.105	Homo sapiens membrane bound O-acyltransferase domain containing 7 (MBOAT7), mRNA.
STK38	-0.06	0.105	Homo sapiens serine/threonine kinase 38 (STK38), mRNA.
SCO1	0.07	0.105	Homo sapiens SCO cytochrome oxidase deficient homolog 1 (yeast) (SCO1), nuclear gene encoding mitochondrial protein, mRNA.
NCSTN	-0.08	0.105	Homo sapiens nicastrin (NCSTN), mRNA.
EAPP	0.14	0.105	Homo sapiens E2F-associated phosphoprotein (EAPP), mRNA.
TAGAP	-0.09	0.105	Homo sapiens T-cell activation RhoGTPase activating protein (TAGAP), transcript variant 2, mRNA.
INTS6	0.08	0.105	Homo sapiens integrator complex subunit 6 (INTS6), transcript variant 2, mRNA.
RPL36AL	0.06	0.105	Homo sapiens ribosomal protein L36a-like (RPL36AL), mRNA.
ACAP2	0.09	0.105	Homo sapiens ArfGAP with coiled-coil, ankyrin repeat and PH domains 2 (ACAP2), mRNA.
PRKCD	-0.09	0.105	Homo sapiens protein kinase C, delta (PRKCD), transcript variant 1, mRNA.
ASGR1	0.12	0.105	Homo sapiens asialoglycoprotein receptor 1 (ASGR1), mRNA.
C7ORF41	-0.12	0.106	Homo sapiens chromosome 7 open reading frame 41 (C7orf41), mRNA.
C9ORF130	-0.16	0.106	PREDICTED: Homo sapiens chromosome 9 open reading frame 130 (C9orf130), mRNA.
RFXANK	-0.06	0.106	Homo sapiens regulatory factor X-associated ankyrin-containing protein (RFXANK), transcript variant 1, mRNA.
MAGED1	-0.09	0.107	Homo sapiens melanoma antigen family D, 1 (MAGED1), transcript variant 3, mRNA.
MX1	-0.24	0.107	Homo sapiens myxovirus (influenza virus) resistance 1, interferon-inducible protein p78 (mouse) (MX1), mRNA.
WNK1	-0.11	0.107	Homo sapiens WNK lysine deficient protein kinase 1 (WNK1), mRNA.
ALDH9A1	-0.07	0.107	Homo sapiens aldehyde dehydrogenase 9 family, member A1 (ALDH9A1), mRNA.
TMED3	0.07	0.107	Homo sapiens transmembrane emp24 protein transport domain containing 3 (TMED3), mRNA.
CDC42SE2	0.08	0.107	Homo sapiens CDC42 small effector 2 (CDC42SE2), transcript variant 2, mRNA.
TBC1D10C	-0.06	0.107	Homo sapiens TBC1 domain family, member 10C (TBC1D10C), mRNA.
YWHAZ	-0.06	0.108	Homo sapiens tyrosine 3-monooxygenase/tryptophan 5-monooxygenase activation protein, zeta polypeptide (YWHAZ), transcript variant 1, mRNA.
KCTD6	0.06	0.108	Homo sapiens potassium channel tetramerisation domain containing 6 (KCTD6), mRNA.
YPEL3	-0.11	0.108	Homo sapiens yippee-like 3 (Drosophila) (YPEL3), transcript variant 1, mRNA.
CHES1	-0.06	0.108	Homo sapiens checkpoint suppressor 1 (CHES1), mRNA.
CXCR1	-0.14	0.108	Homo sapiens chemokine (C-X-C motif) receptor 1 (CXCR1), mRNA.
ATF4	0.06	0.108	Homo sapiens activating transcription factor 4 (tax-responsive enhancer element B67) (ATF4), transcript variant 1, mRNA.
SLC35E1	-0.1	0.108	Homo sapiens solute carrier family 35, member E1 (SLC35E1), mRNA.
TDP1	-0.09	0.108	Homo sapiens tyrosyl-DNA phosphodiesterase 1 (TDP1), transcript variant 1, mRNA.
NTAN1	0.08	0.108	Homo sapiens N-terminal asparagine amidase (NTAN1), mRNA.
XRN1	0.08	0.108	Homo sapiens 5'-3' exoribonuclease 1 (XRN1), mRNA.
PSAP	-0.09	0.108	Homo sapiens prosaposin (PSAP), transcript variant 2, mRNA.
C7ORF70	0.05	0.108	Homo sapiens chromosome 7 open reading frame 70 (C7orf70), mRNA.
HDAC6	-0.2	0.108	Homo sapiens histone deacetylase 6 (HDAC6), mRNA.
AHSP	0.25	0.108	Homo sapiens alpha hemoglobin stabilizing protein (AHSP), mRNA.
DAP3	0.05	0.109	Homo sapiens death associated protein 3 (DAP3), nuclear gene encoding mitochondrial protein, transcript variant 1, mRNA.
IFITM2	-0.09	0.109	Homo sapiens interferon induced transmembrane protein 2 (1-8D) (IFITM2), mRNA.
ATP8B4	0.1	0.109	Homo sapiens ATPase, class I, type 8B, member 4 (ATP8B4), mRNA.
RPS26	0.31	0.11	Homo sapiens ribosomal protein S26 (RPS26), mRNA.
FCAR	-0.1	0.11	Homo sapiens Fc fragment of IgA, receptor for (FCAR), transcript variant 9, mRNA.
MAP3K11	-0.1	0.11	Homo sapiens mitogen-activated protein kinase kinase kinase 11 (MAP3K11), mRNA.
ZNF362	-0.06	0.111	Homo sapiens zinc finger protein 362 (ZNF362), mRNA.
TRAPPC6B	0.07	0.111	Homo sapiens trafficking protein particle complex 6B (TRAPPC6B), transcript variant 1, mRNA.
OSTF1	-0.07	0.111	Homo sapiens osteoclast stimulating factor 1 (OSTF1), mRNA.
PAPOLA	0.07	0.111	Homo sapiens poly(A) polymerase alpha (PAPOLA), mRNA.
LAPTM5	-0.07	0.111	Homo sapiens lysosomal multispanning membrane protein 5 (LAPTM5), mRNA.
FAM8A1	0.1	0.111	Homo sapiens family with sequence similarity 8, member A1 (FAM8A1), mRNA.
FAM117B	0.09	0.111	Homo sapiens family with sequence similarity 117, member B (FAM117B), mRNA.
MTHFS	0.09	0.111	Homo sapiens 5,10-methenyltetrahydrofolate synthetase (5-formyltetrahydrofolate cyclo-ligase) (MTHFS), mRNA.
C7ORF59	-0.07	0.112	Homo sapiens chromosome 7 open reading frame 59 (C7orf59), mRNA.
EEF1D	0.07	0.112	Homo sapiens eukaryotic translation elongation factor 1 delta (guanine nucleotide exchange protein) (EEF1D), transcript variant 1, mRNA.
IL17RA	-0.12	0.112	Homo sapiens interleukin 17 receptor A (IL17RA), mRNA.
CSE1L	0.07	0.112	Homo sapiens CSE1 chromosome segregation 1-like (yeast) (CSE1L), mRNA.
ARFGAP2	-0.06	0.112	Homo sapiens ADP-ribosylation factor GTPase activating protein 2 (ARFGAP2), mRNA.
ARAP3	-0.12	0.113	Homo sapiens ArfGAP with RhoGAP domain, ankyrin repeat and PH domain 3 (ARAP3), mRNA.
EDEM1	0.06	0.113	Homo sapiens ER degradation enhancer, mannosidase alpha-like 1 (EDEM1), mRNA.
ATP5J2	0.08	0.113	Homo sapiens ATP synthase, H+ transporting, mitochondrial F0 complex, subunit F2 (ATP5J2), nuclear gene encoding mitochondrial protein, transcript variant 1, mRNA.
UBE4B	-0.09	0.113	Homo sapiens ubiquitination factor E4B (UFD2 homolog, yeast) (UBE4B), mRNA.
GCA	0.09	0.113	Homo sapiens grancalcin, EF-hand calcium binding protein (GCA), mRNA.
AMD1	0.08	0.113	Homo sapiens adenosylmethionine decarboxylase 1 (AMD1), transcript variant 2, mRNA.
MAP7D1	-0.12	0.113	Homo sapiens MAP7 domain containing 1 (MAP7D1), mRNA.
AK3	0.08	0.114	Homo sapiens adenylate kinase 3 (AK3), nuclear gene encoding mitochondrial protein, mRNA.
KIAA0430	-0.09	0.114	Homo sapiens KIAA0430 (KIAA0430), mRNA.
PDE7A	-0.09	0.114	Homo sapiens phosphodiesterase 7A (PDE7A), transcript variant 2, mRNA.
ZNHIT1	0.06	0.114	Homo sapiens zinc finger, HIT type 1 (ZNHIT1), mRNA.
TBL1X	-0.11	0.114	Homo sapiens transducin (beta)-like 1X-linked (TBL1X), mRNA.
ERCC1	-0.06	0.114	Homo sapiens excision repair cross-complementing rodent repair deficiency, complementation group 1 (includes overlapping antisense sequence) (ERCC1), transcript variant 2, mRNA.
GFOD1	-0.13	0.114	Homo sapiens glucose-fructose oxidoreductase domain containing 1 (GFOD1), mRNA.
CRTAP	0.08	0.114	Homo sapiens cartilage associated protein (CRTAP), mRNA.
SNX6	-0.06	0.114	Homo sapiens sorting nexin 6 (SNX6), transcript variant 2, mRNA.
FZD7	-0.2	0.114	Homo sapiens frizzled homolog 7 (Drosophila) (FZD7), mRNA.
IL27RA	-0.06	0.114	Homo sapiens interleukin 27 receptor, alpha (IL27RA), mRNA.
B2M	0.06	0.114	Homo sapiens beta-2-microglobulin (B2M), mRNA.
AIDA	0.08	0.114	Homo sapiens axin interactor, dorsalization associated (AIDA), mRNA.
YIF1B	-0.06	0.115	Homo sapiens Yip1 interacting factor homolog B (S. cerevisiae) (YIF1B), transcript variant 4, mRNA.
IL7R	0.1	0.115	PREDICTED: Homo sapiens interleukin 7 receptor (IL7R), mRNA.
DCTN5	-0.07	0.115	Homo sapiens dynactin 5 (p25) (DCTN5), mRNA.
TPT1	0.09	0.116	Homo sapiens tumor protein, translationally-controlled 1 (TPT1), mRNA.
GIMAP7	0.09	0.116	Homo sapiens GTPase, IMAP family member 7 (GIMAP7), mRNA.
NIPBL	-0.06	0.116	Homo sapiens Nipped-B homolog (Drosophila) (NIPBL), transcript variant A, mRNA.
HNRNPH3	0.08	0.116	Homo sapiens heterogeneous nuclear ribonucleoprotein H3 (2H9) (HNRNPH3), transcript variant 2H9, mRNA.
ELF2	0.09	0.117	Homo sapiens E74-like factor 2 (ets domain transcription factor) (ELF2), transcript variant 2, mRNA.
RENBP	-0.1	0.117	Homo sapiens renin binding protein (RENBP), mRNA.
PAN3	0.06	0.117	Homo sapiens PAN3 polyA specific ribonuclease subunit homolog (S. cerevisiae) (PAN3), mRNA.
E4F1	-0.05	0.117	Homo sapiens E4F transcription factor 1 (E4F1), mRNA.
CARM1	-0.16	0.117	Homo sapiens coactivator-associated arginine methyltransferase 1 (CARM1), mRNA.
DUS2L	-0.07	0.118	Homo sapiens dihydrouridine synthase 2-like, SMM1 homolog (S. cerevisiae) (DUS2L), mRNA.
ACTR3	0.07	0.119	Homo sapiens ARP3 actin-related protein 3 homolog (yeast) (ACTR3), mRNA.
SLC25A44	-0.08	0.119	Homo sapiens solute carrier family 25, member 44 (SLC25A44), mRNA.
ANKRD13A	-0.06	0.119	Homo sapiens ankyrin repeat domain 13A (ANKRD13A), mRNA.
GOLGA8B	0.11	0.119	Homo sapiens golgi autoantigen, golgin subfamily a, 8B (GOLGA8B), mRNA.
SQSTM1	-0.07	0.119	Homo sapiens sequestosome 1 (SQSTM1), mRNA.
SIGLEC10	-0.14	0.119	Homo sapiens sialic acid binding Ig-like lectin 10 (SIGLEC10), mRNA.
WBP2	-0.09	0.119	Homo sapiens WW domain binding protein 2 (WBP2), mRNA.
SFRS14	-0.06	0.119	Homo sapiens splicing factor, arginine/serine-rich 14 (SFRS14), transcript variant 2, mRNA.
NFKBIZ	0.09	0.119	Homo sapiens nuclear factor of kappa light polypeptide gene enhancer in B-cells inhibitor, zeta (NFKBIZ), transcript variant 2, mRNA.
SUMF2	-0.06	0.12	Homo sapiens sulfatase modifying factor 2 (SUMF2), transcript variant 4, mRNA.
DNAJA1	0.08	0.12	Homo sapiens DnaJ (Hsp40) homolog, subfamily A, member 1 (DNAJA1), mRNA.
SRP68	-0.06	0.12	Homo sapiens signal recognition particle 68kDa (SRP68), mRNA.
LRSAM1	-0.07	0.12	Homo sapiens leucine rich repeat and sterile alpha motif containing 1 (LRSAM1), transcript variant 1, mRNA.
ENO1	-0.08	0.12	Homo sapiens enolase 1, (alpha) (ENO1), mRNA.
EGLN2	-0.06	0.12	Homo sapiens egl nine homolog 2 (C. elegans) (EGLN2), transcript variant 3, mRNA.
CLIC1	0.07	0.12	Homo sapiens chloride intracellular channel 1 (CLIC1), mRNA.
C14ORF153	-0.07	0.121	Homo sapiens chromosome 14 open reading frame 153 (C14orf153), mRNA.
HCST	-0.07	0.121	Homo sapiens hematopoietic cell signal transducer (HCST), transcript variant 2, mRNA.
GNPTG	0.07	0.121	Homo sapiens N-acetylglucosamine-1-phosphate transferase, gamma subunit (GNPTG), mRNA.
CDKN1A	-0.14	0.122	Homo sapiens cyclin-dependent kinase inhibitor 1A (p21, Cip1) (CDKN1A), transcript variant 1, mRNA.
LCOR	-0.06	0.122	Homo sapiens ligand dependent nuclear receptor corepressor (LCOR), mRNA.
C2ORF42	-0.06	0.122	Homo sapiens chromosome 2 open reading frame 42 (C2orf42), mRNA.
WDR75	0.08	0.123	Homo sapiens WD repeat domain 75 (WDR75), mRNA.
APOL3	-0.07	0.123	Homo sapiens apolipoprotein L, 3 (APOL3), transcript variant beta/a, mRNA.
HSPE1	0.11	0.123	Homo sapiens heat shock 10kDa protein 1 (chaperonin 10) (HSPE1), mRNA.
JMJD8	-0.05	0.123	Homo sapiens jumonji domain containing 8 (JMJD8), mRNA.
MOAP1	0.06	0.124	Homo sapiens modulator of apoptosis 1 (MOAP1), mRNA.
C5AR1	-0.11	0.124	Homo sapiens complement component 5a receptor 1 (C5AR1), mRNA.
PRKRA	0.07	0.124	Homo sapiens protein kinase, interferon-inducible double stranded RNA dependent activator (PRKRA), mRNA.
MAN2B2	-0.07	0.124	Homo sapiens mannosidase, alpha, class 2B, member 2 (MAN2B2), mRNA.
SFRS6	0.06	0.124	Homo sapiens splicing factor, arginine/serine-rich 6 (SFRS6), mRNA.
TNFRSF1A	-0.08	0.124	Homo sapiens tumor necrosis factor receptor superfamily, member 1A (TNFRSF1A), mRNA.
LMOD3	-0.09	0.124	Homo sapiens leiomodin 3 (fetal) (LMOD3), mRNA.
ICAM3	-0.08	0.124	Homo sapiens intercellular adhesion molecule 3 (ICAM3), mRNA.
RAB40C	-0.06	0.124	Homo sapiens RAB40C, member RAS oncogene family (RAB40C), mRNA.
MYPOP	-0.06	0.125	Homo sapiens Myb-related transcription factor, partner of profilin (MYPOP), mRNA.
RNASET2	-0.09	0.125	Homo sapiens ribonuclease T2 (RNASET2), mRNA.
MAPRE1	-0.05	0.125	Homo sapiens microtubule-associated protein, RP/EB family, member 1 (MAPRE1), mRNA.
FEM1A	-0.07	0.125	Homo sapiens fem-1 homolog a (C. elegans) (FEM1A), mRNA.
MUS81	-0.05	0.125	Homo sapiens MUS81 endonuclease homolog (S. cerevisiae) (MUS81), mRNA.
FCRLA	-0.17	0.125	Homo sapiens Fc receptor-like A (FCRLA), mRNA.
C1ORF144	-0.05	0.125	Homo sapiens chromosome 1 open reading frame 144 (C1orf144), mRNA.
IGF2BP2	-0.2	0.125	Homo sapiens insulin-like growth factor 2 mRNA binding protein 2 (IGF2BP2), transcript variant 1, mRNA.
THOC5	-0.08	0.126	Homo sapiens THO complex 5 (THOC5), transcript variant 1, mRNA.
RAB5B	-0.06	0.126	Homo sapiens RAB5B, member RAS oncogene family (RAB5B), mRNA.
LMF2	-0.06	0.126	Homo sapiens lipase maturation factor 2 (LMF2), mRNA.
MTF1	-0.09	0.127	Homo sapiens metal-regulatory transcription factor 1 (MTF1), mRNA.
IDS	-0.06	0.127	Homo sapiens iduronate 2-sulfatase (Hunter syndrome) (IDS), transcript variant 2, mRNA.
ZDHHC18	-0.1	0.127	Homo sapiens zinc finger, DHHC-type containing 18 (ZDHHC18), mRNA.
POLB	0.07	0.127	Homo sapiens polymerase (DNA directed), beta (POLB), mRNA.
LSM10	0.06	0.127	Homo sapiens LSM10, U7 small nuclear RNA associated (LSM10), mRNA.
DDR1	-0.22	0.127	Homo sapiens discoidin domain receptor tyrosine kinase 1 (DDR1), transcript variant 1, mRNA.
HNRNPAB	-0.05	0.127	Homo sapiens heterogeneous nuclear ribonucleoprotein A/B (HNRNPAB), transcript variant 2, mRNA.
GNL2	0.06	0.127	Homo sapiens guanine nucleotide binding protein-like 2 (nucleolar) (GNL2), mRNA.
CAMK1D	-0.11	0.128	Homo sapiens calcium/calmodulin-dependent protein kinase ID (CAMK1D), transcript variant 2, mRNA.
HDAC1	-0.07	0.128	Homo sapiens histone deacetylase 1 (HDAC1), mRNA.
RNF14	0.11	0.128	Homo sapiens ring finger protein 14 (RNF14), transcript variant 3, mRNA.
GTF2F1	-0.07	0.128	Homo sapiens general transcription factor IIF, polypeptide 1, 74kDa (GTF2F1), mRNA.
NUP205	-0.06	0.128	Homo sapiens nucleoporin 205kDa (NUP205), mRNA.
TPRG1L	-0.07	0.128	Homo sapiens tumor protein p63 regulated 1-like (TPRG1L), mRNA.
GIMAP8	-0.07	0.128	Homo sapiens GTPase, IMAP family member 8 (GIMAP8), mRNA.
SERINC1	0.08	0.128	Homo sapiens serine incorporator 1 (SERINC1), mRNA.
KCNJ2	0.11	0.128	Homo sapiens potassium inwardly-rectifying channel, subfamily J, member 2 (KCNJ2), mRNA.
MFSD1	0.06	0.128	Homo sapiens major facilitator superfamily domain containing 1 (MFSD1), mRNA.
TCF25	-0.05	0.128	Homo sapiens transcription factor 25 (basic helix-loop-helix) (TCF25), mRNA.
LPPR2	-0.11	0.128	Homo sapiens lipid phosphate phosphatase-related protein type 2 (LPPR2), mRNA.
PLEKHF1	-0.11	0.128	Homo sapiens pleckstrin homology domain containing, family F (with FYVE domain) member 1 (PLEKHF1), mRNA.
RPL23A	0.07	0.128	Homo sapiens ribosomal protein L23a (RPL23A), mRNA.
[truncated: 2,063 more rows]

## Sheet: Ris vs HC
TargetID	logFC	adj.P.Val	DEFINITION
CD7	-0.2	0.47	Homo sapiens CD7 molecule (CD7), mRNA.
FLJ20699	-0.32	0.47	Homo sapiens hypothetical protein FLJ20699 (FLJ20699), mRNA.
IFNGR1	0.19	0.47	Homo sapiens interferon gamma receptor 1 (IFNGR1), mRNA.
PTEN	0.16	0.47	Homo sapiens phosphatase and tensin homolog (PTEN), mRNA.
IDH1	0.15	0.47	Homo sapiens isocitrate dehydrogenase 1 (NADP+), soluble (IDH1), mRNA.
LYST	0.18	0.47	Homo sapiens lysosomal trafficking regulator (LYST), mRNA.
AUP1	-0.1	0.47	Homo sapiens ancient ubiquitous protein 1 (AUP1), mRNA.
LAMP2	0.14	0.47	Homo sapiens lysosomal-associated membrane protein 2 (LAMP2), transcript variant LAMP2B, mRNA.
FLVCR2	0.14	0.47	Homo sapiens feline leukemia virus subgroup C cellular receptor family, member 2 (FLVCR2), mRNA.
LDHA	0.11	0.47	Homo sapiens lactate dehydrogenase A (LDHA), transcript variant 2, mRNA.
RHOT1	0.17	0.47	Homo sapiens ras homolog gene family, member T1 (RHOT1), transcript variant 2, mRNA.
PCSK7	-0.13	0.47	Homo sapiens proprotein convertase subtilisin/kexin type 7 (PCSK7), mRNA.
FBXO11	0.12	0.47	Homo sapiens F-box protein 11 (FBXO11), transcript variant 1, mRNA.
HIST1H1C	0.25	0.47	Homo sapiens histone cluster 1, H1c (HIST1H1C), mRNA.
URM1	-0.09	0.47	Homo sapiens ubiquitin related modifier 1 homolog (S. cerevisiae) (URM1), mRNA.
SUMO3	0.1	0.47	Homo sapiens SMT3 suppressor of mif two 3 homolog 3 (S. cerevisiae) (SUMO3), mRNA.
P4HTM	-0.12	0.47	Homo sapiens prolyl 4-hydroxylase, transmembrane (endoplasmic reticulum) (P4HTM), transcript variant 3, mRNA.
TNFAIP6	0.37	0.47	Homo sapiens tumor necrosis factor, alpha-induced protein 6 (TNFAIP6), mRNA.
PELI1	0.18	0.47	Homo sapiens pellino homolog 1 (Drosophila) (PELI1), mRNA.
KLHL12	0.1	0.47	Homo sapiens kelch-like 12 (Drosophila) (KLHL12), mRNA.
SPPL2A	0.12	0.47	Homo sapiens signal peptide peptidase-like 2A (SPPL2A), mRNA.
AHSA1	-0.1	0.47	Homo sapiens AHA1, activator of heat shock 90kDa protein ATPase homolog 1 (yeast) (AHSA1), mRNA.
ATG3	0.16	0.47	Homo sapiens ATG3 autophagy related 3 homolog (S. cerevisiae) (ATG3), mRNA.
ARL2	-0.12	0.47	Homo sapiens ADP-ribosylation factor-like 2 (ARL2), mRNA.
PSTPIP2	0.2	0.47	Homo sapiens proline-serine-threonine phosphatase interacting protein 2 (PSTPIP2), mRNA.
GAPT	0.22	0.47	Homo sapiens GRB2-binding adaptor protein, transmembrane (GAPT), mRNA.
TTC38	-0.27	0.47	Homo sapiens tetratricopeptide repeat domain 38 (TTC38), mRNA.
TANK	0.15	0.47	Homo sapiens TRAF family member-associated NFKB activator (TANK), transcript variant 1, mRNA.
SBK1	-0.17	0.47	Homo sapiens SH3-binding domain kinase 1 (SBK1), mRNA.
DCXR	-0.15	0.47	Homo sapiens dicarbonyl/L-xylulose reductase (DCXR), mRNA.
SLAMF6	-0.15	0.47	Homo sapiens SLAM family member 6 (SLAMF6), mRNA.
WSB2	0.17	0.47	Homo sapiens WD repeat and SOCS box-containing 2 (WSB2), mRNA.
ANAPC13	0.11	0.47	Homo sapiens anaphase promoting complex subunit 13 (ANAPC13), mRNA.
ZDHHC8	-0.1	0.47	Homo sapiens zinc finger, DHHC-type containing 8 (ZDHHC8), mRNA.
TRPV2	-0.12	0.47	Homo sapiens transient receptor potential cation channel, subfamily V, member 2 (TRPV2), mRNA.
FAM45A	0.14	0.47	Homo sapiens family with sequence similarity 45, member A (FAM45A), mRNA.
RUNX3	-0.16	0.47	Homo sapiens runt-related transcription factor 3 (RUNX3), transcript variant 2, mRNA.
HNRNPUL2	-0.17	0.47	Homo sapiens heterogeneous nuclear ribonucleoprotein U-like 2 (HNRNPUL2), mRNA.
FAR1	0.23	0.47	Homo sapiens fatty acyl CoA reductase 1 (FAR1), mRNA.
CCPG1	0.18	0.47	Homo sapiens cell cycle progression 1 (CCPG1), transcript variant 2, mRNA.
NELF	-0.15	0.47	Homo sapiens nasal embryonic LHRH factor (NELF), mRNA.
CYBB	0.19	0.47	Homo sapiens cytochrome b-245, beta polypeptide (chronic granulomatous disease) (CYBB), mRNA.
RASGRP2	-0.12	0.47	Homo sapiens RAS guanyl releasing protein 2 (calcium and DAG-regulated) (RASGRP2), transcript variant 1, mRNA.
FNDC3B	0.15	0.47	Homo sapiens fibronectin type III domain containing 3B (FNDC3B), transcript variant 1, mRNA.
HNRPK	0.1	0.47	Homo sapiens heterogeneous nuclear ribonucleoprotein K (HNRPK), transcript variant 3, mRNA.
PHF15	-0.14	0.47	Homo sapiens PHD finger protein 15 (PHF15), mRNA.
TMEM59	0.11	0.47	Homo sapiens transmembrane protein 59 (TMEM59), mRNA.
TFRC	0.17	0.47	Homo sapiens transferrin receptor (p90, CD71) (TFRC), mRNA.
RUSC1	-0.11	0.47	Homo sapiens RUN and SH3 domain containing 1 (RUSC1), mRNA.
UBE2J1	0.17	0.47	Homo sapiens ubiquitin-conjugating enzyme E2, J1 (UBC6 homolog, yeast) (UBE2J1), mRNA.
L3MBTL2	-0.12	0.47	Homo sapiens l(3)mbt-like 2 (Drosophila) (L3MBTL2), mRNA.
CYSLTR1	0.21	0.47	Homo sapiens cysteinyl leukotriene receptor 1 (CYSLTR1), mRNA.
BECN1	0.09	0.47	Homo sapiens beclin 1, autophagy related (BECN1), mRNA.
SARS	-0.1	0.47	Homo sapiens seryl-tRNA synthetase (SARS), mRNA.
EDEM1	0.11	0.47	Homo sapiens ER degradation enhancer, mannosidase alpha-like 1 (EDEM1), mRNA.
RBM14	-0.11	0.47	Homo sapiens RNA binding motif protein 14 (RBM14), mRNA.
ATPBD1B	-0.11	0.47	Homo sapiens ATP binding domain 1 family, member B (ATPBD1B), mRNA.
CYB5R4	0.15	0.47	Homo sapiens cytochrome b5 reductase 4 (CYB5R4), mRNA.
COX19	-0.13	0.47	Homo sapiens COX19 cytochrome c oxidase assembly homolog (S. cerevisiae) (COX19), mRNA.
FAM38A	-0.14	0.47	Homo sapiens family with sequence similarity 38, member A (FAM38A), mRNA.
CRELD2	-0.11	0.47	Homo sapiens cysteine-rich with EGF-like domains 2 (CRELD2), mRNA.
PABPC4	-0.1	0.47	Homo sapiens poly(A) binding protein, cytoplasmic 4 (inducible form) (PABPC4), mRNA.
AP4B1	-0.09	0.47	Homo sapiens adaptor-related protein complex 4, beta 1 subunit (AP4B1), mRNA.
MATK	-0.21	0.47	Homo sapiens megakaryocyte-associated tyrosine kinase (MATK), transcript variant 3, mRNA.
NECAP1	0.1	0.47	Homo sapiens NECAP endocytosis associated 1 (NECAP1), mRNA.
NSL1	0.13	0.47	Homo sapiens NSL1, MIND kinetochore complex component, homolog (S. cerevisiae) (NSL1), transcript variant 2, mRNA.
TIMM22	-0.11	0.47	Homo sapiens translocase of inner mitochondrial membrane 22 homolog (yeast) (TIMM22), nuclear gene encoding mitochondrial protein, mRNA.
IL10RA	-0.11	0.47	Homo sapiens interleukin 10 receptor, alpha (IL10RA), mRNA.
FAM173A	-0.1	0.47	Homo sapiens family with sequence similarity 173, member A (FAM173A), mRNA.
LILRB2	0.16	0.47	Homo sapiens leukocyte immunoglobulin-like receptor, subfamily B (with TM and ITIM domains), member 2 (LILRB2), transcript variant 2, mRNA.
TMEM170B	0.26	0.47	Homo sapiens transmembrane protein 170B (TMEM170B), mRNA.
TMBIM4	0.08	0.47	Homo sapiens transmembrane BAX inhibitor motif containing 4 (TMBIM4), mRNA.
CDC40	0.12	0.47	Homo sapiens cell division cycle 40 homolog (S. cerevisiae) (CDC40), mRNA.
FAM110A	-0.14	0.47	Homo sapiens family with sequence similarity 110, member A (FAM110A), transcript variant 3, mRNA.
MAP3K7	0.11	0.47	Homo sapiens mitogen-activated protein kinase kinase kinase 7 (MAP3K7), transcript variant B, mRNA.
C14ORF100	0.14	0.47	Homo sapiens chromosome 14 open reading frame 100 (C14orf100), mRNA.
TSSC4	-0.11	0.47	Homo sapiens tumor suppressing subtransferable candidate 4 (TSSC4), mRNA.
CARD11	-0.14	0.47	Homo sapiens caspase recruitment domain family, member 11 (CARD11), mRNA.
USP15	0.22	0.47	Homo sapiens ubiquitin specific peptidase 15 (USP15), mRNA.
ARPC3	0.09	0.47	Homo sapiens actin related protein 2/3 complex, subunit 3, 21kDa (ARPC3), mRNA.
PPP1R2	0.18	0.47	Homo sapiens protein phosphatase 1, regulatory (inhibitor) subunit 2 (PPP1R2), mRNA.
S1PR5	-0.28	0.47	Homo sapiens sphingosine-1-phosphate receptor 5 (S1PR5), mRNA.
TRPT1	-0.09	0.47	Homo sapiens tRNA phosphotransferase 1 (TRPT1), transcript variant 2, mRNA.
WDR68	0.11	0.47	Homo sapiens WD repeat domain 68 (WDR68), transcript variant 2, mRNA.
ARL6IP5	0.13	0.47	Homo sapiens ADP-ribosylation-like factor 6 interacting protein 5 (ARL6IP5), mRNA.
PRF1	-0.28	0.47	Homo sapiens perforin 1 (pore forming protein) (PRF1), transcript variant 1, mRNA.
HMGN2	0.07	0.47	Homo sapiens high-mobility group nucleosomal binding domain 2 (HMGN2), mRNA.
CLEC12A	0.43	0.47	Homo sapiens C-type lectin domain family 12, member A (CLEC12A), transcript variant 2, mRNA.
SCAP	-0.13	0.47	Homo sapiens SREBF chaperone (SCAP), mRNA.
MTMR6	0.18	0.47	Homo sapiens myotubularin related protein 6 (MTMR6), mRNA.
EOMES	-0.22	0.47	Homo sapiens eomesodermin homolog (Xenopus laevis) (EOMES), mRNA.
COQ10B	0.13	0.47	Homo sapiens coenzyme Q10 homolog B (S. cerevisiae) (COQ10B), mRNA.
FBXL5	0.13	0.47	Homo sapiens F-box and leucine-rich repeat protein 5 (FBXL5), transcript variant 1, mRNA.
VAMP7	0.13	0.47	Homo sapiens vesicle-associated membrane protein 7 (VAMP7), mRNA.
CMTM6	0.13	0.47	Homo sapiens CKLF-like MARVEL transmembrane domain containing 6 (CMTM6), mRNA.
RBM10	-0.1	0.47	Homo sapiens RNA binding motif protein 10 (RBM10), transcript variant 2, mRNA.
NAPRT1	0.22	0.47	Homo sapiens nicotinate phosphoribosyltransferase domain containing 1 (NAPRT1), mRNA.
FRAP1	-0.1	0.47	Homo sapiens FK506 binding protein 12-rapamycin associated protein 1 (FRAP1), mRNA.
OSBPL7	-0.13	0.47	Homo sapiens oxysterol binding protein-like 7 (OSBPL7), transcript variant 1, mRNA.
SKP1A	0.1	0.47	Homo sapiens S-phase kinase-associated protein 1A (p19A) (SKP1A), transcript variant 1, mRNA.
HACL1	0.09	0.47	Homo sapiens 2-hydroxyacyl-CoA lyase 1 (HACL1), mRNA.
KBTBD11	0.16	0.47	Homo sapiens kelch repeat and BTB (POZ) domain containing 11 (KBTBD11), mRNA.
P2RY13	0.13	0.47	Homo sapiens purinergic receptor P2Y, G-protein coupled, 13 (P2RY13), transcript variant 1, mRNA.
SAMD9	0.2	0.47	Homo sapiens sterile alpha motif domain containing 9 (SAMD9), mRNA.
APBB3	-0.12	0.47	Homo sapiens amyloid beta (A4) precursor protein-binding, family B, member 3 (APBB3), transcript variant 3, mRNA.
RALGDS	-0.12	0.47	Homo sapiens ral guanine nucleotide dissociation stimulator (RALGDS), transcript variant 1, mRNA.
PNPO	-0.08	0.47	Homo sapiens pyridoxamine 5'-phosphate oxidase (PNPO), mRNA.
ZMPSTE24	0.12	0.47	Homo sapiens zinc metallopeptidase (STE24 homolog, S. cerevisiae) (ZMPSTE24), mRNA.
IL1B	0.19	0.47	Homo sapiens interleukin 1, beta (IL1B), mRNA.
ZGPAT	-0.09	0.47	Homo sapiens zinc finger, CCCH-type with G patch domain (ZGPAT), transcript variant 1, mRNA.
ZNF493	-0.14	0.47	Homo sapiens zinc finger protein 493 (ZNF493), transcript variant 3, mRNA.
SMS	0.1	0.47	Homo sapiens spermine synthase (SMS), mRNA.
TMEM167B	0.12	0.47	Homo sapiens transmembrane protein 167B (TMEM167B), mRNA.
SLC30A9	0.15	0.47	Homo sapiens solute carrier family 30 (zinc transporter), member 9 (SLC30A9), mRNA.
TBK1	0.15	0.47	Homo sapiens TANK-binding kinase 1 (TBK1), mRNA.
CD24	0.28	0.47	Homo sapiens CD24 molecule (CD24), mRNA.
GPS1	-0.09	0.47	Homo sapiens G protein pathway suppressor 1 (GPS1), transcript variant 2, mRNA.
IMPDH2	-0.11	0.47	Homo sapiens IMP (inosine monophosphate) dehydrogenase 2 (IMPDH2), mRNA.
SUPT4H1	0.1	0.47	Homo sapiens suppressor of Ty 4 homolog 1 (S. cerevisiae) (SUPT4H1), mRNA.
TLE4	0.12	0.47	Homo sapiens transducin-like enhancer of split 4 (E(sp1) homolog, Drosophila) (TLE4), mRNA.
FLJ38717	-0.16	0.47	Homo sapiens FLJ38717 protein (FLJ38717), mRNA.
LSM14A	0.08	0.47	Homo sapiens LSM14A, SCD6 homolog A (S. cerevisiae) (LSM14A), mRNA.
HMG20B	-0.09	0.47	Homo sapiens high-mobility group 20B (HMG20B), mRNA.
AGTPBP1	0.11	0.47	Homo sapiens ATP/GTP binding protein 1 (AGTPBP1), mRNA.
CCL5	-0.19	0.47	Homo sapiens chemokine (C-C motif) ligand 5 (CCL5), mRNA.
H2AFZ	0.09	0.47	Homo sapiens H2A histone family, member Z (H2AFZ), mRNA.
C1ORF144	-0.08	0.47	Homo sapiens chromosome 1 open reading frame 144 (C1orf144), mRNA.
TUSC4	-0.08	0.47	Homo sapiens tumor suppressor candidate 4 (TUSC4), mRNA.
KIF22	-0.09	0.47	Homo sapiens kinesin family member 22 (KIF22), mRNA.
FAM8A1	0.15	0.474	Homo sapiens family with sequence similarity 8, member A1 (FAM8A1), mRNA.
ECH1	-0.1	0.486	Homo sapiens enoyl Coenzyme A hydratase 1, peroxisomal (ECH1), mRNA.
ABI1	0.11	0.486	Homo sapiens abl-interactor 1 (ABI1), transcript variant 3, mRNA.
EXOSC10	-0.1	0.486	Homo sapiens exosome component 10 (EXOSC10), transcript variant 1, mRNA.
C20ORF55	-0.16	0.486	Homo sapiens chromosome 20 open reading frame 55 (C20orf55), transcript variant 1, mRNA.
OCEL1	-0.1	0.486	Homo sapiens occludin/ELL domain containing 1 (OCEL1), mRNA.
ZC3H5	-0.1	0.488	PREDICTED: Homo sapiens zinc finger CCCH-type containing 5 (ZC3H5), mRNA.
KAT2A	-0.1	0.5	Homo sapiens K(lysine) acetyltransferase 2A (KAT2A), mRNA.
PVRIG	-0.15	0.5	Homo sapiens poliovirus receptor related immunoglobulin domain containing (PVRIG), mRNA.
SRGN	0.12	0.5	Homo sapiens serglycin (SRGN), mRNA.
SAMD9L	0.23	0.5	Homo sapiens sterile alpha motif domain containing 9-like (SAMD9L), mRNA.
CTSH	0.13	0.5	Homo sapiens cathepsin H (CTSH), transcript variant 1, mRNA.
MLLT6	-0.12	0.5	Homo sapiens myeloid/lymphoid or mixed-lineage leukemia (trithorax homolog, Drosophila); translocated to, 6 (MLLT6), mRNA.
YPEL5	0.13	0.5	Homo sapiens yippee-like 5 (Drosophila) (YPEL5), mRNA.
HEXB	0.09	0.5	Homo sapiens hexosaminidase B (beta polypeptide) (HEXB), mRNA.
LACTB	0.12	0.5	Homo sapiens lactamase, beta (LACTB), nuclear gene encoding mitochondrial protein, transcript variant 1, mRNA.
FBXO46	-0.15	0.5	PREDICTED: Homo sapiens F-box protein 46, transcript variant 5 (FBXO46), mRNA.
NISCH	-0.09	0.5	Homo sapiens nischarin (NISCH), mRNA.
CLIC3	-0.29	0.5	Homo sapiens chloride intracellular channel 3 (CLIC3), mRNA.
HERC5	0.39	0.5	Homo sapiens hect domain and RLD 5 (HERC5), mRNA.
GNAI3	0.16	0.5	Homo sapiens guanine nucleotide binding protein (G protein), alpha inhibiting activity polypeptide 3 (GNAI3), mRNA.
GLRX	0.2	0.5	Homo sapiens glutaredoxin (thioltransferase) (GLRX), mRNA.
SPG7	-0.1	0.5	Homo sapiens spastic paraplegia 7 (pure and complicated autosomal recessive) (SPG7), nuclear gene encoding mitochondrial protein, transcript variant 1, mRNA.
CKLF	0.14	0.5	Homo sapiens chemokine-like factor (CKLF), transcript variant 5, mRNA.
CCDC92	-0.11	0.5	Homo sapiens coiled-coil domain containing 92 (CCDC92), mRNA.
ZAP70	-0.14	0.5	Homo sapiens zeta-chain (TCR) associated protein kinase 70kDa (ZAP70), transcript variant 1, mRNA.
ATHL1	-0.23	0.5	Homo sapiens ATH1, acid trehalase-like 1 (yeast) (ATHL1), mRNA.
ICAM2	-0.1	0.5	Homo sapiens intercellular adhesion molecule 2 (ICAM2), transcript variant 1, mRNA.
LAT	-0.12	0.5	Homo sapiens linker for activation of T cells (LAT), transcript variant 2, mRNA.
PPP3CB	0.1	0.5	Homo sapiens protein phosphatase 3 (formerly 2B), catalytic subunit, beta isoform (PPP3CB), mRNA.
WDR23	-0.11	0.5	Homo sapiens WD repeat domain 23 (WDR23), transcript variant 1, mRNA.
SACM1L	0.17	0.5	Homo sapiens SAC1 suppressor of actin mutations 1-like (yeast) (SACM1L), mRNA.
NIN	0.13	0.5	Homo sapiens ninein (GSK3B interacting protein) (NIN), transcript variant 2, mRNA.
ACTR2	0.12	0.5	Homo sapiens ARP2 actin-related protein 2 homolog (yeast) (ACTR2), transcript variant 1, mRNA.
KIAA1600	0.17	0.5	Homo sapiens KIAA1600 (KIAA1600), mRNA.
RILPL2	0.11	0.5	Homo sapiens Rab interacting lysosomal protein-like 2 (RILPL2), mRNA.
NSF	0.06	0.5	Homo sapiens N-ethylmaleimide-sensitive factor (NSF), mRNA.
PARP9	0.19	0.5	Homo sapiens poly (ADP-ribose) polymerase family, member 9 (PARP9), mRNA.
DHX40	0.08	0.5	Homo sapiens DEAH (Asp-Glu-Ala-His) box polypeptide 40 (DHX40), mRNA.
FYB	0.08	0.5	Homo sapiens FYN binding protein (FYB-120/130) (FYB), transcript variant 1, mRNA.
SDHB	0.06	0.5	Homo sapiens succinate dehydrogenase complex, subunit B, iron sulfur (Ip) (SDHB), nuclear gene encoding mitochondrial protein, mRNA.
SUMO1P3	0.1	0.5	Homo sapiens SUMO1 pseudogene 3 (SUMO1P3), non-coding RNA.
INTS3	-0.13	0.5	Homo sapiens integrator complex subunit 3 (INTS3), mRNA.
BTBD6	-0.09	0.5	Homo sapiens BTB (POZ) domain containing 6 (BTBD6), mRNA.
TSPAN32	-0.12	0.5	Homo sapiens tetraspanin 32 (TSPAN32), transcript variant 2, mRNA.
SEPW1	-0.1	0.5	Homo sapiens selenoprotein W, 1 (SEPW1), mRNA.
CLEC4A	0.23	0.5	Homo sapiens C-type lectin domain family 4, member A (CLEC4A), transcript variant 4, mRNA.
BNIP2	0.14	0.5	Homo sapiens BCL2/adenovirus E1B 19kDa interacting protein 2 (BNIP2), mRNA.
EIF3F	-0.09	0.5	Homo sapiens eukaryotic translation initiation factor 3, subunit F (EIF3F), mRNA.
CREG1	0.17	0.5	Homo sapiens cellular repressor of E1A-stimulated genes 1 (CREG1), mRNA.
KCNJ2	0.17	0.5	Homo sapiens potassium inwardly-rectifying channel, subfamily J, member 2 (KCNJ2), mRNA.
PAPOLA	0.1	0.5	Homo sapiens poly(A) polymerase alpha (PAPOLA), mRNA.
TNFSF10	0.17	0.5	Homo sapiens tumor necrosis factor (ligand) superfamily, member 10 (TNFSF10), mRNA.
C16ORF72	0.1	0.5	Homo sapiens chromosome 16 open reading frame 72 (C16orf72), mRNA.
AP1G2	-0.1	0.5	Homo sapiens adaptor-related protein complex 1, gamma 2 subunit (AP1G2), mRNA.
RPUSD3	-0.08	0.5	Homo sapiens RNA pseudouridylate synthase domain containing 3 (RPUSD3), mRNA.
OSBPL8	0.21	0.5	Homo sapiens oxysterol binding protein-like 8 (OSBPL8), transcript variant 2, mRNA.
RASAL3	-0.11	0.5	Homo sapiens RAS protein activator like 3 (RASAL3), mRNA.
MX1	0.35	0.5	Homo sapiens myxovirus (influenza virus) resistance 1, interferon-inducible protein p78 (mouse) (MX1), mRNA.
TGFBR3	-0.21	0.5	Homo sapiens transforming growth factor, beta receptor III (TGFBR3), mRNA.
PTPRE	0.09	0.5	Homo sapiens protein tyrosine phosphatase, receptor type, E (PTPRE), transcript variant 2, mRNA.
ACSL4	0.17	0.5	Homo sapiens acyl-CoA synthetase long-chain family member 4 (ACSL4), transcript variant 1, mRNA.
CNOT8	0.11	0.5	Homo sapiens CCR4-NOT transcription complex, subunit 8 (CNOT8), mRNA.
CYB561D1	-0.07	0.5	Homo sapiens cytochrome b-561 domain containing 1 (CYB561D1), transcript variant 2, mRNA.
FAM108A2	-0.12	0.5	PREDICTED: Homo sapiens family with sequence similarity 108, member A2 (FAM108A2), mRNA.
RAB3GAP2	0.14	0.5	Homo sapiens RAB3 GTPase activating protein subunit 2 (non-catalytic) (RAB3GAP2), mRNA.
TOMM20	0.1	0.5	Homo sapiens translocase of outer mitochondrial membrane 20 homolog (yeast) (TOMM20), nuclear gene encoding mitochondrial protein, mRNA.
PPM1B	0.14	0.5	Homo sapiens protein phosphatase 1B (formerly 2C), magnesium-dependent, beta isoform (PPM1B), transcript variant 2, mRNA.
PTPN7	-0.15	0.5	Homo sapiens protein tyrosine phosphatase, non-receptor type 7 (PTPN7), transcript variant 2, mRNA.
KDM3B	0.09	0.5	Homo sapiens lysine (K)-specific demethylase 3B (KDM3B), mRNA.
GALC	0.1	0.5	Homo sapiens galactosylceramidase (GALC), transcript variant 1, mRNA.
KLF9	0.17	0.5	Homo sapiens Kruppel-like factor 9 (KLF9), mRNA.
RHOC	-0.15	0.5	Homo sapiens ras homolog gene family, member C (RHOC), transcript variant 1, mRNA.
RANGAP1	-0.11	0.5	Homo sapiens Ran GTPase activating protein 1 (RANGAP1), mRNA.
UBE2E1	0.12	0.5	Homo sapiens ubiquitin-conjugating enzyme E2E 1 (UBC4/5 homolog, yeast) (UBE2E1), transcript variant 2, mRNA.
CHMP5	0.26	0.5	Homo sapiens chromatin modifying protein 5 (CHMP5), mRNA.
ECHS1	-0.09	0.5	Homo sapiens enoyl Coenzyme A hydratase, short chain, 1, mitochondrial (ECHS1), nuclear gene encoding mitochondrial protein, mRNA.
C15ORF24	0.06	0.5	Homo sapiens chromosome 15 open reading frame 24 (C15orf24), mRNA.
KLHL5	0.1	0.5	Homo sapiens kelch-like 5 (Drosophila) (KLHL5), transcript variant 3, mRNA.
CAB39	0.1	0.5	Homo sapiens calcium binding protein 39 (CAB39), mRNA.
ITFG2	-0.09	0.5	Homo sapiens integrin alpha FG-GAP repeat containing 2 (ITFG2), mRNA.
MEF2D	-0.1	0.5	Homo sapiens myocyte enhancer factor 2D (MEF2D), mRNA.
CLIC1	0.1	0.5	Homo sapiens chloride intracellular channel 1 (CLIC1), mRNA.
IFI6	0.26	0.5	Homo sapiens interferon, alpha-inducible protein 6 (IFI6), transcript variant 3, mRNA.
SPINT2	0.09	0.5	Homo sapiens serine peptidase inhibitor, Kunitz type, 2 (SPINT2), mRNA.
UBQLN4	-0.1	0.5	Homo sapiens ubiquilin 4 (UBQLN4), mRNA.
LEPROT	0.13	0.5	Homo sapiens leptin receptor overlapping transcript (LEPROT), mRNA.
PAPD4	0.1	0.5	Homo sapiens PAP associated domain containing 4 (PAPD4), mRNA.
CASP1	0.14	0.5	Homo sapiens caspase 1, apoptosis-related cysteine peptidase (interleukin 1, beta, convertase) (CASP1), transcript variant delta, mRNA.
[truncated: 3,844 more rows]
